# Supplementary material for: Reference LINE-1 insertion polymorphisms correlate with Parkinson’s disease progression and differential transcript expression in the PPMI cohort
Source: Sci Rep. 2023 Aug 24;13:13857. doi: 10.1038/s41598-023-41052-1 (PMC10449770; doi:10.1038/s41598-023-41052-1)
Supplement: Supplementary file 1 — Dataset S1. [file 41598_2023_41052_MOESM1_ESM.xlsx]

## Sheet: FDR P Ref LINE-1
Supplementary Data 1: A full-list of reference LINE-1 elements significantly associated with PPMI progression markers (FDR P<0.05).
TRAIT	R_L1_1	R_L1_2	R_L1_4	R_L1_5	R_L1_6	R_L1_7	R_L1_8	R_L1_9	R_L1_12	R_L1_13	R_L1_14	R_L1_15	R_L1_16	R_L1_17	R_L1_18	R_L1_19	R_L1_20	R_L1_21	R_L1_23	R_L1_26	R_L1_27	R_L1_28	R_L1_31	R_L1_32	R_L1_33	R_L1_36	R_L1_37	R_L1_38	R_L1_40	R_L1_41	R_L1_42	R_L1_45	R_L1_46	R_L1_47	R_L1_48	R_L1_52	R_L1_53	R_L1_54	R_L1_56	R_L1_57	R_L1_58	R_L1_59	R_L1_60	R_L1_61	R_L1_64	R_L1_66	R_L1_67	R_L1_70	R_L1_71
ptau_ab	0.97958	0.963401	0.828935	0.97958	0.963401	0.963401	0.963401	0.963401	0.97958	0.963401	0.963401	0.963401	0.963401	0.963401	0.963401	0.963401	0.963401	0.963401	0.97958	0.97958	0.963401	0.963401	0.938547	0.963401	0.963401	0.828935	0.963401	0.97958	0.963401	0.963401	0.97958	0.963401	0.963401	0.963401	0.963401	0.963401	0.963401	0.963401	0.963401	0.963401	0.963401	0.828935	0.97958	0.828935	0.963401	0.839987	0.963401	0.963401	0.963401
as.numeric.NP1COG.	0.563828	0.84733	0.765843	0.938833	0.940949	0.893446	0.960738	0.0878464	0.774695	0.140798	0.943947	0.940699	0.292129	0.796343	0.939868	0.226464	0.264926	0.458941	0.829214	0.943947	0.588905	0.983688	0.563828	0.720648	0.563828	0.354418	0.943947	0.938833	0.845228	0.555058	0.226464	0.147602	0.631506	0.613805	0.953843	0.718584	0.354418	0.917025	0.940949	0.351711	0.789092	0.913229	0.938833	0.555058	0.708796	0.96265	0.403465	0.394635	0.147602
as.numeric.gds_cat.	0.857755	0.894507	0.96265	0.857755	0.520458	0.857755	0.857755	0.857755	0.410833	0.857755	0.857755	0.840507	0.840507	0.857755	0.857755	0.702359	0.857755	0.881184	0.0587167	0.952579	0.547593	0.416302	0.857755	0.987283	0.987283	0.987283	0.840507	0.857755	0.289723	0.857755	0.857755	0.702359	0.857755	0.857755	0.857755	0.857755	0.416302	0.92708	0.857755	0.987283	0.547593	0.719823	0.987283	0.411754	0.987283	0.234519	0.688917	0.885726	0.416302
as.numeric.rem_cat.	0.94351	0.985334	0.971753	0.982966	0.971753	0.971753	0.404683	0.37913	0.94351	0.94351	0.996952	0.179202	0.94351	0.959327	0.415563	0.850331	0.850331	0.37913	0.198882	0.800727	0.850331	0.94351	0.240676	0.404683	0.995853	0.108282	0.971753	0.967644	0.994494	0.168699	0.909141	0.963518	0.971753	0.971753	0.957003	0.995853	0.985334	0.994494	0.45197	0.996952	0.994494	0.981295	0.305639	0.94351	0.985334	0.94351	0.45197	0.994494	0.118581
low_caudate	0.973528	0.973528	0.424662	0.999153	0.581541	0.816199	0.424662	0.905049	0.999153	0.809345	0.9914	0.905049	0.905049	0.836093	0.640845	0.958631	0.756236	0.756236	0.999153	0.958631	0.871488	0.756236	0.756236	0.986117	0.958631	0.393267	0.820015	0.905049	0.686115	0.905049	0.581541	0.905049	0.973528	0.905049	0.756236	0.501218	0.686115	0.905049	0.747542	0.288106	0.958631	0.638483	0.226998	0.809345	0.245091	0.756236	0.975438	0.958631	0.553585
ptau_tau	0.910663	0.365501	0.65549	0.65549	0.836427	0.836427	0.924469	0.551579	0.836427	0.999121	0.910663	0.570098	0.886403	0.81797	0.791268	0.981595	0.836427	0.981595	0.696855	0.836427	0.836427	0.65549	0.846591	0.910663	0.89905	0.65549	0.910663	0.924469	0.924469	0.981595	0.551579	0.924469	0.910663	0.97438	0.910663	0.365501	0.864978	0.753358	0.836427	0.910663	0.836427	0.994501	0.836427	0.910663	0.910663	0.65549	0.65549	0.924469	0.910663
ai_caudate	0.962672	0.915704	0.726156	0.805754	0.700373	0.826285	0.734675	0.700373	0.656057	0.894138	0.656057	0.962672	0.894138	0.851489	0.982404	0.336574	0.700373	0.530833	0.972488	0.826285	0.656057	0.656057	0.826285	0.739851	0.656057	0.813782	0.664166	0.578655	0.656057	0.755496	0.656057	0.592379	0.862942	0.894138	0.894138	0.851489	0.894138	0.755494	0.826285	0.915704	0.755494	0.982377	0.578655	0.972488	0.656057	0.826285	0.911375	0.578655	0.826285
con_caudate	0.985939	0.933053	0.385472	0.995492	0.533483	0.896091	0.377456	0.973532	0.933053	0.896091	0.995492	0.98508	0.933053	0.875116	0.584164	0.986698	0.854149	0.875116	0.998929	0.990647	0.91715	0.91715	0.828652	0.998929	0.990647	0.377456	0.854149	0.933053	0.765064	0.896091	0.693058	0.925343	0.986698	0.896091	0.836512	0.520039	0.69459	0.933053	0.64362	0.310173	0.933053	0.854149	0.168636	0.839874	0.304773	0.875116	0.995492	0.986698	0.627713
as.numeric.ess_cat.	0.643352	0.406474	0.410483	0.614594	0.477002	0.374199	0.979076	0.374199	0.96663	0.932335	0.740992	0.911144	0.52052	0.477002	0.637624	0.563236	0.374199	0.492316	0.614594	0.979076	0.458121	0.778544	0.56194	0.854699	0.899583	0.813174	0.67604	0.374199	0.778544	0.899583	0.943918	0.640362	0.979076	0.740992	0.67604	0.410483	0.374199	0.979076	0.962494	0.464096	0.788974	0.813174	0.813174	0.899583	0.52052	0.640362	0.374199	0.56194	0.508584
scopa_cv	0.467221	0.659	0.800709	0.871433	0.782743	0.923652	0.898506	0.155986	0.526674	0.526674	0.727661	0.970066	0.458458	0.615767	0.727661	0.965385	0.597028	0.950652	0.86316	0.86316	0.776906	0.155986	0.458572	0.740758	0.458572	0.878483	0.970066	0.502861	0.458572	0.447212	0.639332	0.597028	0.727661	0.767359	0.878483	0.727661	0.727661	0.29259	0.923652	0.727661	0.782743	0.597028	0.646723	0.597028	0.727661	0.727661	0.458572	0.727661	0.950652
as.numeric.td_pigd_on.	0.445412	0.812957	0.812957	0.476276	0.686972	0.645463	0.93108	0.822511	0.812957	0.52679	0.812957	0.1193	0.823028	0.571849	0.941837	0.878724	0.812957	0.964583	0.278477	0.765225	0.842994	0.812957	0.305627	0.1193	0.900907	0.476276	0.476276	0.476276	0.941493	0.313766	0.850866	0.981655	0.823028	0.812957	0.550317	0.964583	0.812957	0.52679	0.476276	0.920694	0.751665	0.550317	0.983182	0.93108	0.920694	0.812957	0.812957	0.45427	0.89335
scopa_ur	0.776909	0.901619	0.658843	0.828211	0.572204	0.480207	0.417286	0.461101	0.952396	0.465939	0.782418	0.183472	0.782418	0.927422	0.417286	0.902472	0.782418	0.750623	0.700438	0.931514	0.754994	0.455451	0.994839	0.782418	0.949134	0.754994	0.776909	0.570485	0.776909	0.783202	0.183472	0.885419	0.570485	0.754994	0.306845	0.750623	0.68272	0.306845	0.417286	0.0896723	0.68272	0.455451	0.782418	0.912254	0.750623	0.417286	0.415691	0.634779	0.570485
as.numeric.NHY.	0.950557	0.55701	0.55701	0.73122	0.685494	0.752417	0.907935	0.911472	0.644593	0.685494	0.646055	0.55701	0.247256	0.907935	0.75256	0.983617	0.932751	0.247256	0.622393	0.700731	0.85806	0.6545	0.744757	0.685494	0.983617	0.75256	0.685494	0.685494	0.752417	0.685494	0.247256	0.285913	0.641857	0.911472	0.393626	0.685494	0.73122	0.907935	0.854025	0.755662	0.966868	0.735278	0.55701	0.622393	0.911472	0.828462	0.393626	0.932751	0.907935
hvlt_immediaterecall	0.97989	0.57042	0.600303	0.650577	0.269227	0.692545	0.127357	0.694103	0.127357	0.364544	0.781942	0.59534	0.883349	0.970044	0.959295	0.860476	0.600303	0.516046	0.962774	0.632581	0.97989	0.97989	0.887125	0.495024	0.684685	0.57042	0.269227	0.970044	0.57042	0.495024	0.97989	0.97989	0.97989	0.989632	0.753777	0.97989	0.350051	0.57042	0.650577	0.860476	0.855165	0.883349	0.453686	0.692545	0.57042	0.883349	0.560631	0.753777	0.970044
ess	0.268044	0.146575	0.352449	0.277655	0.389686	0.0951817	0.82144	0.123296	0.496909	0.913982	0.655144	0.827564	0.64794	0.322913	0.486242	0.294126	0.277655	0.389686	0.389686	0.75023	0.389686	0.75023	0.324398	0.829655	0.41119	0.580082	0.0927904	0.18007	0.98706	0.555768	0.710541	0.801138	0.834253	0.628047	0.137459	0.277655	0.322913	0.69731	0.736141	0.524583	0.459416	0.600098	0.637002	0.82144	0.4788	0.583475	0.154707	0.707447	0.638671
as.numeric.NP1DPRS.	0.849735	0.717386	0.877849	0.946841	0.493473	0.612673	0.997619	0.600776	0.771921	0.493473	0.979788	0.82471	0.816918	0.612673	0.789322	0.651242	0.834434	0.790325	0.600776	0.687221	0.600776	0.851499	0.877849	0.919773	0.946841	0.600776	0.959054	0.82471	0.82471	0.793983	0.437227	0.716112	0.789322	0.959054	0.82471	0.600776	0.612673	0.651242	0.681666	0.789322	0.612673	0.82471	0.793983	0.493473	0.665779	0.935967	0.681666	0.493473	0.82471
rigidity	0.754046	0.77587	0.827283	0.899633	0.985172	0.900665	0.62287	0.580584	0.987995	0.900665	0.950424	0.457591	0.900665	0.339895	0.339895	0.144785	0.950424	0.900665	0.144785	0.648123	0.341309	0.934654	0.950424	0.316504	0.899633	0.798335	0.673603	0.934654	0.934821	0.245299	0.144785	0.865248	0.900665	0.723884	0.3699	0.227076	0.934654	0.899633	0.950424	0.900665	0.731913	0.920753	0.62287	0.648123	0.685238	0.673603	0.614685	0.827283	0.408467
ai_striatum	0.744393	0.94817	0.849917	0.992525	0.816106	0.816106	0.844802	0.744393	0.83484	0.972257	0.555397	0.94817	0.972257	0.849917	0.94817	0.631999	0.94817	0.631999	0.972257	0.275012	0.816106	0.631999	0.83484	0.972257	0.817307	0.94817	0.631999	0.817307	0.816106	0.983814	0.757751	0.972257	0.719549	0.968825	0.816106	0.972257	0.972257	0.83484	0.968825	0.977149	0.83484	0.972257	0.83484	0.972257	0.83484	0.972257	0.937482	0.689278	0.972257
as.numeric.hy.	0.9891	0.508039	0.532837	0.859394	0.914119	0.532837	0.914119	0.959664	0.681873	0.681873	0.914119	0.509554	0.516881	0.925891	0.879699	0.959036	0.934877	0.285805	0.600101	0.707146	0.959036	0.545439	0.959664	0.944365	0.959664	0.880101	0.696747	0.914119	0.914119	0.756318	0.285805	0.696747	0.696747	0.914119	0.509554	0.696747	0.914119	0.934877	0.934877	0.914119	0.959036	0.800664	0.733496	0.696747	0.959036	0.925846	0.545439	0.934877	0.914119
HVLTRDLY	0.644224	0.855576	0.644224	0.999402	0.644224	0.928393	0.727039	0.690553	0.292867	0.991476	0.690553	0.982582	0.644224	0.821977	0.644224	0.928393	0.423655	0.835728	0.37361	0.928393	0.563794	0.999402	0.928393	0.80736	0.37361	0.876217	0.928393	0.645473	0.337272	0.337272	0.806192	0.936706	0.912937	0.928393	0.806192	0.317415	0.936706	0.835728	0.984273	0.221266	0.941153	0.687203	0.834971	0.806192	0.221266	0.999402	0.941153	0.221266	0.821977
scopa_pm	0.85619	0.892365	0.976355	0.375073	0.416895	0.859151	0.94344	0.8793	0.466391	0.849655	0.649437	0.702939	0.375073	0.814393	0.905931	0.748983	0.905931	0.997236	0.476898	0.85619	0.792212	0.719124	0.94344	0.375073	0.8793	0.761948	0.375073	0.649437	0.905931	0.430655	0.430655	0.647293	0.905931	0.859151	0.647293	0.239082	0.8793	0.913126	0.976355	0.976355	0.826845	0.405449	0.905931	0.8793	0.905931	0.430655	0.976355	0.905931	0.589886
as.numeric.rem_q6.	0.963841	0.537305	0.861378	0.891284	0.968899	0.861378	0.860629	0.906025	0.861378	0.661873	0.943589	0.838039	0.758181	0.806448	0.571991	0.571991	0.917246	0.943589	0.861378	0.404238	0.963841	0.98767	0.271769	0.757522	0.861378	0.337399	0.838039	0.838039	0.969067	0.099745	0.861378	0.337399	0.67593	0.337399	0.968899	0.969067	0.481886	0.943589	0.891284	0.864766	0.337399	0.963841	0.337399	0.661873	0.337399	0.98767	0.838039	0.860629	0.758181
scopa_sex	0.616716	0.618326	0.85049	0.695207	0.489985	0.886256	0.887361	0.543973	0.724723	0.411686	0.552778	0.949399	0.753494	0.739519	0.592344	0.781617	0.973788	0.825444	0.942483	0.416472	0.915211	0.273352	0.883194	0.273352	0.973788	0.543973	0.582953	0.195913	0.455937	0.487414	0.616716	0.195913	0.318888	0.273352	0.915211	0.447084	0.618326	0.616716	0.894185	0.92568	0.414388	0.781617	0.67496	0.894185	0.318888	0.92568	0.883194	0.552778	0.421829
as.numeric.quip_eat.	0.612941	0.927723	0.997532	0.978953	0.997532	0.948711	0.252716	0.51363	0.51363	0.870026	0.609053	0.978953	0.997532	0.997532	0.890219	0.918915	0.870026	0.870026	0.951789	0.918915	0.681682	0.51363	0.920991	0.948711	0.863727	0.794644	0.904925	0.948711	0.870071	0.951789	0.997532	0.978953	0.918915	0.612941	0.53673	0.791753	0.75891	0.609053	0.794644	0.997532	0.918915	0.112162	0.918915	0.997968	0.609053	0.791753	0.808363	0.890219	0.51363
as.numeric.td_pigd_old_on.	0.78551	0.948304	0.922677	0.78551	0.78551	0.78551	0.83617	0.914837	0.914837	0.829671	0.78551	0.612985	0.933315	0.78551	0.957926	0.914837	0.78551	0.914837	0.78551	0.78551	0.914837	0.78551	0.612985	0.397758	0.83617	0.78551	0.78551	0.78551	0.818766	0.914837	0.914837	0.965593	0.78551	0.912467	0.78551	0.912467	0.914837	0.78551	0.83617	0.914837	0.792717	0.78551	0.914837	0.946302	0.96291	0.78551	0.78551	0.612985	0.933315
bjlot	0.922379	0.599914	0.917492	0.811119	0.931076	0.82054	0.984983	0.83721	0.901558	0.917492	0.901558	0.917492	0.917492	0.852762	0.917492	0.984983	0.82054	0.917492	0.452546	0.984983	0.82054	0.599914	0.82054	0.917492	0.475544	0.599914	0.439255	0.931076	0.984983	0.931076	0.917492	0.917492	0.984983	0.901558	0.85373	0.852762	0.917492	0.337037	0.345262	0.82054	0.984983	0.938001	0.917492	0.917492	0.977001	0.917492	0.903451	0.85373	0.917492
stai_state	0.953486	0.862417	0.9345	0.709827	0.953486	0.853771	0.709827	0.862417	0.709827	0.709827	0.721867	0.285391	0.953486	0.389138	0.869064	0.709827	0.953486	0.999255	0.554353	0.953486	0.953486	0.853771	0.805649	0.953486	0.779439	0.962567	0.962567	0.853771	0.862417	0.906045	0.953486	0.961959	0.853771	0.891329	0.867691	0.106662	0.853771	0.862417	0.953486	0.851564	0.283938	0.488418	0.953486	0.709827	0.389138	0.953486	0.596929	0.967902	0.805649
ai_putamen	0.879302	0.840106	0.879302	0.508369	0.840106	0.758546	0.843137	0.713233	0.999942	0.797879	0.758546	0.863223	0.879302	0.863223	0.797879	0.850949	0.863223	0.840106	0.999942	0.508369	0.508369	0.758546	0.993475	0.816115	0.968902	0.952183	0.713233	0.823987	0.758546	0.797879	0.508369	0.904842	0.797879	0.993475	0.840106	0.635492	0.508369	0.713233	0.508369	0.850949	0.840106	0.863223	0.758546	0.993475	0.863223	0.863223	0.863223	0.844363	0.508369
ptau	0.889278	0.859401	0.371361	0.96958	0.878792	0.859401	0.859401	0.859401	0.859401	0.789631	0.938705	0.96958	0.951359	0.888881	0.906222	0.859401	0.951359	0.979183	0.906222	0.906222	0.906222	0.859401	0.859401	0.906222	0.91816	0.697745	0.906222	0.859401	0.859401	0.859401	0.859401	0.906222	0.975103	0.889278	0.859401	0.859401	0.859401	0.994388	0.994388	0.889278	0.859401	0.889278	0.951359	0.897696	0.906222	0.889278	0.371361	0.370394	0.889278
VLTFRUIT	0.672634	0.905949	0.650896	0.890647	0.95741	0.952773	0.618487	0.537107	0.959965	0.890647	0.537107	0.532063	0.537107	0.650896	0.905949	0.650896	0.861315	0.618487	0.847308	0.890647	0.618487	0.890647	0.532063	0.927073	0.931893	0.713307	0.753139	0.650896	0.920958	0.537107	0.905949	0.861315	0.905949	0.847308	0.890647	0.582115	0.996997	0.753139	0.902947	0.890647	0.733276	0.890647	0.0989918	0.532063	0.902947	0.902947	0.650896	0.678751	0.902947
as.numeric.NP1DDS.	0.482883	0.964827	0.923026	0.923026	0.964827	0.964827	0.836726	0.454759	0.958913	0.704825	0.0649583	0.964827	0.338882	0.1869	0.524453	0.923026	0.735569	0.707617	0.875707	0.510645	0.841655	0.707617	0.85525	0.841655	0.923026	0.841655	0.923026	0.338882	0.738979	0.975403	0.964827	0.875707	0.654539	0.964827	0.875707	0.923026	0.975403	0.0649583	0.707617	0.964827	0.841655	0.841655	0.964827	0.532563	0.975403	0.841655	0.841655	0.974337	0.510645
as.numeric.cogstate.	0.453682	0.971845	0.927587	0.927587	0.841023	0.736335	0.927587	0.977346	0.927587	0.231676	0.882159	0.453682	0.927587	0.860048	0.452932	0.927587	0.927587	0.977947	0.665251	0.268559	0.984546	0.927587	0.772637	0.665251	0.927587	0.452932	0.661661	0.745343	0.927587	0.681943	0.665251	0.745343	0.788735	0.90418	0.943636	0.927587	0.263225	0.830735	0.90418	0.835991	0.605777	0.927587	0.453682	0.927587	0.882159	0.860048	0.927587	0.793309	0.95318
as.numeric.quip_hobby.	0.820944	0.953116	0.948283	0.554529	0.948283	0.948283	0.554529	0.981301	0.948283	0.554529	0.961826	0.948283	0.754168	0.948283	0.920986	0.899058	0.993808	0.554529	0.948283	0.554529	0.554529	0.627773	0.277016	0.900406	0.321143	0.900406	0.820944	0.214728	0.757744	0.65441	0.646339	0.948283	0.86365	0.948283	0.820944	0.754168	0.899058	0.948283	0.948283	0.993808	0.554529	0.948283	0.321143	0.820944	0.853972	0.941563	0.554529	0.820944	0.948283
as.numeric.quip_any.	0.912673	0.687948	0.912673	0.520702	0.912673	0.77058	0.755663	0.658672	0.658672	0.740408	0.658672	0.884401	0.912673	0.818539	0.912673	0.884401	0.956995	0.755663	0.658672	0.89067	0.658672	0.658672	0.996354	0.770733	0.658672	0.7978	0.658672	0.658672	0.912673	0.755663	0.770733	0.912673	0.740408	0.77058	0.923644	0.912673	0.755663	0.658672	0.628848	0.740408	0.912673	0.755663	0.683481	0.708874	0.755663	0.755663	0.658672	0.658672	0.912673
ab_asyn	0.985254	0.976133	0.976133	0.976133	0.976133	0.976133	0.976133	0.976133	0.976133	0.997654	0.976133	0.976133	0.985254	0.976133	0.985254	0.985254	0.976133	0.976133	0.976133	0.976133	0.985254	0.976133	0.985254	0.976133	0.976133	0.976133	0.976133	0.997654	0.976904	0.976133	0.976133	0.976133	0.976133	0.976133	0.976133	0.976133	0.976133	0.976133	0.976133	0.976133	0.976133	0.976133	0.985254	0.997654	0.985254	0.976133	0.976133	0.985254	0.985254
as.numeric.td_pigd_old.	0.909324	0.883912	0.97172	0.860354	0.910502	0.910502	0.910502	0.959526	0.476857	0.81484	0.910502	0.490099	0.84851	0.959526	0.959526	0.959526	0.959526	0.97172	0.326744	0.959526	0.825103	0.424371	0.986544	0.687251	0.81484	0.802897	0.476857	0.825103	0.882945	0.910502	0.959526	0.9824	0.959526	0.959526	0.490099	0.959526	0.910502	0.883912	0.97172	0.959526	0.81484	0.959526	0.97172	0.687251	0.910502	0.326744	0.959526	0.959526	0.97172
hvlt_retention	0.879378	0.879378	0.9864	0.994922	0.9864	0.9864	0.984551	0.880053	0.73512	0.904756	0.880053	0.9864	0.726363	0.984551	0.9864	0.9864	0.582875	0.9864	0.73512	0.984551	0.9864	0.9864	0.997959	0.9864	0.950212	0.9864	0.9864	0.73512	0.582875	0.879378	0.956661	0.9864	0.9864	0.9864	0.904756	0.0702895	0.582875	0.582875	0.984551	0.230193	0.9864	0.879378	0.9864	0.9864	0.73512	0.825863	0.9864	0.73512	0.9864
as.numeric.td_pigd.	0.698464	0.723745	0.930325	0.60898	0.831047	0.698464	0.914557	0.936372	0.349943	0.42684	0.64675	0.363858	0.941449	0.882827	0.752791	0.936372	0.752791	0.930325	0.180031	0.882686	0.60898	0.42684	0.99602	0.60898	0.60898	0.778581	0.255885	0.424509	0.60898	0.560604	0.882686	0.882686	0.99602	0.632816	0.180031	0.882686	0.936372	0.60898	0.60898	0.936372	0.60898	0.984949	0.99602	0.64675	0.831047	0.180031	0.979137	0.840951	0.99602
HVLTREC	0.989292	0.989292	0.989292	0.989292	0.989292	0.989292	0.989292	0.989292	0.989292	0.989292	0.989292	0.989292	0.989292	0.989292	0.989292	0.989292	0.989292	0.989292	0.989292	0.989292	0.989292	0.989292	0.989292	0.989292	0.989292	0.989292	0.817363	0.989292	0.989292	0.989292	0.989292	0.989292	0.989292	0.801049	0.989292	0.989292	0.989292	0.989292	0.989292	0.817363	0.989292	0.989292	0.989292	0.989292	0.989292	0.989292	0.989292	0.989292	0.989292
hemo	0.994234	0.994234	NA	0.994234	0.994234	0.994234	0.978102	0.994234	NA	0.994234	0.994234	0.994234	0.994234	NA	0.937818	0.994234	0.994234	0.994234	0.937818	0.994234	0.994234	0.994234	0.994234	0.994234	0.937818	0.994234	0.994234	0.994234	0.994234	0.994234	0.937818	0.937818	0.994234	0.994234	0.937818	0.994234	0.994234	NA	0.994234	0.994234	0.937818	0.0951289	0.994234	0.994234	0.994234	0.994234	0.994234	NA	0.994234
as.numeric.hemohi.	0.86948	0.937301	0.995303	0.995303	0.92653	0.872056	0.647451	0.995303	0.588913	0.767444	0.995303	0.706685	0.966126	0.816329	0.816329	0.995303	0.814843	0.542377	0.995303	0.995303	0.872056	0.995303	0.995303	0.841194	0.995303	0.995303	0.995303	0.995303	0.995303	0.706685	0.816329	0.586032	0.542377	0.699817	0.995303	0.705334	0.872	0.542377	0.872963	0.705334	0.966126	0.92653	0.666969	0.811053	0.872056	0.757323	0.666969	0.934288	0.841194
abeta	0.995908	0.995908	0.995908	0.995908	0.995908	0.995908	0.995908	0.900793	0.995908	0.723841	0.995908	0.995908	0.995908	0.995908	0.995908	0.995908	0.995908	0.995908	0.995908	0.995908	0.995908	0.995908	0.995908	0.995908	0.995908	0.995908	0.995908	0.995908	0.995908	0.995908	0.995908	0.995908	0.995908	0.995908	0.995908	0.995908	0.995908	0.995908	0.995908	0.995908	0.995908	0.723841	0.995908	0.995908	0.789579	0.995908	0.995908	0.995908	0.995908
tau_ab	0.986774	0.95708	0.95708	0.988652	0.986774	0.986774	0.95708	0.986774	0.986774	0.986774	0.986774	0.986774	0.986774	0.986774	0.986774	0.986774	0.986774	0.986774	0.986774	0.99259	0.986774	0.986774	0.95708	0.986774	0.986774	0.129268	0.99259	0.986774	0.95708	0.95708	0.986774	0.986774	0.986774	0.986774	0.986774	0.995014	0.95708	0.95708	0.986774	0.986774	0.986774	0.499806	0.986774	0.95708	0.95708	0.95708	0.986774	0.986774	0.986774
scopa	0.942005	0.401172	0.678194	0.968923	0.548051	0.860842	0.800165	0.678194	0.452316	0.370004	0.489026	0.292858	0.994649	0.968923	0.968923	0.452316	0.870644	0.497701	0.489026	0.968923	0.994649	0.156445	0.664625	0.992605	0.64507	0.64507	0.401172	0.21976	0.945825	0.945825	0.117866	0.968748	0.156445	0.489026	0.968923	0.968923	0.841781	0.117866	0.745771	0.31416	0.417067	0.945825	0.292313	0.968748	0.841781	0.312301	0.678194	0.715719	0.248798
moca	0.50189	0.849478	0.983317	0.934693	0.934693	0.715474	0.738853	0.683349	0.50189	0.223122	0.863167	0.851884	0.537271	0.183481	0.0275081	0.727661	0.28462	0.150426	0.50189	0.293532	0.889969	0.69759	0.814959	0.531622	0.675851	0.609705	0.889969	0.185176	0.814959	0.724151	0.179935	0.685706	0.731364	0.715474	0.693148	0.983317	0.263255	0.306507	0.235874	0.685706	0.849478	0.851884	0.851884	0.376603	0.454744	0.685706	0.293532	0.150426	0.849478
CAUDATE_L	0.999513	0.976778	0.44619	0.999513	0.691867	0.93869	0.489587	0.999513	0.976778	0.894981	0.894981	0.963683	0.999513	0.894981	0.803137	0.999513	0.93869	0.999513	0.999513	0.949469	0.999513	0.976778	0.999513	0.999513	0.976778	0.107057	0.894981	0.963696	0.650298	0.894981	0.377505	0.894981	0.999513	0.999513	0.86345	0.611121	0.720514	0.966166	0.411251	0.401674	0.999513	0.894981	0.401674	0.803137	0.717389	0.753593	0.93869	0.999513	0.803137
mean_caudate	0.9996	0.9996	0.571378	0.986192	0.571378	0.931304	0.571378	0.883896	0.908648	0.883896	0.931304	0.883896	0.883896	0.571378	0.608982	0.992611	0.883896	0.931304	0.9996	0.992611	0.883896	0.908074	0.861678	0.986192	0.897928	0.168082	0.883896	0.883896	0.571378	0.908074	0.298225	0.931304	0.989936	0.931304	0.883896	0.350952	0.716422	0.931304	0.634413	0.120352	0.992611	0.571378	0.298225	0.695699	0.309394	0.883896	0.883896	0.947892	0.571378
rem	0.957516	0.967374	0.78255	0.957516	0.959263	0.957516	0.624598	0.625437	0.767411	0.778628	0.625437	0.192451	0.625437	0.957516	0.460891	0.640893	0.625437	0.625437	0.374746	0.789931	0.771998	0.778628	0.212314	0.767411	0.625437	0.374746	0.939005	0.808765	0.923208	0.0860014	0.835633	0.991064	0.991064	0.835633	0.923208	0.625437	0.767411	0.864016	0.374746	0.971404	0.767411	0.957516	0.488362	0.767411	0.939005	0.835633	0.549254	0.790305	0.240015
as.numeric.quip_sex.	0.993399	0.873815	0.955299	0.578733	0.700706	0.595532	0.753925	0.756255	0.955299	0.817569	0.475026	0.955299	0.873815	0.695294	0.475026	0.955299	0.963407	0.700706	0.4214	0.874578	0.509739	0.972045	0.296646	0.696497	0.592281	0.603998	0.4214	0.4214	0.724189	0.591587	0.903265	0.358809	0.4214	0.943394	0.874578	0.4214	0.968494	0.695294	0.963407	0.857003	0.873815	0.898628	0.968494	0.603998	0.618116	0.968494	0.968494	0.622003	0.721238
l_striatum	0.981647	0.927072	0.370921	0.981647	0.660161	0.981647	0.781141	0.914374	0.844026	0.844026	0.844026	0.927072	0.961303	0.981647	0.660161	0.981647	0.927072	0.981647	0.981647	0.927072	0.969936	0.981647	0.981647	0.844026	0.97255	0.0707119	0.844026	0.927072	0.660161	0.941765	0.393266	0.961303	0.981647	0.981647	0.844026	0.369541	0.844026	0.981647	0.393266	0.501449	0.981647	0.961303	0.356146	0.844026	0.969936	0.0960403	0.844026	0.97255	0.844026
scopa_therm	0.923619	0.314024	0.980867	0.945783	0.0641763	0.0641763	0.432589	0.464277	0.432589	0.418831	0.432589	0.766285	0.791873	0.499079	0.626959	0.155189	0.606722	0.314024	0.852594	0.485458	0.790412	0.314024	0.991807	0.790412	0.816786	0.418831	0.989095	0.145709	0.911721	0.455208	0.140577	0.663937	0.0421525	0.932664	0.55431	0.791873	0.885113	0.542326	0.820832	0.980867	0.207074	0.790412	0.432589	0.918787	0.322945	0.432589	0.921008	0.776715	0.510994
r_cdr	0.987522	0.987522	0.987522	0.920026	0.555313	0.874343	0.987522	0.874343	0.987522	0.447418	0.987522	0.987522	0.920026	0.987522	0.846568	0.924765	0.987522	0.987522	0.987522	0.447418	0.846568	0.456984	0.987522	0.987522	0.842653	0.447418	0.987522	0.987522	0.987522	0.987522	0.0743456	0.681293	0.987522	0.987522	0.987522	0.987522	0.569233	0.447418	0.500759	0.601897	0.987522	0.745495	0.874343	0.987522	0.447418	0.915565	0.987522	0.555313	0.846568
gds	0.614193	0.989921	0.960258	0.702243	0.529462	0.95999	0.881301	0.972403	0.127954	0.817568	0.768277	0.61125	0.702243	0.989921	0.669077	0.607979	0.989921	0.881301	0.127954	0.61125	0.618355	0.849926	0.989921	0.913837	0.913837	0.913837	0.766357	0.849926	0.492902	0.813567	0.849926	0.669077	0.669077	0.881301	0.881301	0.794995	0.61125	0.889343	0.843046	0.881301	0.000498259	0.849926	0.881301	0.607979	0.607979	0.607979	0.347255	0.849926	0.881301
low_striatum	0.990356	0.982403	0.37453	0.990356	0.678827	0.921138	0.678827	0.917207	0.921138	0.858651	0.990356	0.982403	0.929109	0.990356	0.677728	0.982403	0.982403	0.852749	0.991703	0.678827	0.678827	0.678827	0.747963	0.990356	0.990356	0.473715	0.678827	0.982403	0.677728	0.990356	0.678827	0.929109	0.990356	0.903753	0.917207	0.6423	0.903753	0.982403	0.678827	0.337092	0.990356	0.761754	0.337092	0.747963	0.562067	0.442866	0.990356	0.953254	0.678827
con_striatum	0.992325	0.970523	0.426489	0.992325	0.707505	0.965791	0.757564	0.970523	0.81217	0.974032	0.992325	0.952419	0.970523	0.992325	0.707505	0.987389	0.987389	0.974032	0.992325	0.81217	0.841635	0.81217	0.82955	0.992325	0.992325	0.426489	0.707505	0.987389	0.707505	0.987389	0.81217	0.970523	0.992325	0.861105	0.872438	0.651784	0.952419	0.987389	0.707505	0.426489	0.987389	0.986611	0.390944	0.82955	0.749135	0.458914	0.992325	0.974032	0.82955
as.numeric.PD_MED_USE.	0.789123	0.681439	0.866006	0.395422	0.786152	0.826141	0.200303	0.900706	0.860191	0.0300997	0.48943	0.637093	0.285906	0.499542	0.860745	0.837867	0.861685	0.611584	0.681439	0.681439	0.48943	0.527952	0.860745	0.478137	0.786152	0.285906	0.48943	0.51603	0.932399	0.495194	0.527952	0.693239	0.919955	0.285906	0.48943	0.997608	0.465229	0.495867	0.527952	0.897836	0.495194	0.75113	0.781205	0.272938	0.527952	0.919955	0.48943	0.681439	0.603708
asyn	0.821325	0.66847	0.66847	0.821325	0.66847	0.66847	0.707158	0.921507	0.898666	0.21522	0.885745	0.900171	0.900171	0.898666	0.920325	0.885745	0.821325	0.850239	0.0212189	0.850239	0.920325	0.66847	0.745323	0.66847	0.873796	0.0940756	0.66847	0.66847	0.904588	0.821325	0.972232	0.885745	0.920325	0.821325	0.66847	0.821325	0.988442	0.900171	0.66847	0.66847	0.66847	0.538989	0.21522	0.885745	0.900171	0.66847	0.53642	0.885745	0.920325
as.numeric.NP1APAT.	0.685354	0.875366	0.888708	0.916929	0.720973	0.971211	0.97861	0.720973	0.916929	0.434767	0.804102	0.987566	0.97861	0.685354	0.963632	0.879748	0.875366	0.74528	0.672018	0.895931	0.261845	0.434767	0.918161	0.678222	0.702422	0.916929	0.963632	0.685354	0.963632	0.702422	0.19	0.97861	0.3269	0.672018	0.963632	0.678222	0.702422	0.678222	0.505352	0.877503	0.672018	0.894793	0.515652	0.685354	0.678222	0.197337	0.678222	0.678222	0.3269
hi_striatum	0.937216	0.989437	0.84258	0.996564	0.879547	0.937216	0.84258	0.984056	0.918637	0.927269	0.84258	0.879547	0.937216	0.863911	0.809056	0.994183	0.937216	0.996866	0.989437	0.937216	0.937216	0.937216	0.937216	0.937216	0.937216	0.258913	0.937216	0.789117	0.84258	0.982073	0.789117	0.982073	0.937216	0.937216	0.984056	0.382158	0.937216	0.84258	0.84258	0.382158	0.996866	0.84258	0.48782	0.858488	0.937216	0.84258	0.858488	0.937216	0.84258
mean_striatum	0.945361	0.966727	0.611894	0.987252	0.868039	0.945361	0.804796	0.945361	0.870069	0.870069	0.945361	0.945361	0.945361	0.945361	0.643843	0.987252	0.945361	0.945361	0.987252	0.945361	0.870069	0.945361	0.870069	0.945361	0.945361	0.247365	0.870069	0.870069	0.687983	0.966727	0.637268	0.966727	0.945361	0.945361	0.945361	0.389417	0.870069	0.870069	0.687983	0.279837	0.987252	0.870069	0.290494	0.870069	0.870069	0.661828	0.945361	0.945361	0.853978
ips_putamen	0.919697	0.92286	0.794143	0.966602	0.895766	0.92286	0.876744	0.876744	0.978371	0.678921	0.822916	0.972205	0.923747	0.787694	0.716031	0.979523	0.92286	0.92286	0.92286	0.92286	0.92286	0.751604	0.972205	0.972205	0.976945	0.678921	0.92286	0.751604	0.92286	0.893946	0.716031	0.716031	0.92286	0.92286	0.92286	0.678921	0.979523	0.563828	0.876744	0.92286	0.960864	0.92286	0.716031	0.92286	0.92286	0.794143	0.92286	0.678921	0.716031
hi_putamen	0.958799	0.958799	0.899014	0.958799	0.958799	0.958799	0.899014	0.899014	0.958799	0.899014	0.911072	0.930401	0.958799	0.873835	0.796953	0.964826	0.958799	0.958799	0.958799	0.958799	0.958799	0.915015	0.958799	0.958799	0.958799	0.67239	0.958799	0.796953	0.958799	0.958799	0.899014	0.791438	0.958799	0.920402	0.958799	0.67239	0.958799	0.780306	0.899014	0.958799	0.964218	0.985115	0.791438	0.958799	0.958799	0.847166	0.958799	0.791438	0.847166
stai_trait	0.582213	0.88967	0.979136	0.531172	0.988448	0.673904	0.779	0.424475	0.204417	0.753442	0.423163	0.867204	0.956518	0.323855	0.869514	0.729932	0.773295	0.759857	0.486803	0.783198	0.950623	0.678501	0.611036	0.59337	0.897717	0.979136	0.912611	0.867204	0.1876	0.902365	0.945684	0.945684	0.234406	0.906389	0.769744	0.1876	0.849244	0.945684	0.945684	0.665205	0.0883114	0.912611	0.225937	0.59337	0.582213	0.943179	0.673904	0.841543	0.729932
HVLTFPRL	0.880318	0.797926	0.855255	0.880318	0.359181	0.855255	0.429716	0.937556	0.281635	0.855255	0.90853	0.429716	0.890687	0.319498	0.863428	0.797926	0.281635	0.855255	0.890687	0.281635	0.652387	0.937065	0.654908	0.855255	0.855255	0.415474	0.451158	0.7891	0.770677	0.281635	0.436648	0.855255	0.855255	0.907223	0.855255	0.436648	0.863428	0.855255	0.281635	0.880318	0.855255	0.880318	0.855255	0.786484	0.907223	0.49259	0.855255	0.429716	0.855255
con_putamen	0.966887	0.976191	0.921856	0.981758	0.976191	0.981758	0.976191	0.961454	0.921856	0.981758	0.981758	0.961454	0.976191	0.954816	0.961454	0.976191	0.961454	0.976191	0.976191	0.503323	0.954816	0.954816	0.976191	0.961454	0.961454	0.341066	0.921856	0.982694	0.961454	0.976191	0.961454	0.976191	0.976191	0.961454	0.981758	0.961454	0.961454	0.976191	0.961454	0.954816	0.981758	0.961454	0.961454	0.976191	0.976191	0.374294	0.981758	0.921856	0.981758
stai	0.90543	0.985346	0.985346	0.533434	0.985346	0.728639	0.68027	0.626728	0.367304	0.617234	0.475495	0.369746	0.985346	0.330034	0.985346	0.609287	0.985346	0.976467	0.394397	0.926402	0.985346	0.670472	0.626728	0.820804	0.744537	0.996769	0.985346	0.837352	0.521661	0.926402	0.985346	0.985346	0.484016	0.985346	0.850214	0.0676759	0.767105	0.960228	0.985346	0.785682	0.0676759	0.57116	0.668142	0.533434	0.369746	0.976467	0.520364	0.960228	0.668142
hvlt_discrimination	0.924258	0.924258	0.924258	0.821869	0.928162	0.924258	0.461156	0.946007	0.862552	0.924258	0.924258	0.924258	0.900104	0.735736	0.928162	0.870439	0.0538444	0.928162	0.924258	0.485587	0.258289	0.79569	0.821869	0.924258	0.973641	0.973819	0.946007	0.821869	0.258289	0.228226	0.924258	0.924258	0.924258	0.862552	0.924258	0.928162	0.924258	0.924258	0.182943	0.758778	0.870439	0.79569	0.928162	0.924258	0.928162	0.350411	0.924258	0.924258	0.834884
VLTVEG	0.99066	0.99066	0.527713	0.407112	0.99066	0.99066	0.938428	0.217527	0.737965	0.938428	0.961897	0.407461	0.407112	0.938428	0.52349	0.938428	0.662799	0.407461	0.892302	0.892302	0.627428	0.475406	0.99066	0.407112	0.961897	0.52349	0.536876	0.737965	0.99066	0.642499	0.734591	0.937464	0.99066	0.789245	0.938428	0.916688	0.938428	0.407461	0.71604	0.99066	0.99066	0.99066	0.527713	0.475406	0.99066	0.892302	0.985413	0.527713	0.961897
ptau_asyn	0.991734	0.991734	0.991734	0.991734	0.991734	0.991734	0.991734	0.991734	0.991734	0.991734	0.991734	0.991734	0.991734	0.991734	0.991734	0.991734	0.991734	0.991734	0.991734	0.991734	0.991734	0.991734	0.991734	0.991734	0.991734	1.10243e-05	0.991734	0.991734	0.991734	0.991734	0.991734	0.991734	0.991734	0.991734	0.991734	0.991734	0.991734	0.991734	0.991734	0.991734	0.999098	0.991734	0.991734	0.991734	0.991734	0.991734	0.991734	0.991734	0.991734
r_striatum	0.992577	0.992577	0.898474	0.992577	0.929838	0.992577	0.898474	0.992577	0.992577	0.935135	0.992577	0.992577	0.898474	0.992577	0.859002	0.992577	0.992577	0.907149	0.992577	0.898474	0.898474	0.992577	0.724535	0.992577	0.992577	0.898474	0.992577	0.898474	0.898474	0.992577	0.907149	0.992577	0.992577	0.898474	0.992577	0.761605	0.992577	0.885661	0.929838	0.163095	0.992577	0.799861	0.65658	0.761605	0.761605	0.992577	0.992577	0.992577	0.898474
as.numeric.quip.	0.856475	0.904043	0.904043	0.240528	0.451982	0.451982	0.904043	0.451982	0.66902	0.871243	0.904043	0.986664	0.904043	0.836067	0.871243	0.959255	0.847163	0.66902	0.723559	0.961616	0.168824	0.595031	0.904043	0.904043	0.158128	0.871243	0.451982	0.559099	0.836067	0.836067	0.583567	0.98226	0.595031	0.660469	0.517443	0.836067	0.437911	0.626683	0.583567	0.876609	0.871499	0.240528	0.983349	0.770771	0.901484	0.948899	0.361372	0.954211	0.948899
tau_asyn	0.993315	0.993315	0.993315	0.993315	0.993315	0.993315	0.993315	0.993315	0.993315	0.993315	0.993315	0.993315	0.993315	0.993315	0.993315	0.993315	0.993315	0.993315	0.993315	0.993315	0.993315	0.993315	0.993315	0.993315	0.993315	4.94575e-07	0.993315	0.993315	0.993315	0.993315	0.993315	0.993315	0.993315	0.993315	0.993315	0.993315	0.993315	0.993315	0.993315	0.993315	0.993315	0.993315	0.993315	0.993315	0.993315	0.993315	0.993315	0.993315	0.993315
low_putamen	0.914662	0.993701	0.699692	0.993701	0.924428	0.993701	0.995095	0.980307	0.743251	0.980307	0.993701	0.993701	0.993701	0.717349	0.946632	0.993701	0.993701	0.993701	0.980307	0.659982	0.659982	0.946632	0.993701	0.993701	0.980307	0.366112	0.743251	0.993701	0.980307	0.986392	0.659982	0.9044	0.993701	0.993701	0.993701	0.980307	0.790008	0.993701	0.876663	0.699692	0.980307	0.993701	0.838947	0.993701	0.993701	0.366112	0.993701	0.659982	0.995586
PUTAMEN_R	0.995094	0.995094	0.948118	0.995094	0.816966	0.948118	0.995094	0.593323	0.995094	0.593323	0.995094	0.995094	0.953957	0.593323	0.953828	0.995094	0.995094	0.995094	0.995094	0.593323	0.995094	0.995094	0.816966	0.995094	0.995094	0.351948	0.995094	0.995094	0.995094	0.953957	0.593323	0.593323	0.995094	0.935564	0.995094	0.995094	0.948118	0.308749	0.995094	0.948118	0.995094	0.995094	0.816966	0.816966	0.995094	0.995094	0.995094	0.351948	0.995094
VLTANIM	0.809718	0.677523	0.7973	0.728766	0.294343	0.944005	0.269611	0.662089	0.676401	0.753031	0.540157	0.905195	0.169413	0.777245	0.387488	0.676401	0.143809	0.944005	0.894306	0.905226	0.780426	0.355205	0.728766	0.92639	0.944005	0.759667	0.571182	0.780426	0.694236	0.944005	0.774538	0.612856	0.728766	0.662089	0.694236	0.918649	0.773255	0.483739	0.694236	0.944005	0.762102	0.773255	0.483739	0.294343	0.859783	0.762102	0.7973	0.294343	0.294343
MSEADLG	0.102567	0.56798	0.420175	0.342214	0.398363	0.492598	0.209121	0.655942	0.303455	0.633466	0.977307	0.342214	0.673535	0.162922	0.61596	0.11133	0.398363	0.232633	0.102567	0.749601	0.749601	0.977307	0.643624	0.342214	0.342214	0.276145	0.647044	0.342214	0.643624	0.231488	0.11133	0.977307	0.563227	0.687043	0.951929	0.98838	0.319785	0.342214	0.750691	0.833594	0.0513801	0.609617	0.609617	0.261671	0.0817443	0.603196	0.609617	0.647044	0.179146
as.numeric.NP1ANXS.	0.777174	0.677682	0.936563	0.727529	0.505602	0.920075	0.878044	0.625847	0.416361	0.682496	0.677682	0.677682	0.155561	0.79385	0.677682	0.677682	0.677682	0.878044	0.465866	0.188798	0.604122	0.569132	0.843826	0.129647	0.46558	0.604122	0.416361	0.948432	0.878044	0.677682	0.338808	0.46558	0.998541	0.682496	0.958134	0.154523	0.505602	0.83862	0.548703	0.604122	0.364428	0.505602	0.986973	0.505602	0.986973	0.505602	0.505602	0.505602	0.986973
lns	0.558178	0.727684	0.995495	0.518743	0.850151	0.279331	0.881901	0.91643	0.806363	0.826036	0.800146	0.0341822	0.558178	0.850151	0.847099	0.806363	0.95496	0.995495	0.90463	0.850151	0.806363	0.518743	0.979662	0.790533	0.897596	0.800146	0.521203	0.987658	0.692468	0.518743	0.750016	0.939239	0.727684	0.518743	0.942932	0.912467	0.635801	0.942932	0.861735	0.605928	0.518743	0.518743	0.615619	0.887711	0.518743	0.939239	0.692468	0.748944	0.790533
con_cdr	0.901639	0.41698	0.987359	0.806951	0.817536	0.195175	0.275739	0.987359	0.987359	0.963561	0.987359	0.962942	0.991279	0.918821	0.963561	0.179631	0.201401	0.963561	0.991279	0.41698	0.991279	0.962942	0.987359	0.991279	0.962942	0.806951	0.963561	0.987359	0.818845	0.806951	0.806951	0.962942	0.963561	0.987359	0.991279	0.963561	0.806951	0.963561	0.41698	0.806951	0.991279	0.806951	0.818845	0.963561	0.678557	0.238304	0.991279	0.963561	0.275739
tremor_on	0.48098	0.889771	0.732983	0.880616	0.313339	0.8876	0.754641	0.9131	0.84423	0.107274	0.372354	0.372354	0.335592	0.319819	0.782221	0.710724	0.889771	0.422	0.59093	0.491865	0.710724	0.252957	0.530366	0.3538	0.843466	0.291139	0.892793	0.884768	0.422	0.225289	0.768481	0.82499	0.422	0.8876	0.604462	0.582316	0.82499	0.84423	0.107274	0.847822	0.413112	0.937354	0.82499	0.239758	0.754641	0.645708	0.254755	0.648006	0.367681
urate	0.854499	0.484929	0.284579	0.594808	0.32886	0.54892	0.214648	0.887826	0.896503	0.81421	0.891929	0.372826	0.675246	0.630854	0.689613	0.896503	0.254751	0.966185	0.854499	0.896503	0.69801	0.528795	0.867538	0.874184	0.785084	0.823322	0.891929	0.971449	0.883121	0.647433	0.689613	0.582759	0.689613	0.496084	0.727869	0.855044	0.896503	0.630854	0.54892	0.254751	0.284579	0.54892	0.701237	0.136636	0.994138	0.413819	0.896503	0.854499	0.374418
ips_striatum	0.948631	0.975134	0.83115	0.975134	0.88924	0.948631	0.83115	0.975134	0.948631	0.83115	0.83115	0.948631	0.948631	0.88924	0.803467	0.975134	0.948631	0.975134	0.975134	0.948631	0.948631	0.948631	0.948631	0.948631	0.948631	0.36052	0.963822	0.803467	0.83115	0.975134	0.638806	0.950162	0.948631	0.963822	0.975134	0.440903	0.936907	0.83115	0.83115	0.418313	0.975134	0.803467	0.638806	0.83115	0.88924	0.83115	0.83115	0.948631	0.83115
rigidity_on	0.207342	0.824779	0.916412	0.813541	0.653267	0.906929	0.629867	0.785233	0.629867	0.538952	0.584059	0.538952	0.832615	0.207342	0.72534	0.262548	0.984674	0.207342	0.0126913	0.629867	0.538952	0.530238	0.848927	0.629867	0.964584	0.524814	0.707338	0.813541	0.99756	0.413273	0.524814	0.386656	0.916412	0.61596	0.916412	0.524814	0.881952	0.720493	0.479136	0.916412	0.543536	0.629867	0.848927	0.745819	0.995552	0.538952	0.707338	0.882699	0.207342
LEDD	0.569581	0.587107	0.930598	0.930598	0.237958	0.930598	0.605151	0.889521	0.989947	0.619235	0.605151	0.930598	0.184077	0.975439	0.941967	0.391724	0.930598	0.804248	0.930598	0.953205	0.941967	0.00192005	0.975439	0.607287	0.605151	0.93928	0.975439	0.633446	0.761731	0.554091	0.972106	0.804248	0.662699	0.95511	0.587107	0.804248	0.979617	0.941967	0.992315	0.432963	0.662699	0.491771	0.651549	0.0656107	0.633446	0.184077	0.930598	0.93928	0.902778
mean_putamen	0.952114	0.959227	0.746807	0.981183	0.952114	0.981183	0.959227	0.979917	0.93835	0.883481	0.959227	0.959227	0.981183	0.746807	0.746807	0.981183	0.981183	0.981183	0.959227	0.93835	0.952114	0.981183	0.981183	0.959227	0.959227	0.26975	0.959227	0.952114	0.952114	0.959227	0.712598	0.880904	0.959227	0.952114	0.981183	0.746807	0.959227	0.746807	0.921187	0.883481	0.981183	0.981183	0.746807	0.959227	0.959227	0.525232	0.981183	0.655082	0.952114
tau	0.95926	0.95926	0.95926	0.976766	0.95926	0.95926	0.95926	0.95926	0.95926	0.95926	0.972127	0.95926	0.95926	0.95926	0.95926	0.95926	0.962344	0.992609	0.962344	0.95926	0.95926	0.921443	0.95926	0.95926	0.95926	0.0384431	0.95926	0.95926	0.95926	0.83104	0.95926	0.95926	0.95926	0.95926	0.95926	0.562714	0.95926	0.95926	0.992609	0.95926	0.95926	0.962344	0.992609	0.95926	0.95926	0.968777	0.95926	0.516029	0.95926
as.numeric.quip_buy.	0.946263	0.840951	0.964804	0.964804	0.964804	0.681591	0.840951	0.964804	0.964804	0.802104	0.409549	0.964804	0.840951	0.964804	0.984586	0.964804	0.964804	0.964804	0.964804	0.964804	0.409549	0.97917	0.964804	0.946263	0.946263	0.964804	0.840951	0.840951	0.840951	0.840951	0.964804	0.374583	0.964804	0.946263	0.409549	0.964804	0.840951	0.964804	0.409549	0.964804	0.998704	0.863361	0.840951	0.964804	0.409549	0.964804	0.14865	0.966016	0.31666
as.numeric.NHY_ON.	0.15711	0.0281949	0.751725	0.738936	0.898545	0.603906	0.704403	0.751725	0.791422	0.800037	0.447833	0.738936	0.555997	0.841485	0.827904	0.748986	0.738936	0.0186332	0.00360086	0.751725	0.877177	0.555997	0.882513	0.606599	0.812725	0.751725	0.751725	0.599805	0.888259	0.812725	0.332835	0.765102	0.771284	0.679984	0.603906	0.751725	0.473607	0.841485	0.968133	0.827904	0.633611	0.931868	0.746749	0.751725	0.968133	0.968133	0.420258	0.633611	0.751725
scopa_gi	0.213301	0.89774	0.908327	0.898143	0.806729	0.747594	0.50742	0.733903	0.50742	0.747594	0.968367	0.747594	0.747594	0.760024	0.934991	0.179624	0.898143	0.653787	0.747594	0.908327	0.923567	0.838731	0.834955	0.747594	0.747594	0.222189	0.0378718	0.811736	0.865115	0.865115	0.954331	0.865115	0.898143	0.568399	0.957313	0.179624	0.956855	0.625742	0.910509	0.760024	0.958279	0.98615	0.747594	0.898143	0.50742	0.995441	0.747594	0.898143	0.600779
PUTAMEN_L	0.830251	0.830251	0.700454	0.995741	0.813377	0.813377	0.898695	0.813377	0.813377	0.813377	0.830251	0.830251	0.787068	0.813377	0.731632	0.962906	0.830251	0.830251	0.813377	0.889284	0.830251	0.995741	0.813377	0.807502	0.962906	0.369056	0.851084	0.830251	0.813377	0.91321	0.813377	0.980448	0.900053	0.948145	0.813377	0.369056	0.900053	0.830251	0.813377	0.813377	0.863166	0.889284	0.813377	0.91321	0.830251	0.00109783	0.813377	0.813377	0.870991
hi_caudate	0.988511	0.999326	0.815012	0.961693	0.670762	0.988511	0.679561	0.938672	0.822561	0.988511	0.77642	0.930193	0.840838	0.314533	0.715785	0.988511	0.988511	0.988511	0.988511	0.981366	0.938672	0.988511	0.815012	0.988511	0.867257	0.134466	0.930193	0.735267	0.670762	0.9693	0.258017	0.988511	0.988511	0.988511	0.988511	0.464768	0.815012	0.988511	0.670762	0.0894428	0.999326	0.670762	0.655548	0.670762	0.670762	0.938672	0.679561	0.988511	0.7321
ips_caudate	0.993663	0.993663	0.835166	0.92697	0.76079	0.993663	0.795302	0.835166	0.946441	0.946441	0.795302	0.839463	0.835166	0.408056	0.799598	0.993663	0.993663	0.993663	0.993663	0.976893	0.900187	0.93354	0.835166	0.934403	0.835166	0.156946	0.92697	0.795302	0.68367	0.993663	0.191533	0.993663	0.993663	0.99978	0.968852	0.557267	0.835166	0.993663	0.723312	0.108638	0.993663	0.557267	0.68367	0.760361	0.678551	0.905976	0.758855	0.993663	0.781551
as.numeric.quip_pund.	0.87521	0.622417	0.99812	0.348407	0.0328008	0.34639	0.956741	0.961961	0.99812	0.585844	0.442885	0.935608	0.34639	0.99812	0.841284	0.944501	0.605335	0.944501	0.0763048	0.295348	0.368743	0.710868	0.726921	0.774433	0.505875	0.936749	0.435742	0.735261	0.571323	0.690987	0.34639	0.936749	0.99812	0.58987	0.903178	0.421989	0.726921	0.99812	0.841284	0.51414	0.698618	0.276815	0.690987	0.99812	0.936749	0.956741	0.334225	0.99812	0.956741
SDMTOTAL	0.608635	0.800213	0.409842	0.244786	0.790819	0.899814	0.694992	0.25565	0.800213	0.708556	0.309881	0.1759	0.169236	0.598989	0.534378	0.677976	0.309881	0.694992	0.778986	0.608635	0.790819	0.150804	0.999662	0.608635	0.341218	0.694992	0.96525	0.520573	0.775851	0.233067	0.614278	0.864895	0.614278	0.288441	0.494698	0.233067	0.128429	0.165851	0.790819	0.614278	0.320641	0.520573	0.174901	0.830248	0.396073	0.844962	0.233067	0.656353	0.345595
updrs4_score	0.414456	0.928061	0.702539	0.892062	0.928061	0.653935	0.440567	0.960328	0.928061	0.928061	0.419875	0.980321	0.564264	0.436056	0.539058	0.680247	0.860175	0.304166	0.539058	0.11909	0.419875	0.524366	0.845171	0.702539	0.901431	0.568238	0.564264	0.564264	0.82463	0.823383	0.067044	0.197584	0.928061	0.0133005	0.823383	0.816393	0.970027	0.823632	0.582204	0.823383	0.0463052	0.564264	0.59147	0.304166	0.898358	0.539058	0.702754	0.960328	0.702539
as.numeric.MCI_testscores.	0.889607	0.100444	0.969186	0.889607	0.989653	0.953818	0.944951	0.944951	0.447871	0.447871	0.964597	0.489997	0.953818	0.0159009	0.989653	0.271391	0.0455178	0.953818	0.949442	0.889607	0.447871	0.271391	0.964597	0.447871	0.499964	0.211641	0.953818	0.499964	0.0743898	0.746967	0.930103	0.983264	0.964597	0.949442	0.491972	0.989653	0.944951	0.447871	0.253752	0.921565	0.53618	0.447871	0.945284	0.447871	0.568985	0.944951	0.953818	0.989653	0.746967
as.numeric.NP1HALL.	0.434716	0.623272	0.813191	0.969899	0.434716	0.969899	0.934564	0.66199	0.898791	0.684663	0.90347	0.775697	0.910442	0.400627	0.95532	0.982414	0.106721	0.317619	0.100193	0.658991	0.775697	0.0547024	0.422966	0.400627	0.969899	0.374591	0.434716	0.564358	0.813191	0.678451	0.0251801	0.44586	0.899122	0.374121	0.688332	0.741703	0.966586	0.813191	0.402907	0.969899	0.966586	0.969899	0.910442	0.910442	0.259721	0.678451	0.66199	0.688332	0.434716
as.numeric.hy_on.	0.231804	0.0465244	0.694623	0.842994	0.950496	0.513187	0.639467	0.782458	0.826852	0.760456	0.455072	0.511365	0.455072	0.842994	0.842994	0.687971	0.687971	0.0465244	0.00355157	0.733194	0.900912	0.687971	0.992051	0.72177	0.803004	0.834909	0.687971	0.687971	0.901257	0.760456	0.181496	0.842994	0.842994	0.513187	0.645569	0.733194	0.495012	0.842994	0.910591	0.842994	0.842994	0.914748	0.622949	0.890606	0.997462	0.977929	0.455072	0.649177	0.532105
CAUDATE_R	0.982078	0.982078	0.877771	0.979137	0.696306	0.974812	0.696306	0.844169	0.974812	0.979137	0.982078	0.974812	0.844169	0.37427	0.683387	0.982078	0.979137	0.860364	0.982078	0.979137	0.696306	0.974812	0.427923	0.982078	0.974812	0.397968	0.974812	0.772916	0.696306	0.982078	0.500496	0.982078	0.982078	0.957006	0.974812	0.390652	0.860364	0.982078	0.936224	0.0497642	0.979137	0.390652	0.37427	0.696306	0.262175	0.982078	0.974812	0.974812	0.645415
as.numeric.quip_gamble.	0.159058	0.988744	0.988744	0.988744	0.253321	0.988744	0.988744	0.988744	0.988744	0.650966	0.354722	0.988744	0.988744	0.988744	0.988744	0.988744	0.988744	0.988744	0.988744	0.988744	0.988744	0.988744	0.988744	0.988744	0.988744	0.988744	0.230146	0.988744	0.189153	0.988744	0.988744	0.988744	0.988744	0.988744	0.988744	0.988744	0.988744	0.988744	0.988744	0.988744	0.988744	0.988744	0.988744	0.988744	0.988744	0.988744	0.644166	0.988744	0.988744
as.numeric.quip_walk.	0.997634	0.657758	0.997634	0.997634	0.913648	0.997634	0.997634	0.657758	0.997634	0.997634	0.997634	0.829806	0.997634	0.997634	0.997634	0.997634	0.997634	0.978348	0.997634	0.997634	0.913648	0.978348	0.997634	0.828914	0.978348	0.978348	0.997634	0.997634	0.947685	0.997634	0.997634	0.624446	0.997634	0.997634	0.997634	0.533936	0.657758	0.997634	0.533936	0.997634	0.997634	0.997634	0.997634	0.856543	0.763184	0.887895	0.975147	0.997634	0.997634
l_cdr	0.563265	0.158857	0.866595	0.627598	0.0857409	0.627598	0.907327	0.807199	0.976444	0.813983	0.197979	0.76475	0.813983	0.852077	0.913085	0.253084	0.866595	0.253084	0.94447	0.892522	0.664959	0.791084	0.85404	0.664959	0.866595	0.913085	0.852077	0.384675	0.813983	0.76475	1.02888e-18	0.43968	0.960037	0.943487	0.316448	0.995034	0.664959	0.85404	0.43968	0.646433	0.197979	0.758061	0.720407	0.861477	0.112633	0.820305	0.815413	0.964733	0.0657154
sft	0.679306	0.710674	0.490314	0.625797	0.624087	0.987765	0.633867	0.173335	0.981031	0.781609	0.491227	0.491227	0.0494041	0.58913	0.333224	0.491227	0.243282	0.491227	0.854324	0.98233	0.624087	0.504579	0.491227	0.679306	0.981033	0.338242	0.79181	0.808628	0.834682	0.437179	0.564618	0.569265	0.862098	0.748906	0.981031	0.678514	0.979606	0.243282	0.981031	0.981033	0.776745	0.834682	0.173335	0.10099	0.785335	0.987765	0.624087	0.202439	0.491227
updrs3_score	0.739801	0.883174	0.72974	0.983109	0.984458	0.582363	0.316938	0.155517	0.931965	0.583813	0.956256	0.739801	0.25219	0.456307	0.671942	0.582363	0.739801	0.951782	0.155517	0.456307	0.831278	0.847806	0.316938	0.0318953	0.739801	0.628374	0.931965	0.847806	0.750539	0.866015	0.111137	0.739801	0.931965	0.369806	0.318812	0.316938	0.459058	0.750539	0.739801	0.332917	0.280517	0.764633	0.4445	0.739801	0.739801	0.0374492	0.280517	0.855158	0.456307
tremor	0.17341	0.94362	0.740119	0.728854	0.291949	0.970942	0.728854	0.203372	0.848154	0.224178	0.20791	0.373832	0.0523104	0.857963	0.27332	0.432118	0.493476	0.685638	0.611452	0.746009	0.353508	0.432118	0.171206	0.0488566	0.756204	0.685638	0.428002	0.983127	0.45397	0.540148	0.560078	0.685638	0.469241	0.934105	0.17341	0.570413	0.813741	0.970942	0.0770721	0.685638	0.203372	0.970942	0.911203	0.570413	0.885172	0.0488566	0.438813	0.238662	0.685638
as.numeric.NP1FATG.	0.496788	0.963122	0.944159	0.628598	0.314029	0.692144	0.363371	0.879315	0.496788	0.45622	0.164968	0.632146	0.794666	0.790112	0.717568	0.746637	0.879315	0.692144	0.553716	0.717568	0.800031	0.513157	0.893951	0.496788	0.879315	0.917011	0.808093	0.808001	0.553716	0.0242937	0.522474	0.794666	0.596686	0.717568	0.692144	0.879315	0.596686	0.717568	0.800031	0.596686	0.800031	0.879315	0.576933	0.628598	0.59781	0.739051	0.466529	0.790112	0.522474
updrs3_score_on	0.137622	0.913866	0.894684	0.445829	0.445829	0.940706	0.179602	0.8307	0.819117	0.452736	0.966355	0.644548	0.547863	0.184318	0.784941	0.845506	0.894684	0.155039	0.000317812	0.445829	0.955805	0.659984	0.894684	0.223259	0.994244	0.453449	0.588922	0.644548	0.845506	0.85756	0.137622	0.396025	0.644548	0.845506	0.644548	0.389486	0.8307	0.8307	0.0993357	0.681258	0.257309	0.784941	0.644548	0.845506	0.913866	0.0993357	0.223259	0.887786	0.165597
as.numeric.changedx.	0.746163	0.083128	0.851207	0.045855	0.643676	0.919186	0.080017	0.746163	0.877745	0.183437	0.861272	0.801897	0.847214	0.827898	0.685524	0.643676	0.446744	0.776451	0.482249	0.801897	0.133011	0.219932	0.554368	0.719546	0.735635	0.83971	0.643676	0.735635	0.286261	0.133011	0.78338	0.525694	0.805335	0.183437	0.525694	0.826276	0.696211	0.852286	0.643676	0.045855	0.0271809	0.536866	0.0108652	0.446397	0.627647	0.0980041	0.453917	0.801897	0.142685
updrs_totscore	0.822714	0.963834	0.594952	0.773983	0.822714	0.641199	0.229069	0.0579891	0.641199	0.14701	0.822714	0.899532	0.0650547	0.339146	0.641199	0.339146	0.822714	0.997141	0.0650547	0.527929	0.933937	0.470792	0.316931	0.00688099	0.532503	0.372796	0.883382	0.744771	0.822714	0.797331	0.0245891	0.684624	0.527929	0.797331	0.47126	0.53624	0.623205	0.822714	0.339146	0.339146	0.0395269	0.797331	0.0714142	0.925257	0.338517	0.14701	0.644645	0.776353	0.822714
ips_cdr	0.757341	0.494444	0.901512	0.954995	0.00308579	0.921724	0.429688	0.921724	0.921724	0.575664	0.135088	0.93019	0.938552	0.912036	0.429672	0.864839	0.494444	0.546464	0.89493	0.89493	0.546464	0.921724	0.89493	0.273742	0.540969	0.715636	0.93019	0.474588	0.954995	0.601338	5.60804e-24	0.122056	0.913454	0.93019	0.22026	0.921724	0.575664	0.429672	0.351101	0.53307	0.273742	0.722449	0.917104	0.757341	0.122056	0.901512	0.89948	0.722449	0.241833
updrs1_score	0.54323	0.981763	0.46554	0.195649	0.225459	0.527843	0.161756	0.0622324	0.90298	0.0321628	0.161756	0.518021	0.196632	0.943203	0.764584	0.78619	0.992001	0.396564	0.261698	0.992001	0.703236	0.261698	0.49288	0.225459	0.934536	0.52704	0.981763	0.52704	0.82771	0.123723	0.043262	0.52704	0.666455	0.511064	0.518021	0.53528	0.609822	0.981763	0.161756	0.511064	0.145661	0.774694	0.490726	0.992001	0.243812	0.161756	0.043262	0.489022	0.666455
updrs_totscore_on	0.156927	0.953732	0.677583	0.420346	0.156927	0.923687	0.054218	0.511408	0.868874	0.156927	0.82614	0.420346	0.15534	0.154286	0.849849	0.719272	0.830346	0.0274122	0.000474362	0.511408	0.840192	0.151226	0.56755	0.178625	0.840192	0.420346	0.502606	0.420346	0.709311	0.383508	0.0220705	0.446487	0.420346	0.965837	0.840192	0.638201	0.638201	0.868874	0.0274122	0.502606	0.0274122	0.813625	0.383508	0.782418	0.706321	0.161292	0.154286	0.95694	0.537474
updrs2_score	0.913528	0.689308	0.765554	0.372996	0.161894	0.608029	0.271201	0.588186	0.202786	0.0604132	0.660656	0.316993	0.161894	0.130659	0.891689	0.21666	0.755271	0.140023	0.130659	0.627971	0.602559	0.0134968	0.260774	0.689308	0.461945	0.178409	0.817389	0.226214	0.661448	0.228514	0.0100967	0.689308	0.227077	0.891689	0.791268	0.980611	0.689308	0.891689	0.00603069	0.689308	0.0100967	0.379272	0.00328366	0.227745	0.0572225	0.349425	0.101354	0.854678	0.952549
primdiag	0.797662	0.00165556	0.797662	0.00197222	0.197964	0.825684	0.0210989	0.667457	0.828197	0.056773	0.496798	0.750986	0.713108	0.787183	0.797662	0.461996	0.629197	0.509633	0.72339	0.751326	0.168022	0.0286064	0.420437	0.142437	0.633992	0.775968	0.52596	0.451574	0.100177	0.00248508	0.828197	0.142437	0.767089	0.000148074	0.103905	0.784807	0.576598	0.799667	0.623102	7.1816e-07	0.00147196	0.383482	2.53463e-06	0.0504932	0.0236716	0.0236716	0.197313	0.750986	0.0210989
Count	0	3	0	2	2	0	1	0	0	2	0	1	1	1	1	0	1	3	6	0	0	3	0	3	0	3	1	0	0	2	7	0	1	2	0	0	0	0	2	3	7	0	3	0	1	4	1	0	1
[truncated: 68 more columns]
