# Supplementary material for: Reference LINE-1 insertion polymorphisms correlate with Parkinson’s disease progression and differential transcript expression in the PPMI cohort
Source: Sci Rep. 2023 Aug 24;13:13857. doi: 10.1038/s41598-023-41052-1 (PMC10449770; doi:10.1038/s41598-023-41052-1)
Supplement: Supplementary file 2 — Dataset S2. [file 41598_2023_41052_MOESM2_ESM.xlsx]

## Sheet: Sheet1
Supplementary Data 2: eQTL table of reference LINE-1 elements on isoform-specific level. Cis and trans eQTL transcripts are indicated.
snps	gene	statistic	pvalue	FDR	beta	geneID	ensembl_gene_id	chromosome_name	band	start_position	end_position	description	hgnc_symbol	ensembl_transcript_id	external_transcript_name	entrezgene_id	TEchrom	TEstart	position	TXstart	TXend
R_L1_1	ENST00000684666.1	-8.08176	1.48083e-15	2.08061e-10	-46.188	ENST00000684666	ENSG00000100336	22	q12.3	36189124	36204840	apolipoprotein L4 [Source:HGNC Symbol;Acc:HGNC:14867]	APOL4	ENST00000684666	APOL4-213	80832	chr1	30567814	trans	36189128	36202191
R_L1_1	ENST00000489704.1	-7.61906	4.99135e-14	4.78566e-09	-14.8285	ENST00000489704	ENSG00000150337	1	q21.2	149782671	149791675	Fc gamma receptor Ia [Source:HGNC Symbol;Acc:HGNC:3613]	FCGR1A	ENST00000489704	FCGR1A-204	2209	chr1	30567814	trans	149790368	149791675
R_L1_1	ENST00000633136.1	-7.56348	7.5236e-14	6.87521e-09	-0.131417	ENST00000633136	ENSG00000124772	6	p21.2	36740775	36839444	copine 5 [Source:HGNC Symbol;Acc:HGNC:2318]	CPNE5	ENST00000633136	CPNE5-205	57699	chr1	30567814	trans	36742225	36839377
R_L1_1	ENST00000371930.5	-7.55384	8.07618e-14	7.32058e-09	-388.026	ENST00000371930	ENSG00000152766	10	q23.31	88819896	88851844	ankyrin repeat domain 22 [Source:HGNC Symbol;Acc:HGNC:28321]	ANKRD22	ENST00000371930	ANKRD22-201	118932	chr1	30567814	trans	88819896	88851844
R_L1_1	ENST00000457295.6	-7.25462	7.00767e-13	4.78615e-08	-0.0549529	ENST00000457295	ENSG00000185499	1	q22	155185824	155192916	mucin 1, cell surface associated [Source:HGNC Symbol;Acc:HGNC:7508]	MUC1	ENST00000457295	MUC1-212	4582	chr1	30567814	trans	155185948	155192893
R_L1_1	ENST00000513638.5	-7.15267	1.43756e-12	8.72547e-08	-40.1545	ENST00000513638	ENSG00000290525	1	p22.2	89407679	89424934	guanylate binding protein 1 pseudogene 1 [Source:HGNC Symbol;Acc:HGNC:39561]	GBP1P1	ENST00000513638	GBP1P1-202	400759	chr1	30567814	trans	89407679	89424934
R_L1_1	ENST00000394662.2	-7.05824	2.77425e-12	1.52029e-07	-24.0609	ENST00000394662	ENSG00000225492	1	p22.2	89410319	89426243	guanylate binding protein 1 pseudogene 1 [Source:HGNC Symbol;Acc:HGNC:39561]	GBP1P1	ENST00000394662	GBP1P1-201	NA	chr1	30567814	trans	89410319	89426243
R_L1_1	ENST00000648147.1	-7.04665	3.00577e-12	1.61305e-07	-0.0872551	ENST00000648147	ENSG00000262468	16	p13.3	4243943	4253847	long intergenic non-protein coding RNA 1569 [Source:HGNC Symbol;Acc:HGNC:51380]	LINC01569	ENST00000648147	LINC01569-206	NA	chr1	30567814	trans	4246040	4252949
R_L1_1	ENST00000309170.8	-7.003	4.06091e-12	2.04647e-07	-337.615	ENST00000309170	ENSG00000174944	3	q25.1	151212117	151278542	purinergic receptor P2Y14 [Source:HGNC Symbol;Acc:HGNC:16442]	P2RY14	ENST00000309170	P2RY14-201	9934	chr1	30567814	trans	151212117	151278542
R_L1_1	ENST00000658655.1	-6.9457	6.01258e-12	2.82813e-07	-4.90346	ENST00000658655	ENSG00000237626	9	q22.2	89825964	90019549	novel transcript		ENST00000658655		NA	chr1	30567814	trans	89969395	90001471
R_L1_1	ENST00000587978.5	-6.93565	6.43909e-12	2.99276e-07	-0.097977	ENST00000587978	ENSG00000227218	9	q34.11	127934503	127940952	novel transcript		ENST00000587978		NA	chr1	30567814	trans	127937883	127940851
R_L1_1	ENST00000492923.1	-6.83652	1.25989e-11	5.15499e-07	-23.4241	ENST00000492923	ENSG00000120217	9	p24.1	5450503	5470566	CD274 molecule [Source:HGNC Symbol;Acc:HGNC:17635]	CD274	ENST00000492923	CD274-204	29126	chr1	30567814	trans	5462935	5465912
R_L1_1	ENST00000369168.5	-6.68278	3.50794e-11	1.15519e-06	-548.648	ENST00000369168	ENSG00000150337	1	q21.2	149782671	149791675	Fc gamma receptor Ia [Source:HGNC Symbol;Acc:HGNC:3613]	FCGR1A	ENST00000369168	FCGR1A-201	2209	chr1	30567814	trans	149782694	149791675
R_L1_1	ENST00000476963.1	-6.67893	3.59791e-11	1.17937e-06	-3.24209	ENST00000476963	ENSG00000152766	10	q23.31	88819896	88851844	ankyrin repeat domain 22 [Source:HGNC Symbol;Acc:HGNC:28321]	ANKRD22	ENST00000476963	ANKRD22-202	118932	chr1	30567814	trans	88822801	88823515
R_L1_1	ENST00000332987.5	-6.63312	4.86148e-11	1.49814e-06	-5.29186	ENST00000332987	ENSG00000100336	22	q12.3	36189124	36204840	apolipoprotein L4 [Source:HGNC Symbol;Acc:HGNC:14867]	APOL4	ENST00000332987	APOL4-201	80832	chr1	30567814	trans	36190797	36204806
R_L1_1	ENST00000381577.4	-6.62461	5.13992e-11	1.56156e-06	-383.997	ENST00000381577	ENSG00000120217	9	p24.1	5450503	5470566	CD274 molecule [Source:HGNC Symbol;Acc:HGNC:17635]	CD274	ENST00000381577	CD274-202	29126	chr1	30567814	trans	5450542	5470554
R_L1_1	ENST00000519154.5	-6.6067	5.77786e-11	1.71069e-06	-16.2888	ENST00000519154	ENSG00000131203	8	p11.21	39902275	39928790	indoleamine 2,3-dioxygenase 1 [Source:HGNC Symbol;Acc:HGNC:6059]	IDO1	ENST00000519154	IDO1-204	3620	chr1	30567814	trans	39902371	39922654
R_L1_1	ENST00000682032.1	-6.5348	9.2163e-11	2.47565e-06	-0.0814271	ENST00000682032	ENSG00000118473	1	p31.3	66533267	66751139	SH3GL interacting endocytic adaptor 1 [Source:HGNC Symbol;Acc:HGNC:25412]	SGIP1	ENST00000682032	SGIP1-215	84251	chr1	30567814	trans	66695290	66748987
R_L1_1	ENST00000253513.11	-6.44785	1.61127e-10	3.85891e-06	-23.7772	ENST00000253513	ENSG00000131203	8	p11.21	39902275	39928790	indoleamine 2,3-dioxygenase 1 [Source:HGNC Symbol;Acc:HGNC:6059]	IDO1	ENST00000253513	IDO1-201	3620	chr1	30567814	trans	39913869	39928444
R_L1_1	ENST00000444948.5	-6.42753	1.83417e-10	4.27412e-06	-25.8197	ENST00000444948	ENSG00000150337	1	q21.2	149782671	149791675	Fc gamma receptor Ia [Source:HGNC Symbol;Acc:HGNC:3613]	FCGR1A	ENST00000444948	FCGR1A-202	2209	chr1	30567814	trans	149782671	149791390
R_L1_1	ENST00000453173.2	-6.39768	2.21728e-10	4.91762e-06	-197.87	ENST00000453173	ENSG00000291135	1	p11.2	121087298	121097161	Fc gamma receptor Ib, pseudogene [Source:NCBI gene (formerly Entrezgene);Acc:2210]		ENST00000453173	FCGR1BP-205	2210	chr1	30567814	trans	121087345	121093021
R_L1_1	ENST00000657410.1	-6.2322	6.25571e-10	1.11245e-05	-0.0275505	ENST00000657410	ENSG00000249464	4	q28.1	123539026	123962704	long intergenic non-protein coding RNA 1091 [Source:HGNC Symbol;Acc:HGNC:27721]	LINC01091	ENST00000657410	LINC01091-208	285419	chr1	30567814	trans	123650040	123930778
R_L1_1	ENST00000514778.1	-6.18291	8.48055e-10	1.41039e-05	-0.0296895	ENST00000514778	ENSG00000170365	4	q31.21	145481194	145559176	SMAD family member 1 [Source:HGNC Symbol;Acc:HGNC:6767]	SMAD1	ENST00000514778	SMAD1-213	4086	chr1	30567814	trans	145481194	145514932
R_L1_1	ENST00000493203.7	-6.1574	9.91825e-10	1.59089e-05	-7.75111	ENST00000493203	ENSG00000100336	22	q12.3	36189124	36204840	apolipoprotein L4 [Source:HGNC Symbol;Acc:HGNC:14867]	APOL4	ENST00000493203	APOL4-209	80832	chr1	30567814	trans	36189128	36201877
R_L1_1	ENST00000667776.1	-6.15414	1.01182e-09	1.61696e-05	-0.0852965	ENST00000667776	ENSG00000132204	18	p11.32	1254383	1408344	long intergenic non-protein coding RNA 470 [Source:HGNC Symbol;Acc:HGNC:1225]	LINC00470	ENST00000667776	LINC00470-237	NA	chr1	30567814	trans	1269525	1407186
R_L1_1	ENST00000556504.5	-6.1212	1.23741e-09	1.89969e-05	-20.0575	ENST00000556504	ENSG00000140105	14	q32.2	100333790	100376805	tryptophanyl-tRNA synthetase 1 [Source:HGNC Symbol;Acc:HGNC:12729]	WARS1	ENST00000556504	WARS1-230	7453	chr1	30567814	trans	100346778	100376287
R_L1_1	ENST00000393434.7	-6.10951	1.32875e-09	2.01015e-05	-0.0221503	ENST00000393434	ENSG00000144908	3	q21.3	126103562	126197994	aldehyde dehydrogenase 1 family member L1 [Source:HGNC Symbol;Acc:HGNC:3978]	ALDH1L1	ENST00000393434	ALDH1L1-203	10840	chr1	30567814	trans	126103570	126180586
R_L1_1	ENST00000596289.5	-6.10238	1.38761e-09	2.08298e-05	-0.0433677	ENST00000596289	ENSG00000249700	4	q12	55363971	55395847	SRD5A3 antisense RNA 1 [Source:HGNC Symbol;Acc:HGNC:44138]	SRD5A3-AS1	ENST00000596289	SRD5A3-AS1-207	100506462	chr1	30567814	trans	55366954	55385300
R_L1_1	ENST00000443807.1	-6.05381	1.86229e-09	2.62619e-05	-2604.33	ENST00000443807	ENSG00000154451	1	p22.2	89256189	89272860	guanylate binding protein 5 [Source:HGNC Symbol;Acc:HGNC:19895]	GBP5	ENST00000443807	GBP5-202	115362	chr1	30567814	trans	89262698	89272804
R_L1_1	ENST00000659289.1	-6.00683	2.47039e-09	3.28097e-05	-0.027311	ENST00000659289	ENSG00000132204	18	p11.32	1254383	1408344	long intergenic non-protein coding RNA 470 [Source:HGNC Symbol;Acc:HGNC:1225]	LINC00470	ENST00000659289	LINC00470-222	NA	chr1	30567814	trans	1269528	1407169
R_L1_1	ENST00000377462.6	-5.94368	3.60061e-09	4.40727e-05	-2.20199	ENST00000377462	ENSG00000102794	13	q22.3	76948511	76958638	aconitate decarboxylase 1 [Source:HGNC Symbol;Acc:HGNC:33904]	ACOD1	ENST00000377462	ACOD1-201	730249	chr1	30567814	trans	76948511	76958638
R_L1_1	ENST00000553769.6	-5.88401	5.12322e-09	5.78353e-05	-15.9784	ENST00000553769	ENSG00000140105	14	q32.2	100333790	100376805	tryptophanyl-tRNA synthetase 1 [Source:HGNC Symbol;Acc:HGNC:12729]	WARS1	ENST00000553769	WARS1-210	7453	chr1	30567814	trans	100361708	100376309
R_L1_1	ENST00000370459.7	-5.86968	5.57334e-09	6.17259e-05	-1918.66	ENST00000370459	ENSG00000154451	1	p22.2	89256189	89272860	guanylate binding protein 5 [Source:HGNC Symbol;Acc:HGNC:19895]	GBP5	ENST00000370459	GBP5-201	115362	chr1	30567814	trans	89256189	89272860
R_L1_1	ENST00000411643.1	-5.82584	7.20339e-09	7.54266e-05	-0.720167	ENST00000411643	ENSG00000224666	6	p21.31	36386831	36393462	ETV7 and PTX1 antisense RNA 1 [Source:HGNC Symbol;Acc:HGNC:40833]	ETV7-AS1	ENST00000411643	ETV7-AS1-201	NA	chr1	30567814	trans	36386831	36391994
R_L1_1	ENST00000593137.5	-5.77491	9.68322e-09	9.48074e-05	-0.0287448	ENST00000593137	ENSG00000227155	9	p24.3	452492	492248	DOCK8 antisense RNA 2 [Source:HGNC Symbol;Acc:HGNC:55822]	DOCK8-AS2	ENST00000593137	DOCK8-AS2-214	NA	chr1	30567814	trans	456204	470816
R_L1_1	ENST00000586958.1	-5.76895	1.00225e-08	9.74534e-05	-0.0753433	ENST00000586958	ENSG00000188766	19	q13.2	38388421	38399587	sprouty related EVH1 domain containing 3 [Source:HGNC Symbol;Acc:HGNC:31041]	SPRED3	ENST00000586958	SPRED3-203	399473	chr1	30567814	trans	38390299	38394670
R_L1_1	ENST00000651039.1	-5.76825	1.00631e-08	9.77356e-05	-1.03465	ENST00000651039	ENSG00000172738	6	p21.2	37212180	37258155	transmembrane protein 217 [Source:HGNC Symbol;Acc:HGNC:21238]	TMEM217	ENST00000651039	TMEM217-207	221468	chr1	30567814	trans	37212181	37258144
R_L1_1	ENST00000481145.1	-5.76765	1.00979e-08	9.80129e-05	-2224.18	ENST00000481145	ENSG00000154451	1	p22.2	89256189	89272860	guanylate binding protein 5 [Source:HGNC Symbol;Acc:HGNC:19895]	GBP5	ENST00000481145	GBP5-204	115362	chr1	30567814	trans	89258950	89266579
R_L1_1	ENST00000597408.5	-5.7599	1.05602e-08	0.000101558	-0.0367049	ENST00000597408	ENSG00000290587	19	p12	22596257	22603550	GOLGA2 pseudogene 9 [Source:NCBI gene (formerly Entrezgene);Acc:440518]		ENST00000597408	GOLGA2P9-202	440518	chr1	30567814	trans	22596276	22601451
R_L1_1	ENST00000493139.1	-5.72732	1.27394e-08	0.000117473	-30.1597	ENST00000493139	ENSG00000117228	1	p22.2	89051882	89065360	guanylate binding protein 1 [Source:HGNC Symbol;Acc:HGNC:4182]	GBP1	ENST00000493139	GBP1-207	2633	chr1	30567814	trans	89058990	89060277
R_L1_1	ENST00000611167.4	-5.62413	2.2933e-08	0.000185842	-4.95005	ENST00000611167	ENSG00000105963	7	p22.3	897900	955407	ArfGAP with dual PH domains 1 [Source:HGNC Symbol;Acc:HGNC:16486]	ADAP1	ENST00000611167	ADAP1-217	11033	chr1	30567814	trans	897901	945816
R_L1_1	ENST00000489479.1	-5.59797	2.65781e-08	0.000208417	-100.563	ENST00000489479	ENSG00000150337	1	q21.2	149782671	149791675	Fc gamma receptor Ia [Source:HGNC Symbol;Acc:HGNC:3613]	FCGR1A	ENST00000489479	FCGR1A-203	2209	chr1	30567814	trans	149782728	149783951
R_L1_1	ENST00000427205.1	-5.57006	3.10853e-08	0.000234878	-0.0724854	ENST00000427205	ENSG00000178796	1	q21.3	151710433	151729805	regulatory subunit of type II PKA R-subunit domain containing 1 [Source:HGNC Symbol;Acc:HGNC:26686]	RIIAD1	ENST00000427205	RIIAD1-203	284485	chr1	30567814	trans	151728429	151729606
R_L1_1	ENST00000452835.1	-5.55325	3.41505e-08	0.000252675	-3.95765	ENST00000452835	ENSG00000137959	1	p31.1	78619902	78646145	interferon induced protein 44 like [Source:HGNC Symbol;Acc:HGNC:17817]	IFI44L	ENST00000452835	IFI44L-203	10964	chr1	30567814	trans	78619922	78628207
R_L1_1	ENST00000556623.1	-5.51526	4.21984e-08	0.000297457	-0.0484143	ENST00000556623	ENSG00000185100	14	q32.33	104724229	104747325	adenylosuccinate synthase 1 [Source:HGNC Symbol;Acc:HGNC:20093]	ADSS1	ENST00000556623	ADSS1-210	122622	chr1	30567814	trans	104745993	104747310
R_L1_1	ENST00000667587.1	-5.50793	4.39491e-08	0.000307051	-0.0733406	ENST00000667587	ENSG00000237626	9	q22.2	89825964	90019549	novel transcript		ENST00000667587		NA	chr1	30567814	trans	89969416	90015647
R_L1_1	ENST00000518237.6	-5.45026	6.0424e-08	0.000393359	-75.05	ENST00000518237	ENSG00000131203	8	p11.21	39902275	39928790	indoleamine 2,3-dioxygenase 1 [Source:HGNC Symbol;Acc:HGNC:6059]	IDO1	ENST00000518237	IDO1-202	3620	chr1	30567814	trans	39913891	39928790
R_L1_1	ENST00000610220.1	-5.43256	6.65852e-08	0.000424794	-2.08937	ENST00000610220	ENSG00000145365	4	q25	112272968	112285955	TRAF interacting protein with forkhead associated domain [Source:HGNC Symbol;Acc:HGNC:19075]	TIFA	ENST00000610220	TIFA-203	92610	chr1	30567814	trans	112272968	112285955
R_L1_1	ENST00000397747.5	-5.43251	6.66035e-08	0.000424893	-19.6952	ENST00000397747	ENSG00000197646	9	p24.1	5510531	5571282	programmed cell death 1 ligand 2 [Source:HGNC Symbol;Acc:HGNC:18731]	PDCD1LG2	ENST00000397747	PDCD1LG2-201	80380	chr1	30567814	trans	5510531	5571282
R_L1_1	ENST00000409746.5	-5.43004	6.75088e-08	0.000429477	-297.795	ENST00000409746	ENSG00000152229	18	q21.1	45983536	46072272	proline-serine-threonine phosphatase interacting protein 2 [Source:HGNC Symbol;Acc:HGNC:9581]	PSTPIP2	ENST00000409746	PSTPIP2-201	9050	chr1	30567814	trans	45983536	46072260
R_L1_1	ENST00000452895.5	-5.42384	6.98408e-08	0.000440845	-0.387356	ENST00000452895	ENSG00000184903	7	q31.1	110662644	111562517	inner mitochondrial membrane peptidase subunit 2 [Source:HGNC Symbol;Acc:HGNC:14598]	IMMP2L	ENST00000452895	IMMP2L-207	83943	chr1	30567814	trans	110663416	111562487
R_L1_1	ENST00000615565.4	-5.42062	7.10783e-08	0.000446949	-68.6327	ENST00000615565	ENSG00000291135	1	p11.2	121087298	121097161	Fc gamma receptor Ib, pseudogene [Source:NCBI gene (formerly Entrezgene);Acc:2210]		ENST00000615565	FCGR1BP-209	2210	chr1	30567814	trans	121087362	121093801
R_L1_1	ENST00000370473.5	-5.39087	8.35994e-08	0.000505437	-678.594	ENST00000370473	ENSG00000117228	1	p22.2	89051882	89065360	guanylate binding protein 1 [Source:HGNC Symbol;Acc:HGNC:4182]	GBP1	ENST00000370473	GBP1-201	2633	chr1	30567814	trans	89052319	89065208
R_L1_1	ENST00000651559.1	-5.3814	8.80178e-08	0.000525665	-0.111824	ENST00000651559	ENSG00000266976	19	q12	28606688	28615229	novel transcript		ENST00000651559		102724908	chr1	30567814	trans	28606728	28613087
R_L1_1	ENST00000306602.3	-5.32825	1.17323e-07	0.000655266	-53.9531	ENST00000306602	ENSG00000169245	4	q21.1	76021118	76023497	C-X-C motif chemokine ligand 10 [Source:HGNC Symbol;Acc:HGNC:10637]	CXCL10	ENST00000306602	CXCL10-201	3627	chr1	30567814	trans	76021118	76023497
R_L1_1	ENST00000653271.1	-5.31458	1.26271e-07	0.0006933	-0.0523381	ENST00000653271	ENSG00000258476	15	q26.2	93835490	93878822	long intergenic non-protein coding RNA 2207 [Source:HGNC Symbol;Acc:HGNC:53073]	LINC02207	ENST00000653271	LINC02207-205	NA	chr1	30567814	trans	93835537	93878352
R_L1_1	ENST00000418434.5	-5.2883	1.45367e-07	0.00077242	-14.9305	ENST00000418434	ENSG00000137757	11	q22.3	104994235	105023168	caspase 5 [Source:HGNC Symbol;Acc:HGNC:1506]	CASP5	ENST00000418434	CASP5-203	838	chr1	30567814	trans	104994240	105023168
R_L1_1	ENST00000437805.5	-5.272	1.58588e-07	0.000825257	-329.726	ENST00000437805	ENSG00000177409	7	q21.2	93130056	93148385	sterile alpha motif domain containing 9 like [Source:HGNC Symbol;Acc:HGNC:1349]	SAMD9L	ENST00000437805	SAMD9L-204	219285	chr1	30567814	trans	93131033	93148345
R_L1_1	ENST00000492118.2	-5.23372	1.94371e-07	0.000965997	-7.43714	ENST00000492118	ENSG00000162772	1	q32.3	212565334	212620777	activating transcription factor 3 [Source:HGNC Symbol;Acc:HGNC:785]	ATF3	ENST00000492118	ATF3-209	467	chr1	30567814	trans	212613436	212620777
R_L1_1	ENST00000412812.1	-5.19803	2.34692e-07	0.00111624	-6.7331	ENST00000412812	ENSG00000225342	12	q12	40186009	40224915	LRRK2 divergent transcript [Source:HGNC Symbol;Acc:HGNC:40848]	LRRK2-DT	ENST00000412812	LRRK2-DT-201	NA	chr1	30567814	trans	40186009	40223803
R_L1_1	ENST00000489031.5	-5.17642	2.62922e-07	0.00121686	-1.55693	ENST00000489031	ENSG00000163380	3	p14.1	69106065	69123032	leiomodin 3 [Source:HGNC Symbol;Acc:HGNC:6649]	LMOD3	ENST00000489031	LMOD3-203	56203	chr1	30567814	trans	69108672	69122595
R_L1_1	ENST00000568791.5	-5.16892	2.73463e-07	0.00125401	-0.106123	ENST00000568791	ENSG00000205336	16	q21	57610652	57665580	adhesion G protein-coupled receptor G1 [Source:HGNC Symbol;Acc:HGNC:4512]	ADGRG1	ENST00000568791	ADGRG1-264	9289	chr1	30567814	trans	57619693	57651375
R_L1_1	ENST00000368604.2	-5.15761	2.90136e-07	0.00131155	-7.46909	ENST00000368604	ENSG00000188820	6	q22.1	116461370	116463771	calcium homeostasis modulator family member 6 [Source:HGNC Symbol;Acc:HGNC:33391]	CALHM6	ENST00000368604	CALHM6-201	441168	chr1	30567814	trans	116462467	116463768
R_L1_1	ENST00000628237.2	-5.14481	3.10197e-07	0.00138057	-0.150959	ENST00000628237	ENSG00000226674	2	q22.3	144666312	145262988	testis expressed 41 [Source:HGNC Symbol;Acc:HGNC:48667]	TEX41	ENST00000628237	TEX41-272	401014	chr1	30567814	trans	145023228	145186805
R_L1_1	ENST00000459831.2	-5.13714	3.22857e-07	0.00142455	-503.384	ENST00000459831	ENSG00000117228	1	p22.2	89051882	89065360	guanylate binding protein 1 [Source:HGNC Symbol;Acc:HGNC:4182]	GBP1	ENST00000459831	GBP1-202	2633	chr1	30567814	trans	89051882	89065360
R_L1_1	ENST00000498261.1	-5.13531	3.2594e-07	0.00143424	-3.085	ENST00000498261	ENSG00000120217	9	p24.1	5450503	5470566	CD274 molecule [Source:HGNC Symbol;Acc:HGNC:17635]	CD274	ENST00000498261	CD274-205	29126	chr1	30567814	trans	5456114	5467866
R_L1_1	ENST00000361717.4	-5.11016	3.71453e-07	0.00158715	-153.468	ENST00000361717	ENSG00000145365	4	q25	112272968	112285955	TRAF interacting protein with forkhead associated domain [Source:HGNC Symbol;Acc:HGNC:19075]	TIFA	ENST00000361717	TIFA-201	92610	chr1	30567814	trans	112274537	112285904
R_L1_1	ENST00000474218.1	-5.0843	4.24626e-07	0.00175572	-2.40375	ENST00000474218	ENSG00000120217	9	p24.1	5450503	5470566	CD274 molecule [Source:HGNC Symbol;Acc:HGNC:17635]	CD274	ENST00000474218	CD274-203	29126	chr1	30567814	trans	5457384	5463238
R_L1_1	ENST00000657438.1	-5.08216	4.29346e-07	0.00177028	-0.0594426	ENST00000657438	ENSG00000245750	15	q23	69462921	69843120	downregulated RNA in cancer, inhibitor of cell invasion and migration [Source:HGNC Symbol;Acc:HGNC:27082]	DRAIC	ENST00000657438	DRAIC-232	145837	chr1	30567814	trans	69835215	69842835
R_L1_1	ENST00000488762.5	-5.05035	5.057e-07	0.00200449	-0.0366104	ENST00000488762	ENSG00000161249	19	q13.12	35497220	35513658	dermokine [Source:HGNC Symbol;Acc:HGNC:25063]	DMKN	ENST00000488762	DMKN-252	93099	chr1	30567814	trans	35497221	35510442
R_L1_1	ENST00000369384.9	-5.03395	5.50026e-07	0.00213511	-176.965	ENST00000369384	ENSG00000291135	1	p11.2	121087298	121097161	Fc gamma receptor Ib, pseudogene [Source:NCBI gene (formerly Entrezgene);Acc:2210]		ENST00000369384	FCGR1BP-204	2210	chr1	30567814	trans	121087298	121097161
R_L1_1	ENST00000593086.1	-5.02737	5.68856e-07	0.00219066	-5.97283	ENST00000593086	ENSG00000152229	18	q21.1	45983536	46072272	proline-serine-threonine phosphatase interacting protein 2 [Source:HGNC Symbol;Acc:HGNC:9581]	PSTPIP2	ENST00000593086	PSTPIP2-206	9050	chr1	30567814	trans	45991936	45993974
R_L1_1	ENST00000602406.1	-5.0212	5.8707e-07	0.00224546	-4.00361	ENST00000602406	ENSG00000269925	1	p36.23	7776383	7776775	novel transcript, sense intronic to VAMP3		ENST00000602406		NA	chr1	30567814	trans	7776383	7776775
R_L1_1	ENST00000675661.1	-4.98732	6.97544e-07	0.00256029	-0.425271	ENST00000675661	ENSG00000104381	8	q21.11	74320613	74518007	ganglioside induced differentiation associated protein 1 [Source:HGNC Symbol;Acc:HGNC:15968]	GDAP1	ENST00000675661	GDAP1-235	54332	chr1	30567814	trans	74350444	74366833
R_L1_1	ENST00000622188.4	-4.97462	7.4393e-07	0.00268565	-12.9398	ENST00000622188	ENSG00000124785	6	p25.1	5997999	6007605	neuritin 1 [Source:HGNC Symbol;Acc:HGNC:17972]	NRN1	ENST00000622188	NRN1-204	51299	chr1	30567814	trans	5998002	6004044
R_L1_1	ENST00000467649.2	-4.97431	7.45107e-07	0.00268862	-0.01747	ENST00000467649	ENSG00000206072	18	q21.33	63647579	63726432	serpin family B member 11 [Source:HGNC Symbol;Acc:HGNC:14221]	SERPINB11	ENST00000467649	SERPINB11-202	89778	chr1	30567814	trans	63702960	63726432
R_L1_1	ENST00000670226.1	-4.95207	8.33696e-07	0.00292925	-0.0932863	ENST00000670226	ENSG00000214043	12	q24.32	126438837	126472790	long intergenic non-protein coding RNA 2347 [Source:HGNC Symbol;Acc:HGNC:53269]	LINC02347	ENST00000670226	LINC02347-226	100128554	chr1	30567814	trans	126442449	126471559
R_L1_1	ENST00000369383.8	-4.94599	8.59625e-07	0.00299856	-4.6318	ENST00000369383	ENSG00000291135	1	p11.2	121087298	121097161	Fc gamma receptor Ib, pseudogene [Source:NCBI gene (formerly Entrezgene);Acc:2210]		ENST00000369383	FCGR1BP-203	2210	chr1	30567814	trans	121087316	121097157
R_L1_1	ENST00000479210.1	-4.94121	8.80567e-07	0.00305272	-2.4306	ENST00000479210	ENSG00000106571	7	p14.1	41960949	42264100	GLI family zinc finger 3 [Source:HGNC Symbol;Acc:HGNC:4319]	GLI3	ENST00000479210	GLI3-205	2737	chr1	30567814	trans	41964082	42152453
R_L1_1	ENST00000438966.1	-4.93591	9.04392e-07	0.00311565	-0.0228746	ENST00000438966	ENSG00000131584	1	p36.33	1292390	1309609	ArfGAP with coiled-coil, ankyrin repeat and PH domains 3 [Source:HGNC Symbol;Acc:HGNC:16754]	ACAP3	ENST00000438966	ACAP3-205	116983	chr1	30567814	trans	1303210	1307818
R_L1_1	ENST00000587488.5	-4.93238	9.20555e-07	0.00315644	-0.0159124	ENST00000587488	ENSG00000179115	19	p13.13	12922479	12934037	phenylalanyl-tRNA synthetase subunit alpha [Source:HGNC Symbol;Acc:HGNC:3592]	FARSA	ENST00000587488	FARSA-205	2193	chr1	30567814	trans	12922545	12928439
R_L1_1	ENST00000469194.1	-4.91607	9.99032e-07	0.00335784	-25.1418	ENST00000469194	ENSG00000117228	1	p22.2	89051882	89065360	guanylate binding protein 1 [Source:HGNC Symbol;Acc:HGNC:4182]	GBP1	ENST00000469194	GBP1-204	2633	chr1	30567814	trans	89062707	89065230
R_L1_1	ENST00000563933.1	-4.91156	1.02186e-06	0.00341236	-17.617	ENST00000563933	ENSG00000260943	12	q12	40140926	40142876	long intergenic non-protein coding RNA 2555 [Source:HGNC Symbol;Acc:HGNC:53593]	LINC02555	ENST00000563933	LINC02555-201	NA	chr1	30567814	trans	40140926	40142876
R_L1_1	ENST00000482766.1	-4.90941	1.03292e-06	0.00344015	-0.169864	ENST00000482766	ENSG00000242816	3	q13.32	117719859	117794384	novel transcript		ENST00000482766		101926953	chr1	30567814	trans	117790673	117793765
R_L1_1	ENST00000641047.1	-4.90885	1.03582e-06	0.00344749	-0.0855528	ENST00000641047	ENSG00000109339	4	q21.3	85990007	86594625	mitogen-activated protein kinase 10 [Source:HGNC Symbol;Acc:HGNC:6872]	MAPK10	ENST00000641047	MAPK10-259	5602	chr1	30567814	trans	86016436	86360060
R_L1_1	ENST00000394161.9	-4.90633	1.04898e-06	0.00348008	-0.0338323	ENST00000394161	ENSG00000090659	19	p13.2	7739993	7747564	CD209 molecule [Source:HGNC Symbol;Acc:HGNC:1641]	CD209	ENST00000394161	CD209-205	30835	chr1	30567814	trans	7743039	7747511
R_L1_1	ENST00000370456.5	-4.89417	1.11463e-06	0.0036426	-30.4865	ENST00000370456	ENSG00000183347	1	p22.2	89364059	89388160	guanylate binding protein family member 6 [Source:HGNC Symbol;Acc:HGNC:25395]	GBP6	ENST00000370456	GBP6-201	163351	chr1	30567814	trans	89364059	89388160
R_L1_1	ENST00000427557.1	-4.89125	1.13098e-06	0.00368208	-0.0272513	ENST00000427557	ENSG00000130226	7	q36.2	153748133	154894285	dipeptidyl peptidase like 6 [Source:HGNC Symbol;Acc:HGNC:3010]	DPP6	ENST00000427557	DPP6-205	1804	chr1	30567814	trans	154305442	154892538
R_L1_1	ENST00000471171.1	-4.88519	1.16566e-06	0.00376573	-11.6338	ENST00000471171	ENSG00000154451	1	p22.2	89256189	89272860	guanylate binding protein 5 [Source:HGNC Symbol;Acc:HGNC:19895]	GBP5	ENST00000471171	GBP5-203	115362	chr1	30567814	trans	89260582	89262274
R_L1_1	ENST00000448079.5	-4.87631	1.21833e-06	0.00389369	-0.461633	ENST00000448079	ENSG00000168658	2	q11.2	98087116	98313299	von Willebrand factor A domain containing 3B [Source:HGNC Symbol;Acc:HGNC:28385]	VWA3B	ENST00000448079	VWA3B-206	200403	chr1	30567814	trans	98087185	98133897
R_L1_1	ENST00000306384.5	-4.87477	1.22769e-06	0.00391627	-36.9872	ENST00000306384	ENSG00000168899	2	p11.2	85584431	85593406	vesicle associated membrane protein 5 [Source:HGNC Symbol;Acc:HGNC:12646]	VAMP5	ENST00000306384	VAMP5-201	10791	chr1	30567814	trans	85584431	85593406
R_L1_1	ENST00000297015.7	-4.87436	1.2302e-06	0.00392217	-3.18636	ENST00000297015	ENSG00000164509	5	q11.2	55851357	55922854	interleukin 31 receptor A [Source:HGNC Symbol;Acc:HGNC:18969]	IL31RA	ENST00000297015	IL31RA-201	133396	chr1	30567814	trans	55853322	55917337
R_L1_1	ENST00000660172.1	-4.86427	1.29342e-06	0.00407203	-0.0613896	ENST00000660172	ENSG00000176840	19	p13.3	4769031	4785077	MIR7-3 host gene [Source:HGNC Symbol;Acc:HGNC:30049]	MIR7-3HG	ENST00000660172	MIR7-3HG-226	284424	chr1	30567814	trans	4769133	4772556
R_L1_1	ENST00000457630.7	-4.84925	1.39336e-06	0.00430543	-1.30828	ENST00000457630	ENSG00000100336	22	q12.3	36189124	36204840	apolipoprotein L4 [Source:HGNC Symbol;Acc:HGNC:14867]	APOL4	ENST00000457630	APOL4-207	80832	chr1	30567814	trans	36189128	36204806
R_L1_1	ENST00000516848.1	-4.81771	1.62802e-06	0.0048293	-0.0165347	ENST00000516848	ENSG00000252657	17	q11.2	29777619	29777744	Small nucleolar RNA SNORA70 [Source:RFAM;Acc:RF00156]		ENST00000516848	SNORA70.20-201	NA	chr1	30567814	trans	29777619	29777744
R_L1_1	ENST00000644787.1	-4.81753	1.62947e-06	0.00483274	-22.7369	ENST00000644787	ENSG00000185338	16	p13.13	11254417	11256204	suppressor of cytokine signaling 1 [Source:HGNC Symbol;Acc:HGNC:19383]	SOCS1	ENST00000644787	SOCS1-202	8651	chr1	30567814	trans	11254417	11256200
R_L1_1	ENST00000444983.6	-4.77963	1.96214e-06	0.00554899	-1.77593	ENST00000444983	ENSG00000105173	19	q12	29811991	29824312	cyclin E1 [Source:HGNC Symbol;Acc:HGNC:1589]	CCNE1	ENST00000444983	CCNE1-203	898	chr1	30567814	trans	29812654	29824212
R_L1_1	ENST00000557550.6	-4.76343	2.12351e-06	0.00588756	-1.16142	ENST00000557550	ENSG00000165792	14	q11.2	20989973	20997035	methyltransferase like 17 [Source:HGNC Symbol;Acc:HGNC:19280]	METTL17	ENST00000557550	METTL17-224	64745	chr1	30567814	trans	20990003	20997016
R_L1_1	ENST00000664471.1	-4.75961	2.16336e-06	0.00596613	-0.0571612	ENST00000664471	ENSG00000235202	1	p12	117272182	117321336	long intergenic non-protein coding RNA 1525 [Source:HGNC Symbol;Acc:HGNC:51264]	LINC01525	ENST00000664471	LINC01525-203	104355292	chr1	30567814	trans	117272182	117321330
R_L1_1	ENST00000660303.1	-4.75754	2.18525e-06	0.00601062	-0.0202637	ENST00000660303	ENSG00000249618	4	q28.2	129771596	129975329	long intergenic non-protein coding RNA 2465 [Source:HGNC Symbol;Acc:HGNC:53403]	LINC02465	ENST00000660303	LINC02465-216	107986313	chr1	30567814	trans	129771619	129862734
R_L1_1	ENST00000515007.6	-4.75615	2.20001e-06	0.00603872	-122.192	ENST00000515007	ENSG00000145685	5	q14.1	78485215	78770021	LHFPL tetraspan subfamily member 2 [Source:HGNC Symbol;Acc:HGNC:6588]	LHFPL2	ENST00000515007	LHFPL2-207	10184	chr1	30567814	trans	78485215	78549151
R_L1_1	ENST00000539105.1	-4.73176	2.47644e-06	0.0065924	-0.0761756	ENST00000539105	ENSG00000256389	12	p12.3	17479446	17709867	novel transcript		ENST00000539105		124902888	chr1	30567814	trans	17589257	17615463
R_L1_1	ENST00000502620.1	-4.72905	2.50921e-06	0.0066582	-0.347036	ENST00000502620	ENSG00000174796	4	q21.1	75513946	75550473	THAP domain containing 6 [Source:HGNC Symbol;Acc:HGNC:23189]	THAP6	ENST00000502620	THAP6-203	152815	chr1	30567814	trans	75514479	75550473
R_L1_1	ENST00000629370.1	-4.72538	2.55413e-06	0.00674618	-0.0475327	ENST00000629370	ENSG00000280744	2	q37.1	234682668	234717764	long intergenic non-protein coding RNA 1173 [Source:HGNC Symbol;Acc:HGNC:49545]	LINC01173	ENST00000629370	LINC01173-201	106144537	chr1	30567814	trans	234682668	234717764
R_L1_1	ENST00000670728.1	-4.72347	2.57775e-06	0.00679307	-0.500147	ENST00000670728	ENSG00000227579	1	q25.2	177392667	177920152	novel transcript		ENST00000670728		NA	chr1	30567814	trans	177392702	177744879
R_L1_1	ENST00000591729.1	-4.71718	2.65736e-06	0.00694661	-18.5415	ENST00000591729	ENSG00000152229	18	q21.1	45983536	46072272	proline-serine-threonine phosphatase interacting protein 2 [Source:HGNC Symbol;Acc:HGNC:9581]	PSTPIP2	ENST00000591729	PSTPIP2-205	9050	chr1	30567814	trans	45999459	46016225
R_L1_1	ENST00000655787.1	-4.71586	2.67429e-06	0.00698014	-0.76679	ENST00000655787	ENSG00000204054	9	q34.11	129476946	129513687	long intergenic non-protein coding RNA 963 [Source:HGNC Symbol;Acc:HGNC:48716]	LINC00963	ENST00000655787	LINC00963-230	NA	chr1	30567814	trans	129488973	129504274
R_L1_1	ENST00000579737.3	-4.7127	2.71539e-06	0.00705784	-41.5965	ENST00000579737	ENSG00000265531	1	q21.1	143874793	143883575	Fc gamma receptor Ic, pseudogene [Source:HGNC Symbol;Acc:HGNC:3615]	FCGR1CP	ENST00000579737	FCGR1CP-201	100132417	chr1	30567814	trans	143874793	143883575
R_L1_1	ENST00000441888.7	-4.71052	2.74406e-06	0.00711287	-0.808962	ENST00000441888	ENSG00000204531	6	p21.33	31164337	31180731	POU class 5 homeobox 1 [Source:HGNC Symbol;Acc:HGNC:9221]	POU5F1	ENST00000441888	POU5F1-202	5460	chr1	30567814	trans	31164337	31180731
R_L1_1	ENST00000644204.1	-4.70945	2.75825e-06	0.00714002	-0.0975095	ENST00000644204	ENSG00000140416	15	q22.2	63042632	63071915	tropomyosin 1 [Source:HGNC Symbol;Acc:HGNC:12010]	TPM1	ENST00000644204	TPM1-233	7168	chr1	30567814	trans	63043967	63071779
R_L1_1	ENST00000638998.1	-4.70921	2.76146e-06	0.00714604	-11.9326	ENST00000638998	ENSG00000290797	11	q22.3	105092469	105101431	novel transcript		ENST00000638998		NA	chr1	30567814	trans	105092469	105101431
R_L1_1	ENST00000309868.12	-4.70545	2.81196e-06	0.00724264	-1.05823	ENST00000309868	ENSG00000173210	5	q32	149141483	149260542	actin binding LIM protein family member 3 [Source:HGNC Symbol;Acc:HGNC:29132]	ABLIM3	ENST00000309868	ABLIM3-201	22885	chr1	30567814	trans	149141493	149260542
R_L1_1	ENST00000560210.1	-4.69618	2.94033e-06	0.00748057	-0.618476	ENST00000560210	ENSG00000140297	15	q22.2	59594875	59640239	glucosaminyl (N-acetyl) transferase 3, mucin type [Source:HGNC Symbol;Acc:HGNC:4205]	GCNT3	ENST00000560210	GCNT3-207	9245	chr1	30567814	trans	59616531	59640239
R_L1_1	ENST00000648243.1	-4.68944	3.03711e-06	0.00766083	-0.217086	ENST00000648243	ENSG00000257259	12	q14.1	58565959	58781747	long intergenic non-protein coding RNA 2388 [Source:HGNC Symbol;Acc:HGNC:53315]	LINC02388	ENST00000648243	LINC02388-203	101927653	chr1	30567814	trans	58565959	58781719
R_L1_1	ENST00000653424.1	-4.68688	3.07471e-06	0.00772776	-0.412523	ENST00000653424	ENSG00000253230	8	p23.1	9899871	9919233	MIR124-1 host gene [Source:HGNC Symbol;Acc:HGNC:27231]	MIR124-1HG	ENST00000653424	MIR124-1HG-206	157627	chr1	30567814	trans	9900064	9903398
R_L1_1	ENST00000393150.7	-4.67237	3.29622e-06	0.00813255	-31.5263	ENST00000393150	ENSG00000196954	11	q22.3	104942866	104969366	caspase 4 [Source:HGNC Symbol;Acc:HGNC:1505]	CASP4	ENST00000393150	CASP4-201	837	chr1	30567814	trans	104942868	104956698
R_L1_1	ENST00000300175.8	-4.6688	3.35286e-06	0.0082292	-0.727051	ENST00000300175	ENSG00000166922	15	q13.3	32641676	32697098	secretogranin V [Source:HGNC Symbol;Acc:HGNC:10816]	SCG5	ENST00000300175	SCG5-201	6447	chr1	30567814	trans	32641710	32697092
R_L1_1	ENST00000505805.1	-4.66774	3.36997e-06	0.00826102	-25.5675	ENST00000505805	ENSG00000138772	4	q21.21	78551747	78610451	annexin A3 [Source:HGNC Symbol;Acc:HGNC:541]	ANXA3	ENST00000505805	ANXA3-204	306	chr1	30567814	trans	78597073	78610363
R_L1_1	ENST00000678704.1	-4.65705	3.54667e-06	0.00857945	-0.0743155	ENST00000678704	ENSG00000091136	7	q31.1	107923799	108003213	laminin subunit beta 1 [Source:HGNC Symbol;Acc:HGNC:6486]	LAMB1	ENST00000678704	LAMB1-232	3912	chr1	30567814	trans	107923799	108003213
R_L1_1	ENST00000475501.2	-4.64914	3.68299e-06	0.00882164	-0.0290204	ENST00000475501	ENSG00000157193	1	p32.3	53242364	53328469	LDL receptor related protein 8 [Source:HGNC Symbol;Acc:HGNC:6700]	LRP8	ENST00000475501	LRP8-209	7804	chr1	30567814	trans	53264216	53276707
R_L1_1	ENST00000566915.5	-4.64855	3.69331e-06	0.00884021	-117.891	ENST00000566915	ENSG00000087253	16	q12.2	55509072	55586666	lysophosphatidylcholine acyltransferase 2 [Source:HGNC Symbol;Acc:HGNC:26032]	LPCAT2	ENST00000566915	LPCAT2-208	54947	chr1	30567814	trans	55532039	55586666
R_L1_1	ENST00000426902.5	-4.64253	3.80076e-06	0.00902849	-0.748885	ENST00000426902	ENSG00000105647	19	p13.11	18153163	18170532	phosphoinositide-3-kinase regulatory subunit 2 [Source:HGNC Symbol;Acc:HGNC:8980]	PIK3R2	ENST00000426902	PIK3R2-202	5296	chr1	30567814	trans	18155622	18170073
R_L1_1	ENST00000608251.5	-4.64083	3.83171e-06	0.0090825	-0.496496	ENST00000608251	ENSG00000290460	10	q11.22	45718026	45727231	novel transcript		ENST00000608251		NA	chr1	30567814	trans	45718026	45727054
R_L1_1	ENST00000625889.2	-4.61384	4.35529e-06	0.00997208	-1.10898	ENST00000625889	NA	NA	NA	NA	NA	NA	NA	NA	NA	NA	chr1	30567814	trans	NA	NA
R_L1_1	ENST00000609725.5	-4.6118	4.39761e-06	0.0100425	-0.174108	ENST00000609725	ENSG00000231898	2	q31.1	170332085	170408564	MYO3B antisense RNA 1 [Source:HGNC Symbol;Acc:HGNC:40713]	MYO3B-AS1	ENST00000609725	MYO3B-AS1-228	NA	chr1	30567814	trans	170343606	170350792
R_L1_1	ENST00000466915.1	-4.61178	4.39793e-06	0.0100431	-4.20893	ENST00000466915	ENSG00000291135	1	p11.2	121087298	121097161	Fc gamma receptor Ib, pseudogene [Source:NCBI gene (formerly Entrezgene);Acc:2210]		ENST00000466915	FCGR1BP-206	2210	chr1	30567814	trans	121087372	121096310
R_L1_1	ENST00000381389.5	-4.60876	4.46111e-06	0.0101502	-0.0666743	ENST00000381389	ENSG00000167244	11	p15.5	2129112	2158391	insulin like growth factor 2 [Source:HGNC Symbol;Acc:HGNC:5466]	IGF2	ENST00000381389	IGF2-201	3481	chr1	30567814	trans	2132673	2141016
R_L1_1	ENST00000638109.1	-4.60411	4.56029e-06	0.0103127	-0.177316	ENST00000638109	ENSG00000283434	3	p11.1	88338416	88467594	casein kinase 2 subunit alpha' interacting protein [Source:HGNC Symbol;Acc:HGNC:53637]	CSNKA2IP	ENST00000638109	CSNKA2IP-206	111064647	chr1	30567814	trans	88338462	88465342
R_L1_1	ENST00000452913.6	-4.58938	4.88853e-06	0.0108393	-1.09354	ENST00000452913	ENSG00000188343	8	q22.1	93698561	93731527	CBY1 interacting BAR domain containing 1 [Source:HGNC Symbol;Acc:HGNC:30452]	CIBAR1	ENST00000452913	CIBAR1-203	137392	chr1	30567814	trans	93700507	93728456
R_L1_1	ENST00000388956.8	-4.58488	4.99318e-06	0.0110107	-0.238633	ENST00000388956	ENSG00000155719	16	p12.2	21663968	21761935	otoancorin [Source:HGNC Symbol;Acc:HGNC:16378]	OTOA	ENST00000388956	OTOA-202	146183	chr1	30567814	trans	21684429	21760729
R_L1_1	ENST00000668672.1	-4.57665	5.19038e-06	0.0113281	-0.316099	ENST00000668672	ENSG00000225647	7	q31.1	108598352	108639349	novel transcript		ENST00000668672		NA	chr1	30567814	trans	108598352	108639349
R_L1_1	ENST00000471632.1	-4.57318	5.27558e-06	0.0114666	-0.240354	ENST00000471632	ENSG00000153214	2	q13	112055269	112119318	transmembrane protein 87B [Source:HGNC Symbol;Acc:HGNC:25913]	TMEM87B	ENST00000471632	TMEM87B-205	84910	chr1	30567814	trans	112089632	112116339
R_L1_1	ENST00000420703.1	-4.57255	5.29127e-06	0.011492	-2.46871	ENST00000420703	ENSG00000233072	1	p36.12	21003550	21003934	ribosomal protein S15a pseudogene 6 [Source:HGNC Symbol;Acc:HGNC:35657]	RPS15AP6	ENST00000420703	RPS15AP6-201	NA	chr1	30567814	trans	21003550	21003934
R_L1_1	ENST00000512385.5	-4.57241	5.29474e-06	0.0114976	-0.274599	ENST00000512385	ENSG00000064692	5	q23.2	122311354	122464219	synuclein alpha interacting protein [Source:HGNC Symbol;Acc:HGNC:11139]	SNCAIP	ENST00000512385	SNCAIP-214	9627	chr1	30567814	trans	122312125	122464075
R_L1_1	ENST00000378946.7	-4.57224	5.29901e-06	0.0115029	-329.601	ENST00000378946	ENSG00000198814	X	p21.2	30653359	30731462	glycerol kinase [Source:HGNC Symbol;Acc:HGNC:4289]	GK	ENST00000378946	GK-205	2710	chr1	30567814	trans	30653359	30730608
R_L1_1	ENST00000188790.9	-4.56556	5.46766e-06	0.0117623	-0.727201	ENST00000188790	ENSG00000078098	2	q24.2	162170684	162245151	fibroblast activation protein alpha [Source:HGNC Symbol;Acc:HGNC:3590]	FAP	ENST00000188790	FAP-201	2191	chr1	30567814	trans	162170684	162243445
R_L1_1	ENST00000453358.5	-4.55995	5.61346e-06	0.0119813	-0.0979542	ENST00000453358	ENSG00000119383	9	q34.11	129110950	129148946	protein phosphatase 2 phosphatase activator [Source:HGNC Symbol;Acc:HGNC:9308]	PTPA	ENST00000453358	PTPA-222	5524	chr1	30567814	trans	129111868	129134827
R_L1_1	ENST00000496913.6	-4.55899	5.63881e-06	0.0120215	-0.0263372	ENST00000496913	ENSG00000138162	10	q26.13	121989163	122254545	transforming acidic coiled-coil containing protein 2 [Source:HGNC Symbol;Acc:HGNC:11523]	TACC2	ENST00000496913	TACC2-221	10579	chr1	30567814	trans	122211209	122237522
R_L1_1	ENST00000522495.5	-4.55852	5.65115e-06	0.0120409	-39.5712	ENST00000522495	ENSG00000131203	8	p11.21	39902275	39928790	indoleamine 2,3-dioxygenase 1 [Source:HGNC Symbol;Acc:HGNC:6059]	IDO1	ENST00000522495	IDO1-207	3620	chr1	30567814	trans	39902375	39928426
R_L1_1	ENST00000473403.5	-4.55392	5.77423e-06	0.0122258	-0.814421	ENST00000473403	ENSG00000150938	2	p22.2	36355778	36551135	cysteine rich transmembrane BMP regulator 1 [Source:HGNC Symbol;Acc:HGNC:2359]	CRIM1	ENST00000473403	CRIM1-205	51232	chr1	30567814	trans	36369115	36379224
R_L1_1	ENST00000511490.4	-4.55326	5.79209e-06	0.0122528	-0.0354692	ENST00000511490	ENSG00000113328	5	q34	163437569	163446151	cyclin G1 [Source:HGNC Symbol;Acc:HGNC:1592]	CCNG1	ENST00000511490	CCNG1-209	900	chr1	30567814	trans	163437607	163441157
R_L1_1	ENST00000491977.1	-4.52808	6.51434e-06	0.0133472	-6.98568	ENST00000491977	ENSG00000243264	2	p11.2	89947512	89948269	immunoglobulin kappa variable 2D-29 [Source:HGNC Symbol;Acc:HGNC:5800]	IGKV2D-29	ENST00000491977	IGKV2D-29-201	NA	chr1	30567814	trans	89947512	89948269
R_L1_1	ENST00000377687.6	-4.52039	6.75145e-06	0.013691	-18.895	ENST00000377687	ENSG00000102554	13	q22.1	73054976	73077541	Kruppel like factor 5 [Source:HGNC Symbol;Acc:HGNC:6349]	KLF5	ENST00000377687	KLF5-201	688	chr1	30567814	trans	73059005	73077538
R_L1_1	ENST00000497270.5	-4.49844	7.47507e-06	0.0147404	-0.202938	ENST00000497270	ENSG00000065150	13	q32.2	97953658	98024296	importin 5 [Source:HGNC Symbol;Acc:HGNC:6402]	IPO5	ENST00000497270	IPO5-228	3843	chr1	30567814	trans	97976675	97989099
R_L1_1	ENST00000561361.1	-4.49266	7.67785e-06	0.0150248	-0.373334	ENST00000561361	ENSG00000157470	15	q22.2	59372693	59523555	family with sequence similarity 81 member A [Source:HGNC Symbol;Acc:HGNC:28379]	FAM81A	ENST00000561361	FAM81A-215	145773	chr1	30567814	trans	59445106	59492323
R_L1_1	ENST00000417932.1	-4.48233	8.05289e-06	0.01555	-2.24744	ENST00000417932	ENSG00000226004	6	q23.3	137943079	137957657	long intergenic non-protein coding RNA 2528 [Source:HGNC Symbol;Acc:HGNC:53554]	LINC02528	ENST00000417932	LINC02528-201	105378020	chr1	30567814	trans	137943079	137945802
R_L1_1	ENST00000616141.4	-4.47715	8.24736e-06	0.0158147	-7.72811	ENST00000616141	ENSG00000290569	1	p12	120267334	120341871	novel transcript		ENST00000616141		NA	chr1	30567814	trans	120267334	120341871
R_L1_1	ENST00000642809.1	-4.46827	8.59159e-06	0.0162771	-0.0756054	ENST00000642809	ENSG00000113163	5	q13.3	75356345	75512138	ceramide transporter 1 [Source:HGNC Symbol;Acc:HGNC:2205]	CERT1	ENST00000642809	CERT1-211	10087	chr1	30567814	trans	75368518	75511302
R_L1_1	ENST00000428264.1	-4.46733	8.62893e-06	0.0163285	-0.262338	ENST00000428264	ENSG00000233126	Y	q11.223	23049247	23051195	zinc finger protein 736 pseudogene 3, Y-linked [Source:HGNC Symbol;Acc:HGNC:37728]	ZNF736P3Y	ENST00000428264	ZNF736P3Y-201	NA	chr1	30567814	trans	23049247	23051195
R_L1_1	ENST00000381573.8	-4.4551	9.12785e-06	0.0169993	-18.7466	ENST00000381573	ENSG00000120217	9	p24.1	5450503	5470566	CD274 molecule [Source:HGNC Symbol;Acc:HGNC:17635]	CD274	ENST00000381573	CD274-201	29126	chr1	30567814	trans	5450503	5470566
R_L1_1	ENST00000486262.1	-4.44594	9.5193e-06	0.0175172	-2.41547	ENST00000486262	ENSG00000184454	1	p36.11	24556087	24609328	non-compact myelin associated protein [Source:HGNC Symbol;Acc:HGNC:29332]	NCMAP	ENST00000486262	NCMAP-202	400746	chr1	30567814	trans	24589464	24609328
R_L1_10	ENST00000369604.6	6.91258	7.53351e-12	3.56495e-09	20.7318	ENST00000369604	ENSG00000116793	1	p13.2	113696831	113759489	putative homeodomain transcription factor 1 [Source:HGNC Symbol;Acc:HGNC:8939]	PHTF1	ENST00000369604	PHTF1-204	10745	chr1	113497221	cis	113696831	113759486
R_L1_10	ENST00000447148.1	-4.88731	1.15342e-06	0.00373729	-0.0335343	ENST00000447148	ENSG00000229454	9	q21.33	85756042	85765112	novel transcript		ENST00000447148		NA	chr1	113497221	trans	85756042	85765112
R_L1_10	ENST00000525921.1	-4.87225	1.24317e-06	0.00395318	-0.0086769	ENST00000525921	ENSG00000152578	11	q22.3	105609535	105982092	glutamate ionotropic receptor AMPA type subunit 4 [Source:HGNC Symbol;Acc:HGNC:4574]	GRIA4	ENST00000525921	GRIA4-207	2893	chr1	113497221	trans	105610266	105612434
R_L1_10	ENST00000523691.1	-4.71374	2.70188e-06	0.00703369	-0.0628718	ENST00000523691	ENSG00000145863	5	q34	161547063	161702593	gamma-aminobutyric acid type A receptor subunit alpha6 [Source:HGNC Symbol;Acc:HGNC:4080]	GABRA6	ENST00000523691	GABRA6-208	2559	chr1	113497221	trans	161689039	161690340
R_L1_10	ENST00000679910.1	-4.65994	3.49806e-06	0.00849267	-12.7427	ENST00000679910	ENSG00000197102	14	q32.31	101964573	102056443	dynein cytoplasmic 1 heavy chain 1 [Source:HGNC Symbol;Acc:HGNC:2961]	DYNC1H1	ENST00000679910	DYNC1H1-241	1778	chr1	113497221	trans	101964573	102050788
R_L1_10	ENST00000663346.1	-4.64928	3.68046e-06	0.00881709	-0.0462373	ENST00000663346	ENSG00000228189	9	q22.1	88627063	88652180	long intergenic non-protein coding RNA 2843 [Source:HGNC Symbol;Acc:HGNC:27847]	LINC02843	ENST00000663346	LINC02843-208	NA	chr1	113497221	trans	88627186	88652159
R_L1_10	ENST00000658187.1	-4.52518	6.60267e-06	0.013477	-0.126345	ENST00000658187	ENSG00000272168	6	p22.3	21664184	22654455	cancer susceptibility 15 [Source:HGNC Symbol;Acc:HGNC:28245]	CASC15	ENST00000658187	CASC15-247	NA	chr1	113497221	trans	21886108	21999356
R_L1_10	ENST00000665662.1	-4.49663	7.53818e-06	0.0148254	-0.178706	ENST00000665662	ENSG00000231252	1	p31.3	60659631	60868009	novel transcript		ENST00000665662		101926964	chr1	113497221	trans	60660165	60867994
R_L1_10	ENST00000513031.5	-4.48312	8.02364e-06	0.015508	-0.0829428	ENST00000513031	ENSG00000074276	5	q35.2	176542511	176595974	cadherin related family member 2 [Source:HGNC Symbol;Acc:HGNC:18231]	CDHR2	ENST00000513031	CDHR2-207	54825	chr1	113497221	trans	176586651	176590661
R_L1_10	ENST00000301037.11	-4.44476	9.57064e-06	0.0175851	-4.69012	ENST00000301037	ENSG00000167524	17	q11.2	28455752	28614197	ribosomal protein S6 kinase related [Source:HGNC Symbol;Acc:HGNC:26314]	RSKR	ENST00000301037	RSKR-201	124923	chr1	113497221	trans	28607963	28614185
R_L1_10	ENST00000678032.1	-4.44452	9.58146e-06	0.0176003	-7.21662	ENST00000678032	ENSG00000128609	7	q31.32	123536997	123557904	NADH:ubiquinone oxidoreductase subunit A5 [Source:HGNC Symbol;Acc:HGNC:7688]	NDUFA5	ENST00000678032	NDUFA5-221	4698	chr1	113497221	trans	123541038	123557804
R_L1_10	ENST00000678719.1	-4.44161	9.70997e-06	0.017767	-0.374508	ENST00000678719	ENSG00000010278	12	p13.31	6199715	6238271	CD9 molecule [Source:HGNC Symbol;Acc:HGNC:1709]	CD9	ENST00000678719	CD9-224	928	chr1	113497221	trans	6200774	6238228
R_L1_100	ENST00000599360.1	5.4073	7.64423e-08	0.000472602	0.0254077	ENST00000599360	ENSG00000268056	19	p13.11	17152588	17168051	novel transcript, antisense MYO9B		ENST00000599360		NA	chr7	88461984	trans	17152616	17168051
R_L1_100	ENST00000662115.1	5.27829	1.53353e-07	0.000804672	0.548257	ENST00000662115	ENSG00000228999	2	p24.1	21932662	22536322	long intergenic non-protein coding RNA 1830		ENST00000662115		124908056	chr7	88461984	trans	21942178	21965568
R_L1_100	ENST00000644110.1	5.20432	2.27034e-07	0.00108841	0.170023	ENST00000644110	ENSG00000122512	7	p22.1	5970925	6009130	PMS1 homolog 2, mismatch repair system component [Source:HGNC Symbol;Acc:HGNC:9122]	PMS2	ENST00000644110	PMS2-209	5395	chr7	88461984	trans	5973399	6009042
R_L1_100	ENST00000452806.5	5.17273	2.68048e-07	0.00123539	2.40954	ENST00000452806	ENSG00000115875	2	p22.1	38743599	38751494	serine and arginine rich splicing factor 7 [Source:HGNC Symbol;Acc:HGNC:10789]	SRSF7	ENST00000452806	SRSF7-210	6432	chr7	88461984	trans	38744717	38749564
R_L1_100	ENST00000669322.1	5.11167	3.68563e-07	0.00157737	0.0486407	ENST00000669322	ENSG00000231367	2	p22.1	38406527	38515934	long intergenic non-protein coding RNA 2613 [Source:HGNC Symbol;Acc:HGNC:54068]	LINC02613	ENST00000669322	LINC02613-210	101929596	chr7	88461984	trans	38406715	38515690
R_L1_100	ENST00000575170.1	5.09114	4.09896e-07	0.00170845	1.34608	ENST00000575170	ENSG00000122299	16	p13.13	11750586	11797258	zinc finger CCCH-type containing 7A [Source:HGNC Symbol;Acc:HGNC:30959]	ZC3H7A	ENST00000575170	ZC3H7A-213	29066	chr7	88461984	trans	11775527	11797229
R_L1_100	ENST00000590383.4	5.00383	6.41416e-07	0.00239984	0.0353144	ENST00000590383	ENSG00000234945	2	p23.3	27335520	27342599	GTF3C2 antisense RNA 1 [Source:HGNC Symbol;Acc:HGNC:40269]	GTF3C2-AS1	ENST00000590383	GTF3C2-AS1-208	100505624	chr7	88461984	trans	27335533	27342599
R_L1_100	ENST00000563595.6	4.99698	6.64146e-07	0.00246566	0.105385	ENST00000563595	ENSG00000259803	16	q24.3	89195761	89201651	solute carrier family 22 member 31 [Source:HGNC Symbol;Acc:HGNC:27091]	SLC22A31	ENST00000563595	SLC22A31-203	146429	chr7	88461984	trans	89196151	89198840
R_L1_100	ENST00000295591.12	4.94465	8.65476e-07	0.00301389	0.0127938	ENST00000295591	ENSG00000163395	1	q32.1	201190824	201228952	immunoglobulin like and fibronectin type III domain containing 1 [Source:HGNC Symbol;Acc:HGNC:24607]	IGFN1	ENST00000295591	IGFN1-201	91156	chr7	88461984	trans	201190825	201228952
R_L1_100	ENST00000398631.3	4.93907	8.90134e-07	0.00307781	0.433855	ENST00000398631	ENSG00000251664	5	q31.3	140875302	141012347	protocadherin alpha 12 [Source:HGNC Symbol;Acc:HGNC:8666]	PCDHA12	ENST00000398631	PCDHA12-201	56137	chr7	88461984	trans	140875308	141012347
R_L1_100	ENST00000590764.1	4.91124	1.02348e-06	0.00341636	3.01186	ENST00000590764	ENSG00000126581	17	q21.31	42810134	42833350	beclin 1 [Source:HGNC Symbol;Acc:HGNC:1034]	BECN1	ENST00000590764	BECN1-215	8678	chr7	88461984	trans	42810288	42814593
R_L1_100	ENST00000475459.6	4.86798	1.26985e-06	0.00401738	0.0140024	ENST00000475459	ENSG00000131069	20	q11.22	34872146	34927962	acyl-CoA synthetase short chain family member 2 [Source:HGNC Symbol;Acc:HGNC:15814]	ACSS2	ENST00000475459	ACSS2-209	55902	chr7	88461984	trans	34874979	34920613
R_L1_100	ENST00000671036.1	4.7779	1.97877e-06	0.00558421	0.157568	ENST00000671036	ENSG00000189229	3	p26.1	6490460	6736750	novel transcript		ENST00000671036		NA	chr7	88461984	trans	6507768	6736738
R_L1_100	ENST00000512713.5	4.75955	2.16393e-06	0.0059673	0.287674	ENST00000512713	ENSG00000137207	6	p21.1	43511832	43516985	Yip1 domain family member 3 [Source:HGNC Symbol;Acc:HGNC:21023]	YIPF3	ENST00000512713	YIPF3-216	25844	chr7	88461984	trans	43512535	43513231
R_L1_100	ENST00000277882.7	4.74971	2.26998e-06	0.00617952	1.12892	ENST00000277882	ENSG00000148688	10	q23.31	90871952	90908553	ribonuclease P/MRP subunit p30 [Source:HGNC Symbol;Acc:HGNC:17688]	RPP30	ENST00000277882	RPP30-201	10556	chr7	88461984	trans	90871983	90896392
R_L1_100	ENST00000460383.6	4.7454	2.31807e-06	0.00627548	0.131974	ENST00000460383	ENSG00000197475	8	p11.22	39451045	39522852	ADAM metallopeptidase domain 3A (pseudogene) [Source:HGNC Symbol;Acc:HGNC:209]	ADAM3A	ENST00000460383	ADAM3A-202	1587	chr7	88461984	trans	39451045	39522846
R_L1_100	ENST00000657676.1	4.7227	2.58736e-06	0.00681175	0.036453	ENST00000657676	ENSG00000253314	8	q11.1	46822174	46907309	long intergenic non-protein coding RNA 293 [Source:HGNC Symbol;Acc:HGNC:39078]	LINC00293	ENST00000657676	LINC00293-239	497634	chr7	88461984	trans	46840885	46854791
R_L1_100	ENST00000674733.1	4.71925	2.63094e-06	0.00689636	0.155392	ENST00000674733	ENSG00000068796	5	q12.1	62306162	62391025	kinesin family member 2A [Source:HGNC Symbol;Acc:HGNC:6318]	KIF2A	ENST00000674733	KIF2A-212	3796	chr7	88461984	trans	62308309	62391025
R_L1_100	ENST00000404428.1	4.71925	2.63094e-06	0.00689636	0.0167739	ENST00000404428	ENSG00000216777	Y	p11.2	3549652	3549810	proline rich coiled-coil 2C pseudogene 1 [Source:HGNC Symbol;Acc:HGNC:23949]	PRRC2CP1	ENST00000404428	PRRC2CP1-201	NA	chr7	88461984	trans	3549652	3549810
R_L1_100	ENST00000530959.5	4.71925	2.63094e-06	0.00689636	0.0189913	ENST00000530959	ENSG00000166444	11	p15.4	8693351	8910951	DENN domain containing 2B [Source:HGNC Symbol;Acc:HGNC:11350]	DENND2B	ENST00000530959	DENND2B-236	6764	chr7	88461984	trans	8730871	8835708
R_L1_100	ENST00000656244.1	4.71925	2.63094e-06	0.00689636	0.0103527	ENST00000656244	ENSG00000236052	22	q12.3	34017422	34218796	long intergenic non-protein coding RNA 1643 [Source:HGNC Symbol;Acc:HGNC:52430]	LINC01643	ENST00000656244	LINC01643-207	105373010	chr7	88461984	trans	34017432	34218794
R_L1_100	ENST00000666241.1	4.71925	2.63094e-06	0.00689636	0.0241958	ENST00000666241	ENSG00000251629	5	p14.3	20611806	20937800	long intergenic non-protein coding RNA 2241 [Source:HGNC Symbol;Acc:HGNC:53126]	LINC02241	ENST00000666241	LINC02241-250	105374676	chr7	88461984	trans	20616399	20937800
R_L1_100	ENST00000436975.6	4.71925	2.63094e-06	0.00689636	0.0096087	ENST00000436975	ENSG00000238276	10	q26.11	118241468	118267710	long intergenic non-protein coding RNA 2944 [Source:HGNC Symbol;Acc:HGNC:55959]	LINC02944	ENST00000436975	LINC02944-204	101927760	chr7	88461984	trans	118241471	118247878
R_L1_100	ENST00000465523.5	4.71925	2.63094e-06	0.00689636	0.0655755	ENST00000465523	ENSG00000118733	1	p21.1	101802560	101996926	olfactomedin 3 [Source:HGNC Symbol;Acc:HGNC:17990]	OLFM3	ENST00000465523	OLFM3-204	118427	chr7	88461984	trans	101803486	101846973
R_L1_100	ENST00000667398.1	4.71925	2.63094e-06	0.00689636	0.104108	ENST00000667398	ENSG00000267465	19	q12	31588159	31593786	testis highly expressed protein 5 [Source:NCBI gene (formerly Entrezgene);Acc:100507527]		ENST00000667398	THEG5-234	100507527	chr7	88461984	trans	31588203	31593548
R_L1_100	ENST00000408059.1	4.71925	2.63094e-06	0.00689636	0.0138038	ENST00000408059	ENSG00000220986	5	q13.2	69160806	69160939			ENST00000408059		NA	chr7	88461984	trans	69160806	69160939
R_L1_100	ENST00000671907.1	4.71925	2.63094e-06	0.00689636	0.0371983	ENST00000671907	ENSG00000131089	X	q11.2	63634967	63809274	Cdc42 guanine nucleotide exchange factor 9 [Source:HGNC Symbol;Acc:HGNC:14561]	ARHGEF9	ENST00000671907	ARHGEF9-240	23229	chr7	88461984	trans	63634984	63755078
R_L1_100	ENST00000481841.5	4.71925	2.63094e-06	0.00689636	0.0302759	ENST00000481841	ENSG00000138101	2	p23.3	25377198	25673647	dystrobrevin beta [Source:HGNC Symbol;Acc:HGNC:3058]	DTNB	ENST00000481841	DTNB-217	1838	chr7	88461984	trans	25388318	25497651
R_L1_100	ENST00000655135.1	4.71925	2.63094e-06	0.00689636	0.0121982	ENST00000655135	ENSG00000235142	6	q21	106705328	106788148	long intergenic non-protein coding RNA 2532 [Source:HGNC Symbol;Acc:HGNC:53549]	LINC02532	ENST00000655135	LINC02532-220	100422737	chr7	88461984	trans	106717456	106787477
R_L1_100	ENST00000361959.7	4.71925	2.63094e-06	0.00689636	0.0890888	ENST00000361959	ENSG00000126746	12	p13.31	6666477	6689572	zinc finger protein 384 [Source:HGNC Symbol;Acc:HGNC:11955]	ZNF384	ENST00000361959	ZNF384-203	171017	chr7	88461984	trans	6666730	6689292
R_L1_100	ENST00000657295.1	4.65889	3.51557e-06	0.00852337	0.0741695	ENST00000657295	ENSG00000257771	12	q13.12	49900311	49932764	long intergenic non-protein coding RNA 2395 [Source:HGNC Symbol;Acc:HGNC:53322]	LINC02395	ENST00000657295	LINC02395-218	101927292	chr7	88461984	trans	49912139	49930326
R_L1_100	ENST00000530654.1	4.65258	3.62308e-06	0.00871327	0.119311	ENST00000530654	ENSG00000134193	1	p12	119794017	119811580	regenerating family member 4 [Source:HGNC Symbol;Acc:HGNC:22977]	REG4	ENST00000530654	REG4-204	83998	chr7	88461984	trans	119794413	119808805
R_L1_100	ENST00000650843.1	4.64693	3.72186e-06	0.00889031	81.707	ENST00000650843	ENSG00000119950	10	q25.2	110207605	110287365	MAX interactor 1, dimerization protein [Source:HGNC Symbol;Acc:HGNC:7534]	MXI1	ENST00000650843	MXI1-215	4601	chr7	88461984	trans	110227087	110286596
R_L1_100	ENST00000677349.1	4.64266	3.79848e-06	0.00902448	0.136574	ENST00000677349	ENSG00000135047	9	q21.33	87724051	87731469	cathepsin L [Source:HGNC Symbol;Acc:HGNC:2537]	CTSL	ENST00000677349	CTSL-219	1514	chr7	88461984	trans	87726236	87731261
R_L1_100	ENST00000611110.4	4.62394	4.15181e-06	0.00963078	0.135566	ENST00000611110	ENSG00000115827	2	q31.1	171434217	171485052	DDB1 and CUL4 associated factor 17 [Source:HGNC Symbol;Acc:HGNC:25784]	DCAF17	ENST00000611110	DCAF17-212	80067	chr7	88461984	trans	171453122	171481167
R_L1_100	ENST00000654740.1	4.62394	4.15181e-06	0.00963078	0.0196302	ENST00000654740	ENSG00000253314	8	q11.1	46822174	46907309	long intergenic non-protein coding RNA 293 [Source:HGNC Symbol;Acc:HGNC:39078]	LINC00293	ENST00000654740	LINC00293-219	497634	chr7	88461984	trans	46841037	46854365
R_L1_100	ENST00000656636.1	4.62394	4.15181e-06	0.00963078	0.0245024	ENST00000656636	ENSG00000249631	4	p15.33	11625651	11823906	novel transcript		ENST00000656636		107986178	chr7	88461984	trans	11722488	11789864
R_L1_100	ENST00000664805.1	4.62394	4.15181e-06	0.00963078	0.0248626	ENST00000664805	ENSG00000186409	1	p34.2	42463221	42657190	coiled-coil domain containing 30 [Source:HGNC Symbol;Acc:HGNC:26103]	CCDC30	ENST00000664805	CCDC30-237	728621	chr7	88461984	trans	42463312	42654154
R_L1_100	ENST00000653914.1	4.62394	4.15181e-06	0.00963078	0.0161724	ENST00000653914	ENSG00000237222	3	q29	194708093	194826008	long intergenic non-protein coding RNA 1968 [Source:HGNC Symbol;Acc:HGNC:52794]	LINC01968	ENST00000653914	LINC01968-207	100507391	chr7	88461984	trans	194708472	194727664
R_L1_100	ENST00000374511.7	4.62394	4.15181e-06	0.00963078	0.0145946	ENST00000374511	ENSG00000204193	9	q31.3	110303476	110337884	thioredoxin domain containing 8 [Source:HGNC Symbol;Acc:HGNC:31454]	TXNDC8	ENST00000374511	TXNDC8-203	255220	chr7	88461984	trans	110303521	110337884
R_L1_100	ENST00000373498.5	4.62394	4.15181e-06	0.00963078	0.0389396	ENST00000373498	ENSG00000119487	9	q33.3	125437393	125707234	MAPK associated protein 1 [Source:HGNC Symbol;Acc:HGNC:18752]	MAPKAP1	ENST00000373498	MAPKAP1-204	79109	chr7	88461984	trans	125437394	125672643
R_L1_100	ENST00000639394.1	4.62394	4.15181e-06	0.00963078	0.00512884	ENST00000639394	ENSG00000007372	11	p13	31784779	31817961	paired box 6 [Source:HGNC Symbol;Acc:HGNC:8620]	PAX6	ENST00000639394	PAX6-254	5080	chr7	88461984	trans	31789957	31811068
R_L1_100	ENST00000417920.1	4.62394	4.15181e-06	0.00963078	0.00664424	ENST00000417920	ENSG00000227058	X	p11.22	52545151	52547695	GAGE family member pseudogene		ENST00000417920		NA	chr7	88461984	trans	52545151	52547695
R_L1_100	ENST00000412640.6	4.62394	4.15181e-06	0.00963078	0.00854531	ENST00000412640	ENSG00000228639	17	q24.3	72021851	72058073	regulator of chondrogenesis RNA [Source:HGNC Symbol;Acc:HGNC:52946]	ROCR	ENST00000412640	ROCR-201	NA	chr7	88461984	trans	72037314	72057719
R_L1_100	ENST00000649604.1	4.62394	4.15181e-06	0.00963078	0.024115	ENST00000649604	ENSG00000248538	8	p23.1	9151695	9425524	PPP1R3B divergent transcript [Source:HGNC Symbol;Acc:HGNC:56150]	PPP1R3B-DT	ENST00000649604	PPP1R3B-DT-252	157273	chr7	88461984	trans	9189021	9202858
R_L1_100	ENST00000616125.5	4.62394	4.15181e-06	0.00963078	0.00637708	ENST00000616125	ENSG00000187634	1	p36.33	923923	944575	sterile alpha motif domain containing 11 [Source:HGNC Symbol;Acc:HGNC:28706]	SAMD11	ENST00000616125	SAMD11-210	148398	chr7	88461984	trans	925942	944153
R_L1_100	ENST00000671530.1	4.62295	4.17131e-06	0.00966215	0.0675335	ENST00000671530	ENSG00000230623	1	q32.1	200333193	200478669	novel transcript, antisense to ZNF281		ENST00000671530		NA	chr7	88461984	trans	200458925	200478349
R_L1_100	ENST00000423301.5	4.60102	4.6274e-06	0.0104181	0.0809023	ENST00000423301	ENSG00000290530	5	p14.3	22142352	22152356	novel transcript		ENST00000423301		NA	chr7	88461984	trans	22142352	22152356
R_L1_100	ENST00000538601.1	4.59151	4.83965e-06	0.0107617	2.12357	ENST00000538601	ENSG00000135090	12	q24.23	118149801	118372907	TAO kinase 3 [Source:HGNC Symbol;Acc:HGNC:18133]	TAOK3	ENST00000538601	TAOK3-210	51347	chr7	88461984	trans	118201422	118243448
R_L1_100	ENST00000490811.1	4.54136	6.12313e-06	0.0127588	0.672853	ENST00000490811	ENSG00000116138	1	p36.21	15526813	15592379	DnaJ heat shock protein family (Hsp40) member C16 [Source:HGNC Symbol;Acc:HGNC:29157]	DNAJC16	ENST00000490811	DNAJC16-208	23341	chr7	88461984	trans	15567046	15568061
R_L1_100	ENST00000607443.1	4.52705	6.54569e-06	0.0133932	0.0558277	ENST00000607443	ENSG00000272359	3	q29	196747192	196747324	RNA, U4 small nuclear 89, pseudogene [Source:HGNC Symbol;Acc:HGNC:47025]	RNU4-89P	ENST00000607443	RNU4-89P-201	NA	chr7	88461984	trans	196747192	196747324
R_L1_100	ENST00000653543.1	4.48913	7.80402e-06	0.0151984	0.0232527	ENST00000653543	ENSG00000227098	2	q31.1	176830839	176849428	novel transcript		ENST00000653543		NA	chr7	88461984	trans	176830842	176849422
R_L1_100	ENST00000653848.1	4.47205	8.44365e-06	0.016078	0.027345	ENST00000653848	ENSG00000253103	8	q23.3	111093263	111236203	long intergenic non-protein coding RNA 1609 [Source:HGNC Symbol;Acc:HGNC:51663]	LINC01609	ENST00000653848	LINC01609-205	101927487	chr7	88461984	trans	111183514	111236198
R_L1_100	ENST00000344777.11	4.4684	8.58682e-06	0.0162705	0.0737245	ENST00000344777	ENSG00000100867	14	q11.2	23630115	23645639	dehydrogenase/reductase 2 [Source:HGNC Symbol;Acc:HGNC:18349]	DHRS2	ENST00000344777	DHRS2-202	10202	chr7	88461984	trans	23636373	23645639
R_L1_100	ENST00000498648.5	4.4517	9.27111e-06	0.0171869	4.44117	ENST00000498648	ENSG00000082146	2	q33.1	201387858	201480846	STE20 related adaptor beta [Source:HGNC Symbol;Acc:HGNC:13205]	STRADB	ENST00000498648	STRADB-210	55437	chr7	88461984	trans	201474622	201478191
R_L1_101	ENST00000676438.1	4.48722	7.87313e-06	0.0152982	0.206451	ENST00000676438	ENSG00000242147	10	p15.1	5594984	5632566	lncRNA associated with SART3 regulation of splicing [Source:HGNC Symbol;Acc:HGNC:54143]	LASTR	ENST00000676438	LASTR-219	102723629	chr7	93787631	trans	5594984	5612091
R_L1_102	ENST00000526106.5	8.36507	1.57157e-16	2.753e-11	0.0262324	ENST00000526106	ENSG00000084628	1	p35.2	31179745	31239887	sodium/potassium transporting ATPase interacting 1 [Source:HGNC Symbol;Acc:HGNC:25743]	NKAIN1	ENST00000526106	NKAIN1-202	79570	chr7	96846592	trans	31181589	31188153
R_L1_102	ENST00000547894.5	8.05073	1.8855e-15	2.58213e-10	0.190584	ENST00000547894	ENSG00000028203	12	q22	95217746	95302799	vezatin, adherens junctions transmembrane protein [Source:HGNC Symbol;Acc:HGNC:18258]	VEZT	ENST00000547894	VEZT-212	55591	chr7	96846592	trans	95218116	95263079
R_L1_102	ENST00000563900.5	7.9206	5.14712e-15	6.30022e-10	0.0526353	ENST00000563900	ENSG00000169189	16	p12.1	27224994	27268772	NSE1 homolog, SMC5-SMC6 complex component [Source:HGNC Symbol;Acc:HGNC:29897]	NSMCE1	ENST00000563900	NSMCE1-206	197370	chr7	96846592	trans	27233070	27258151
R_L1_102	ENST00000538588.2	7.19839	1.04272e-12	6.70375e-08	0.0902149	ENST00000538588	ENSG00000291122	7	q22.1	100200653	100272218	CASTOR family member 3 [Source:NCBI gene (formerly Entrezgene);Acc:352954]		ENST00000538588	CASTOR3-210	352954	chr7	96846592	trans	100222645	100246548
R_L1_102	ENST00000530131.5	7.10695	1.9782e-12	1.14334e-07	0.0577857	ENST00000530131	ENSG00000137710	11	q22.3	109864295	110296712	radixin [Source:HGNC Symbol;Acc:HGNC:9944]	RDX	ENST00000530131	RDX-207	5962	chr7	96846592	trans	110231551	110296614
R_L1_102	ENST00000591965.5	6.73157	2.54034e-11	8.90994e-07	0.0356148	ENST00000591965	ENSG00000105278	19	p13.3	3804024	3869038	zinc finger RNA binding protein 2 [Source:HGNC Symbol;Acc:HGNC:29189]	ZFR2	ENST00000591965	ZFR2-207	23217	chr7	96846592	trans	3831501	3869029
R_L1_102	ENST00000503457.1	6.42083	1.91412e-10	4.42371e-06	0.0808952	ENST00000503457	ENSG00000129116	4	q32.3	168497052	168928457	palladin, cytoskeletal associated protein [Source:HGNC Symbol;Acc:HGNC:17068]	PALLD	ENST00000503457	PALLD-204	23022	chr7	96846592	trans	168654732	168690701
R_L1_102	ENST00000457279.5	6.26863	4.98914e-10	9.31127e-06	0.0960592	ENST00000457279	ENSG00000130592	11	p15.5	1850904	1892267	lymphocyte specific protein 1 [Source:HGNC Symbol;Acc:HGNC:6707]	LSP1	ENST00000457279	LSP1-212	4046	chr7	96846592	trans	1869642	1886866
R_L1_102	ENST00000515448.5	5.84109	6.58952e-09	7.03489e-05	0.110695	ENST00000515448	ENSG00000039560	5	p13.2	34656328	34832612	retinoic acid induced 14 [Source:HGNC Symbol;Acc:HGNC:14873]	RAI14	ENST00000515448	RAI14-227	26064	chr7	96846592	trans	34685704	34795967
R_L1_102	ENST00000600225.6	5.6798	1.67201e-08	0.000145419	0.0233413	ENST00000600225	ENSG00000227195	20	p11.1	26167817	26251546	MIR663A host gene [Source:HGNC Symbol;Acc:HGNC:27662]	MIR663AHG	ENST00000600225	MIR663AHG-221	284801	chr7	96846592	trans	26187021	26209357
R_L1_102	ENST00000505342.6	5.65881	1.8842e-08	0.000159407	0.100956	ENST00000505342	ENSG00000145362	4	q25	112818032	113384221	ankyrin 2 [Source:HGNC Symbol;Acc:HGNC:493]	ANK2	ENST00000505342	ANK2-210	287	chr7	96846592	trans	113292947	113383725
R_L1_102	ENST00000476387.1	5.56943	3.11962e-08	0.000235567	0.119733	ENST00000476387	ENSG00000108821	17	q21.33	50184101	50201632	collagen type I alpha 1 chain [Source:HGNC Symbol;Acc:HGNC:2197]	COL1A1	ENST00000476387	COL1A1-205	1277	chr7	96846592	trans	50190909	50194058
R_L1_102	ENST00000417321.1	5.4988	4.62305e-08	0.000319502	0.0701826	ENST00000417321	ENSG00000147378	X	q28	151716035	151723194	fetal and adult testis expressed 1 [Source:HGNC Symbol;Acc:HGNC:24683]	FATE1	ENST00000417321	FATE1-202	89885	chr7	96846592	trans	151716144	151722788
R_L1_102	ENST00000527526.6	5.43902	6.4267e-08	0.000413069	0.104185	ENST00000527526	ENSG00000110321	11	p15.4	10797050	10808940	eukaryotic translation initiation factor 4 gamma 2 [Source:HGNC Symbol;Acc:HGNC:3297]	EIF4G2	ENST00000527526	EIF4G2-211	1982	chr7	96846592	trans	10804927	10807876
R_L1_102	ENST00000650728.1	5.34407	1.0773e-07	0.00061434	0.188304	ENST00000650728	ENSG00000106278	7	q31.32	121873089	122062036	protein tyrosine phosphatase receptor type Z1 [Source:HGNC Symbol;Acc:HGNC:9685]	PTPRZ1	ENST00000650728	PTPRZ1-211	5803	chr7	96846592	trans	121873161	122061637
R_L1_102	ENST00000569364.5	5.23248	1.95654e-07	0.000970764	0.103568	ENST00000569364	ENSG00000066813	16	p12.3	20536226	20576427	acyl-CoA synthetase medium chain family member 2B [Source:HGNC Symbol;Acc:HGNC:30931]	ACSM2B	ENST00000569364	ACSM2B-219	348158	chr7	96846592	trans	20542688	20576373
R_L1_102	ENST00000539059.1	5.21844	2.10731e-07	0.00102702	0.142575	ENST00000539059	ENSG00000137094	9	p13.3	34989641	34998900	DnaJ heat shock protein family (Hsp40) member B5 [Source:HGNC Symbol;Acc:HGNC:14887]	DNAJB5	ENST00000539059	DNAJB5-208	25822	chr7	96846592	trans	34991343	34996628
R_L1_102	ENST00000555864.2	5.15237	2.98186e-07	0.00133997	0.143386	ENST00000555864	ENSG00000258676	15	q26.1	92580741	92600545	novel transcript		ENST00000555864		NA	chr7	96846592	trans	92580819	92600545
R_L1_102	ENST00000664613.1	5.14978	3.02259e-07	0.00135324	0.973925	ENST00000664613	ENSG00000258867	14	q31.3	88024519	88098025	HIF1A stabilizing long noncoding RNA [Source:HGNC Symbol;Acc:HGNC:49467]	HISLA	ENST00000664613	HISLA-256	283587	chr7	96846592	trans	88024533	88087358
R_L1_102	ENST00000265770.11	5.14824	3.04694e-07	0.00136141	0.325503	ENST00000265770	ENSG00000015592	8	p21.2	27235308	27258420	stathmin 4 [Source:HGNC Symbol;Acc:HGNC:16078]	STMN4	ENST00000265770	STMN4-201	81551	chr7	96846592	trans	27236303	27258409
R_L1_102	ENST00000613572.4	5.12441	3.44965e-07	0.001499	0.0280241	ENST00000613572	ENSG00000167968	16	p13.3	2235816	2238711	deoxyribonuclease 1 like 2 [Source:HGNC Symbol;Acc:HGNC:2958]	DNASE1L2	ENST00000613572	DNASE1L2-206	1775	chr7	96846592	trans	2236467	2238708
R_L1_102	ENST00000669276.1	5.02141	5.86441e-07	0.00224355	0.154722	ENST00000669276	ENSG00000215386	21	q21.1	15928296	16646364	mir-99a-let-7c cluster host gene [Source:HGNC Symbol;Acc:HGNC:1274]	MIR99AHG	ENST00000669276	MIR99AHG-326	388815	chr7	96846592	trans	16194188	16607137
R_L1_102	ENST00000409452.5	4.92981	9.32505e-07	0.00318741	0.703088	ENST00000409452	ENSG00000070882	7	p15.3	24796540	24981634	oxysterol binding protein like 3 [Source:HGNC Symbol;Acc:HGNC:16370]	OSBPL3	ENST00000409452	OSBPL3-205	26031	chr7	96846592	trans	24800005	24892575
R_L1_102	ENST00000508602.5	4.92021	9.78517e-07	0.00330517	0.1063	ENST00000508602	ENSG00000204179	10	q11.22	46911396	47002488	protein tyrosine phosphatase non-receptor type 20 [Source:HGNC Symbol;Acc:HGNC:23423]	PTPN20	ENST00000508602	PTPN20-219	26095	chr7	96846592	trans	46932423	47000789
R_L1_102	ENST00000522890.5	4.91856	9.8667e-07	0.00332557	0.290634	ENST00000522890	ENSG00000104419	8	q24.22	133237175	133302022	N-myc downstream regulated 1 [Source:HGNC Symbol;Acc:HGNC:7679]	NDRG1	ENST00000522890	NDRG1-225	10397	chr7	96846592	trans	133256840	133297092
R_L1_102	ENST00000680223.1	4.90775	1.04156e-06	0.0034618	1.24338	ENST00000680223	ENSG00000159063	11	q14.1	78095244	78139660	ALG8 alpha-1,3-glucosyltransferase [Source:HGNC Symbol;Acc:HGNC:23161]	ALG8	ENST00000680223	ALG8-235	79053	chr7	96846592	trans	78100946	78139648
R_L1_102	ENST00000487666.5	4.89608	1.10406e-06	0.00361652	0.157334	ENST00000487666	ENSG00000187492	3	p21.31	49790732	49799873	cadherin related family member 4 [Source:HGNC Symbol;Acc:HGNC:34527]	CDHR4	ENST00000487666	CDHR4-206	389118	chr7	96846592	trans	49790732	49792932
R_L1_102	ENST00000666878.1	4.86392	1.2957e-06	0.00407764	0.0159611	ENST00000666878	ENSG00000249859	8	q24.21	127794526	128187101	Pvt1 oncogene [Source:HGNC Symbol;Acc:HGNC:9709]	PVT1	ENST00000666878	PVT1-343	NA	chr7	96846592	trans	128045332	128101256
R_L1_102	ENST00000429335.5	4.75127	2.25284e-06	0.00614539	1.83412	ENST00000429335	ENSG00000163738	4	q13.3	74114174	74303099	methylenetetrahydrofolate dehydrogenase (NADP+ dependent) 2 like [Source:HGNC Symbol;Acc:HGNC:31865]	MTHFD2L	ENST00000429335	MTHFD2L-205	441024	chr7	96846592	trans	74123344	74181750
R_L1_102	ENST00000572914.2	4.74484	2.32431e-06	0.00628815	3.66206	ENST00000572914	ENSG00000103316	16	p12.2	21238874	21303083	crystallin mu [Source:HGNC Symbol;Acc:HGNC:2418]	CRYM	ENST00000572914	CRYM-207	1428	chr7	96846592	trans	21258521	21278290
R_L1_102	ENST00000555819.5	4.70887	2.76602e-06	0.00715475	0.508969	ENST00000555819	NA	NA	NA	NA	NA	NA	NA	NA	NA	NA	chr7	96846592	trans	NA	NA
R_L1_102	ENST00000552033.5	4.68123	3.15913e-06	0.00788444	1.01976	ENST00000552033	ENSG00000169372	12	q22	93677375	93894840	CASP2 and RIPK1 domain containing adaptor with death domain [Source:HGNC Symbol;Acc:HGNC:2340]	CRADD	ENST00000552033	CRADD-210	8738	chr7	96846592	trans	93677377	93738625
R_L1_102	ENST00000368161.7	4.67104	3.31715e-06	0.00816733	0.647663	ENST00000368161	ENSG00000158488	1	q23.1	158353696	158357553	CD1e molecule [Source:HGNC Symbol;Acc:HGNC:1638]	CD1E	ENST00000368161	CD1E-206	913	chr7	96846592	trans	158353989	158357522
R_L1_102	ENST00000630388.2	4.61794	4.27142e-06	0.00983308	0.172089	ENST00000630388	ENSG00000280870	X	q21.1	76656866	77014532	MIR325 host gene [Source:NCBI gene (formerly Entrezgene);Acc:101928469]		ENST00000630388	MIR325HG-208	101928469	chr7	96846592	trans	76657798	77014532
R_L1_102	ENST00000485561.5	4.61654	4.29994e-06	0.00987882	0.0316947	ENST00000485561	ENSG00000105971	7	q31.2	116287380	116508541	caveolin 2 [Source:HGNC Symbol;Acc:HGNC:1528]	CAV2	ENST00000485561	CAV2-212	858	chr7	96846592	trans	116288073	116506108
R_L1_102	ENST00000379749.8	4.60727	4.4927e-06	0.0102009	0.373397	ENST00000379749	ENSG00000133110	13	q13.3	37562583	37598844	periostin [Source:HGNC Symbol;Acc:HGNC:16953]	POSTN	ENST00000379749	POSTN-204	10631	chr7	96846592	trans	37562585	37598761
R_L1_102	ENST00000580365.1	4.60453	4.55134e-06	0.0102978	0.0944366	ENST00000580365	ENSG00000072778	17	p13.1	7217125	7225266	acyl-CoA dehydrogenase very long chain [Source:HGNC Symbol;Acc:HGNC:92]	ACADVL	ENST00000580365	ACADVL-224	37	chr7	96846592	trans	7220758	7222092
R_L1_102	ENST00000614977.4	4.59367	4.79079e-06	0.0106849	0.0765603	ENST00000614977	ENSG00000214575	15	q25.2	82543201	82648861	cytoplasmic polyadenylation element binding protein 1 [Source:HGNC Symbol;Acc:HGNC:21744]	CPEB1	ENST00000614977	CPEB1-210	64506	chr7	96846592	trans	82544453	82571784
R_L1_102	ENST00000380582.7	4.58877	4.90257e-06	0.0108626	0.0845237	ENST00000380582	ENSG00000120907	8	p21.2	26748150	26867278	adrenoceptor alpha 1A [Source:HGNC Symbol;Acc:HGNC:277]	ADRA1A	ENST00000380582	ADRA1A-205	148	chr7	96846592	trans	26756396	26865405
R_L1_102	ENST00000554932.1	4.58154	5.0724e-06	0.0111403	0.153289	ENST00000554932	ENSG00000165355	14	q21.1	39397684	39432466	F-box protein 33 [Source:HGNC Symbol;Acc:HGNC:19833]	FBXO33	ENST00000554932	FBXO33-203	254170	chr7	96846592	trans	39431772	39432466
R_L1_102	ENST00000524375.5	4.57712	5.17889e-06	0.0113092	0.0245097	ENST00000524375	ENSG00000180438	3	p25.1	13937273	14082811	tetrapeptide repeat homeobox like (pseudogene) [Source:HGNC Symbol;Acc:HGNC:32178]	TPRXL	ENST00000524375	TPRXL-204	348825	chr7	96846592	trans	13937396	14064328
R_L1_102	ENST00000364941.1	4.54963	5.89106e-06	0.0124094	0.0538347	ENST00000364941	ENSG00000201811	20	q11.23	38442036	38442169	Small nucleolar RNA SNORA71 [Source:RFAM;Acc:RF00056]		ENST00000364941	SNORA71.2-201	124904975	chr7	96846592	trans	38442036	38442169
R_L1_102	ENST00000675375.1	4.5478	5.94182e-06	0.0124836	3.14149	ENST00000675375	ENSG00000116198	1	p36.32	3812086	3857396	centrosomal protein 104 [Source:HGNC Symbol;Acc:HGNC:24866]	CEP104	ENST00000675375	CEP104-218	9731	chr7	96846592	trans	3813031	3857225
R_L1_102	ENST00000517946.1	4.54144	6.12091e-06	0.0127552	0.161967	ENST00000517946	ENSG00000120159	9	p21.2	26840685	26892803	caspase activity and apoptosis inhibitor 1 [Source:HGNC Symbol;Acc:HGNC:25834]	CAAP1	ENST00000517946	CAAP1-204	79886	chr7	96846592	trans	26869926	26887478
R_L1_102	ENST00000409830.6	4.53075	6.43374e-06	0.0132308	1.89334	ENST00000409830	ENSG00000144366	2	q32.1	188291669	188595931	GULP PTB domain containing engulfment adaptor 1 [Source:HGNC Symbol;Acc:HGNC:18649]	GULP1	ENST00000409830	GULP1-206	51454	chr7	96846592	trans	188291874	188595926
R_L1_102	ENST00000641306.1	4.52963	6.46738e-06	0.0132811	0.290244	ENST00000641306	ENSG00000109339	4	q21.3	85990007	86594625	mitogen-activated protein kinase 10 [Source:HGNC Symbol;Acc:HGNC:6872]	MAPK10	ENST00000641306	MAPK10-299	5602	chr7	96846592	trans	86016799	86359997
R_L1_102	ENST00000515642.5	4.52015	6.75918e-06	0.0137018	0.0559143	ENST00000515642	ENSG00000109738	4	q32.1	157076125	157172090	glycine receptor beta [Source:HGNC Symbol;Acc:HGNC:4329]	GLRB	ENST00000515642	GLRB-206	2743	chr7	96846592	trans	157076166	157136511
R_L1_102	ENST00000389395.7	4.50778	7.15851e-06	0.0142821	0.529202	ENST00000389395	ENSG00000161091	19	p13.3	3538261	3574290	major facilitator superfamily domain containing 12 [Source:HGNC Symbol;Acc:HGNC:28299]	MFSD12	ENST00000389395	MFSD12-202	126321	chr7	96846592	trans	3544200	3557563
R_L1_102	ENST00000643743.1	4.50447	7.26912e-06	0.0144435	0.421491	ENST00000643743	ENSG00000222041	2	p11.2	87454781	87636740	cytoskeleton regulator RNA [Source:HGNC Symbol;Acc:HGNC:28717]	CYTOR	ENST00000643743	CYTOR-223	112597	chr7	96846592	trans	87455462	87607248
R_L1_102	ENST00000675531.1	4.48578	7.92547e-06	0.0153698	0.0472599	ENST00000675531	ENSG00000104419	8	q24.22	133237175	133302022	N-myc downstream regulated 1 [Source:HGNC Symbol;Acc:HGNC:7679]	NDRG1	ENST00000675531	NDRG1-248	10397	chr7	96846592	trans	133262047	133264652
R_L1_102	ENST00000502551.5	4.48477	7.96276e-06	0.0154215	0.0153806	ENST00000502551	ENSG00000169862	5	p15.2	10971836	11904446	catenin delta 2 [Source:HGNC Symbol;Acc:HGNC:2516]	CTNND2	ENST00000502551	CTNND2-203	1501	chr7	96846592	trans	11346592	11903242
R_L1_102	ENST00000592202.5	4.48142	8.08678e-06	0.0155958	1.42942	ENST00000592202	ENSG00000126254	19	q13.12	35629030	35637686	RNA binding motif protein 42 [Source:HGNC Symbol;Acc:HGNC:28117]	RBM42	ENST00000592202	RBM42-206	79171	chr7	96846592	trans	35629067	35637655
R_L1_102	ENST00000653566.1	4.48129	8.09153e-06	0.015602	0.314047	ENST00000653566	ENSG00000249069	5	q11.2	54313564	54415238	long intergenic non-protein coding RNA 1033 [Source:HGNC Symbol;Acc:HGNC:49019]	LINC01033	ENST00000653566	LINC01033-205	NA	chr7	96846592	trans	54313568	54415116
R_L1_102	ENST00000640713.1	4.47665	8.26673e-06	0.015842	0.532779	ENST00000640713	ENSG00000145495	5	p15.2	10353695	10440388	membrane associated ring-CH-type finger 6 [Source:HGNC Symbol;Acc:HGNC:30550]	MARCHF6	ENST00000640713	MARCHF6-215	10299	chr7	96846592	trans	10353899	10390372
R_L1_102	ENST00000467535.5	4.46046	8.90574e-06	0.0166958	1.25611	ENST00000467535	ENSG00000124641	6	p21.1	41905354	41921139	mediator complex subunit 20 [Source:HGNC Symbol;Acc:HGNC:16840]	MED20	ENST00000467535	MED20-206	9477	chr7	96846592	trans	41905355	41920943
R_L1_103	ENST00000371936.5	8.87667	2.31069e-18	5.86358e-13	0.440145	ENST00000371936	ENSG00000123496	X	q23	115003975	115019977	interleukin 13 receptor subunit alpha 2 [Source:HGNC Symbol;Acc:HGNC:5975]	IL13RA2	ENST00000371936	IL13RA2-202	3598	chr7	113776122	trans	115003975	115018973
R_L1_103	ENST00000245810.1	7.55303	8.12442e-14	7.35664e-09	0.428429	ENST00000245810	ENSG00000125650	19	p13.3	6375148	6379058	persephin [Source:HGNC Symbol;Acc:HGNC:9579]	PSPN	ENST00000245810	PSPN-201	5623	chr7	113776122	trans	6375148	6375933
R_L1_103	ENST00000485574.3	7.28053	5.82967e-13	4.07569e-08	0.561286	ENST00000485574	ENSG00000241391	6	q25.1	149291352	149291646	RNA, 7SL, cytoplasmic 234, pseudogene [Source:HGNC Symbol;Acc:HGNC:46250]	RN7SL234P	ENST00000485574	RN7SL234P-201	NA	chr7	113776122	trans	149291352	149291646
R_L1_103	ENST00000503132.1	7.25981	6.75423e-13	4.63427e-08	0.17648	ENST00000503132	ENSG00000145526	5	p14.3	19471296	20575873	cadherin 18 [Source:HGNC Symbol;Acc:HGNC:1757]	CDH18	ENST00000503132	CDH18-204	1016	chr7	113776122	trans	19839139	19988199
R_L1_103	ENST00000430475.1	7.13362	1.6424e-12	9.76218e-08	0.332841	ENST00000430475	ENSG00000225965	10	p11.1	38161570	38161749	par-3 partitioning defective 3 homolog (C.elegans) (PARD3) pseudogene		ENST00000430475		NA	chr7	113776122	trans	38161570	38161749
R_L1_103	ENST00000586696.5	7.09197	2.19562e-12	1.24821e-07	0.430504	ENST00000586696	ENSG00000130377	19	p13.3	6135247	6193094	acyl-CoA synthetase bubblegum family member 2 [Source:HGNC Symbol;Acc:HGNC:24174]	ACSBG2	ENST00000586696	ACSBG2-202	81616	chr7	113776122	trans	6135674	6193094
R_L1_103	ENST00000422135.5	7.07497	2.47065e-12	1.38044e-07	1.74311	ENST00000422135	ENSG00000147642	8	q23.2	109573978	109691791	syntabulin [Source:HGNC Symbol;Acc:HGNC:26011]	SYBU	ENST00000422135	SYBU-205	55638	chr7	113776122	trans	109574188	109691791
R_L1_103	ENST00000533699.5	6.97395	4.95654e-12	2.41326e-07	0.203204	ENST00000533699	ENSG00000162735	1	q23.2	160276807	160286348	peroxisomal biogenesis factor 19 [Source:HGNC Symbol;Acc:HGNC:9713]	PEX19	ENST00000533699	PEX19-212	5824	chr7	113776122	trans	160282071	160286348
R_L1_103	ENST00000650880.1	6.88919	8.82859e-12	3.87759e-07	0.278875	ENST00000650880	ENSG00000245573	11	p14.1	27506830	27698231	BDNF antisense RNA [Source:HGNC Symbol;Acc:HGNC:20608]	BDNF-AS	ENST00000650880	BDNF-AS-215	497258	chr7	113776122	trans	27506847	27698231
R_L1_103	ENST00000463404.1	6.86347	1.05066e-11	4.4533e-07	0.0215039	ENST00000463404	ENSG00000162670	1	q31.1	190097658	190478404	BMP/retinoic acid inducible neural specific 3 [Source:HGNC Symbol;Acc:HGNC:22393]	BRINP3	ENST00000463404	BRINP3-203	339479	chr7	113776122	trans	190216952	190226196
R_L1_103	ENST00000533145.5	6.86347	1.05066e-11	4.4533e-07	0.0252345	ENST00000533145	ENSG00000124440	19	q13.32	46297042	46343433	hypoxia inducible factor 3 subunit alpha [Source:HGNC Symbol;Acc:HGNC:15825]	HIF3A	ENST00000533145	HIF3A-215	64344	chr7	113776122	trans	46298422	46308683
R_L1_103	ENST00000657746.1	6.86347	1.05066e-11	4.4533e-07	0.0173509	ENST00000657746	ENSG00000239921	3	q21.3	127480690	127537817	long intergenic non-protein coding RNA 1471 [Source:HGNC Symbol;Acc:HGNC:51106]	LINC01471	ENST00000657746	LINC01471-217	101927149	chr7	113776122	trans	127528324	127537768
R_L1_103	ENST00000317292.8	6.86347	1.05066e-11	4.4533e-07	0.016811	ENST00000317292	ENSG00000176840	19	p13.3	4769031	4785077	MIR7-3 host gene [Source:HGNC Symbol;Acc:HGNC:30049]	MIR7-3HG	ENST00000317292	MIR7-3HG-201	284424	chr7	113776122	trans	4769132	4772560
R_L1_103	ENST00000365118.2	6.86347	1.05066e-11	4.4533e-07	1.00533	ENST00000365118	ENSG00000201988	6	p21.33	30736304	30736414	Y RNA [Source:RFAM;Acc:RF00019]		ENST00000365118	Y_RNA.316-201	NA	chr7	113776122	trans	30736304	30736414
R_L1_103	ENST00000658450.1	6.86347	1.05066e-11	4.4533e-07	0.118065	ENST00000658450	ENSG00000249787	5	q21.1	100399047	100526912	novel transcript		ENST00000658450		105379100	chr7	113776122	trans	100401375	100420731
R_L1_103	ENST00000522132.1	6.86347	1.05066e-11	4.4533e-07	0.0658727	ENST00000522132	ENSG00000246792	8	q21.3	90646420	90670929	novel transcript		ENST00000522132		NA	chr7	113776122	trans	90648748	90656598
R_L1_103	ENST00000560294.5	6.78432	1.78785e-11	6.842e-07	0.555834	ENST00000560294	ENSG00000140527	15	q26.1	89690811	89743638	WD repeat domain 93 [Source:HGNC Symbol;Acc:HGNC:26924]	WDR93	ENST00000560294	WDR93-205	56964	chr7	113776122	trans	89690829	89743638
R_L1_103	ENST00000510969.1	6.77929	1.84895e-11	7.03216e-07	1.5894	ENST00000510969	ENSG00000167653	8	q24.3	142670308	142682725	prostate stem cell antigen [Source:HGNC Symbol;Acc:HGNC:9500]	PSCA	ENST00000510969	PSCA-203	8000	chr7	113776122	trans	142670321	142682299
R_L1_103	ENST00000664588.1	6.77346	1.92238e-11	7.255e-07	0.100655	ENST00000664588	ENSG00000242759	3	q13.12	106630469	107240671	long intergenic non-protein coding RNA 882 [Source:HGNC Symbol;Acc:HGNC:48568]	LINC00882	ENST00000664588	LINC00882-250	NA	chr7	113776122	trans	107111485	107240612
R_L1_103	ENST00000609065.1	6.77346	1.92238e-11	7.255e-07	0.0371311	ENST00000609065	ENSG00000278944	17	p13.1	9791227	9808855	novel transcript		ENST00000609065		NA	chr7	113776122	trans	9791227	9808855
R_L1_103	ENST00000670224.1	6.77346	1.92238e-11	7.255e-07	0.0327546	ENST00000670224	ENSG00000230387	20	p11.21	23179272	23190419	novel transcript		ENST00000670224		100505664	chr7	113776122	trans	23180154	23190307
R_L1_103	ENST00000586721.6	6.77346	1.92238e-11	7.255e-07	0.030373	ENST00000586721	ENSG00000176840	19	p13.3	4769031	4785077	MIR7-3 host gene [Source:HGNC Symbol;Acc:HGNC:30049]	MIR7-3HG	ENST00000586721	MIR7-3HG-202	284424	chr7	113776122	trans	4769132	4772537
R_L1_103	ENST00000674912.1	6.77346	1.92238e-11	7.255e-07	0.0323854	ENST00000674912	ENSG00000105227	19	q13.2	40393766	40414793	periaxin [Source:HGNC Symbol;Acc:HGNC:13797]	PRX	ENST00000674912	PRX-210	57716	chr7	113776122	trans	40403706	40408031
R_L1_103	ENST00000676570.1	6.77346	1.92238e-11	7.255e-07	2.61999	ENST00000676570	ENSG00000128487	17	p11.2	20008865	20319026	sperm antigen with calponin homology and coiled-coil domains 1 [Source:HGNC Symbol;Acc:HGNC:30615]	SPECC1	ENST00000676570	SPECC1-221	92521	chr7	113776122	trans	20008865	20239409
R_L1_103	ENST00000658365.1	6.77346	1.92238e-11	7.255e-07	0.0381517	ENST00000658365	ENSG00000257771	12	q13.12	49900311	49932764	long intergenic non-protein coding RNA 2395 [Source:HGNC Symbol;Acc:HGNC:53322]	LINC02395	ENST00000658365	LINC02395-221	101927292	chr7	113776122	trans	49914717	49930324
R_L1_103	ENST00000568957.2	6.73061	2.55656e-11	8.95841e-07	0.263551	ENST00000568957	ENSG00000260727	16	p11.2	29613103	29613640	solute carrier family 7 member 5 pseudogene 1 [Source:HGNC Symbol;Acc:HGNC:29458]	SLC7A5P1	ENST00000568957	SLC7A5P1-201	NA	chr7	113776122	trans	29613103	29613640
R_L1_103	ENST00000518284.1	6.61843	5.35176e-11	1.61068e-06	1.40467	ENST00000518284	ENSG00000145860	5	q33.3	159157409	159210053	ring finger protein 145 [Source:HGNC Symbol;Acc:HGNC:20853]	RNF145	ENST00000518284	RNF145-204	153830	chr7	113776122	trans	159157411	159161580
R_L1_103	ENST00000608815.5	6.6156	5.45174e-11	1.63314e-06	0.0460311	ENST00000608815	ENSG00000033122	1	p31.1	69567922	70151945	leucine rich repeat containing 7 [Source:HGNC Symbol;Acc:HGNC:18531]	LRRC7	ENST00000608815	LRRC7-210	57554	chr7	113776122	trans	70121790	70142253
R_L1_103	ENST00000406636.7	6.61069	5.62948e-11	1.67467e-06	0.160712	ENST00000406636	ENSG00000124467	19	q13.2	42752686	42765678	pregnancy specific beta-1-glycoprotein 8 [Source:HGNC Symbol;Acc:HGNC:9525]	PSG8	ENST00000406636	PSG8-203	440533	chr7	113776122	trans	42752725	42765662
R_L1_103	ENST00000676794.1	6.5965	6.17563e-11	1.7968e-06	0.167931	ENST00000676794	ENSG00000135486	12	q13.13	54280193	54287088	heterogeneous nuclear ribonucleoprotein A1 [Source:HGNC Symbol;Acc:HGNC:5031]	HNRNPA1	ENST00000676794	HNRNPA1-221	3178	chr7	113776122	trans	54280775	54284317
R_L1_103	ENST00000660109.1	6.59177	6.36871e-11	1.84337e-06	0.234458	ENST00000660109	ENSG00000229140	8	q24.21	128634199	129683770	CCDC26 long non-coding RNA [Source:HGNC Symbol;Acc:HGNC:28416]	CCDC26	ENST00000660109	CCDC26-234	137196	chr7	113776122	trans	129216467	129575010
R_L1_103	ENST00000680720.1	6.57451	7.12529e-11	2.01225e-06	1.25775	ENST00000680720	ENSG00000142089	11	p15.5	319676	329475	interferon induced transmembrane protein 3 [Source:HGNC Symbol;Acc:HGNC:5414]	IFITM3	ENST00000680720	IFITM3-219	10410	chr7	113776122	trans	320565	322625
R_L1_103	ENST00000550928.1	6.51183	1.06887e-10	2.78686e-06	2.75179	ENST00000550928	ENSG00000258364	14	q11.2	18636043	18637421	novel transcript		ENST00000550928		NA	chr7	113776122	trans	18636043	18637421
R_L1_103	ENST00000661570.1	6.51183	1.06893e-10	2.78686e-06	0.0346337	ENST00000661570	ENSG00000257612	14	q12	26873092	26918594	MIR4307 host gene [Source:HGNC Symbol;Acc:HGNC:52004]	MIR4307HG	ENST00000661570	MIR4307HG-214	101927081	chr7	113776122	trans	26873092	26914741
R_L1_103	ENST00000476482.2	6.50247	1.13532e-10	2.92518e-06	0.989447	ENST00000476482	ENSG00000185624	17	q25.3	81843159	81860856	prolyl 4-hydroxylase subunit beta [Source:HGNC Symbol;Acc:HGNC:8548]	P4HB	ENST00000476482	P4HB-210	5034	chr7	113776122	trans	81843238	81846361
R_L1_103	ENST00000597635.6	6.44823	1.60734e-10	3.85169e-06	0.160077	ENST00000597635	ENSG00000230768	1	p21.1	105587575	105618991	long intergenic non-protein coding RNA 1676 [Source:HGNC Symbol;Acc:HGNC:52464]	LINC01676	ENST00000597635	LINC01676-205	101928476	chr7	113776122	trans	105587580	105618980
R_L1_103	ENST00000653397.2	6.43919	1.70278e-10	4.03869e-06	1.25432	ENST00000653397	ENSG00000286651	3	p21.31	46753045	46756857	serine protease 43, pseudogene [Source:HGNC Symbol;Acc:HGNC:37323]	PRSS43P	ENST00000653397	PRSS43P-201	NA	chr7	113776122	trans	46753691	46756816
R_L1_103	ENST00000538696.5	6.36555	2.7171e-10	5.74924e-06	0.210654	ENST00000538696	ENSG00000128973	15	q23	68206992	68257211	CLN6 transmembrane ER protein [Source:HGNC Symbol;Acc:HGNC:2077]	CLN6	ENST00000538696	CLN6-202	54982	chr7	113776122	trans	68208067	68257106
R_L1_103	ENST00000495791.1	6.33232	3.34965e-10	6.80337e-06	0.452944	ENST00000495791	ENSG00000116237	1	p36.31	6221193	6235972	isoprenylcysteine carboxyl methyltransferase [Source:HGNC Symbol;Acc:HGNC:5350]	ICMT	ENST00000495791	ICMT-204	23463	chr7	113776122	trans	6221898	6223502
R_L1_103	ENST00000668028.1	6.32703	3.46275e-10	6.98935e-06	0.137742	ENST00000668028	ENSG00000257060	15	q26.1	93230034	93569483	novel transcript		ENST00000668028		NA	chr7	113776122	trans	93313245	93499333
R_L1_103	ENST00000597510.6	6.32323	3.54633e-10	7.11139e-06	1.08587	ENST00000597510	ENSG00000269096	X	q26.3	135759846	135768191	cancer/testis antigen family 45 member A3 [Source:HGNC Symbol;Acc:HGNC:33268]	CT45A3	ENST00000597510	CT45A3-201	441519	chr7	113776122	trans	135759846	135764444
R_L1_103	ENST00000396644.6	6.30819	3.89696e-10	7.67354e-06	0.448036	ENST00000396644	ENSG00000179362	15	q21.1	45511136	45586290	high mobility group nucleosomal binding domain 2 pseudogene 46 [Source:HGNC Symbol;Acc:HGNC:26817]	HMGN2P46	ENST00000396644	HMGN2P46-202	NA	chr7	113776122	trans	45511151	45556102
R_L1_103	ENST00000585718.6	6.2963	4.19811e-10	8.1446e-06	0.119688	ENST00000585718	ENSG00000236172	2	p25.2	6615389	6651104	MIR7515 host gene [Source:HGNC Symbol;Acc:HGNC:49838]	MIR7515HG	ENST00000585718	MIR7515HG-207	102800315	chr7	113776122	trans	6633554	6650486
R_L1_103	ENST00000619977.1	6.29328	4.27803e-10	8.25669e-06	0.140345	ENST00000619977	ENSG00000290529	10	q11.21	45099487	45154606	novel transcript		ENST00000619977		NA	chr7	113776122	trans	45100080	45154596
R_L1_103	ENST00000610909.1	6.29198	4.31302e-10	8.30841e-06	0.370867	ENST00000610909	ENSG00000275460	15	q25.1	80057425	80057684	Metazoan signal recognition particle RNA [Source:RFAM;Acc:RF00017]		ENST00000610909	Metazoa_SRP.85-201	NA	chr7	113776122	trans	80057425	80057684
R_L1_103	ENST00000339144.3	6.28909	4.39151e-10	8.42975e-06	0.155948	ENST00000339144	ENSG00000180483	20	q11.21	31377164	31390590	defensin beta 119 [Source:HGNC Symbol;Acc:HGNC:18099]	DEFB119	ENST00000339144	DEFB119-201	245932	chr7	113776122	trans	31377164	31390590
R_L1_103	ENST00000472320.1	6.27463	4.80618e-10	9.05723e-06	0.290199	ENST00000472320	NA	NA	NA	NA	NA	NA	NA	NA	NA	NA	chr7	113776122	trans	NA	NA
R_L1_103	ENST00000440504.5	6.25799	5.33058e-10	9.81388e-06	0.0860488	ENST00000440504	ENSG00000230442	7	q31.32	123584859	123624957	ASB15 antisense RNA 1 [Source:HGNC Symbol;Acc:HGNC:40904]	ASB15-AS1	ENST00000440504	ASB15-AS1-204	102724555	chr7	113776122	trans	123614161	123624957
R_L1_103	ENST00000555595.1	6.23968	5.97227e-10	1.07252e-05	0.0733016	ENST00000555595	ENSG00000258383	14	q32.2	99324799	99332015	novel transcript		ENST00000555595		NA	chr7	113776122	trans	99324799	99332015
R_L1_103	ENST00000379100.7	6.22412	6.57678e-10	1.15823e-05	3.01457	ENST00000379100	ENSG00000072682	5	q31.1	132190147	132295315	prolyl 4-hydroxylase subunit alpha 2 [Source:HGNC Symbol;Acc:HGNC:8547]	P4HA2	ENST00000379100	P4HA2-204	8974	chr7	113776122	trans	132192613	132227835
R_L1_103	ENST00000489563.1	6.21309	7.04076e-10	1.2211e-05	1.99601	ENST00000489563	ENSG00000240821	15	q22.31	66379337	66379915	ribosomal protein L9 pseudogene 25 [Source:HGNC Symbol;Acc:HGNC:36112]	RPL9P25	ENST00000489563	RPL9P25-201	NA	chr7	113776122	trans	66379337	66379915
R_L1_103	ENST00000628775.3	6.19595	7.82639e-10	1.32612e-05	0.470946	ENST00000628775	ENSG00000226674	2	q22.3	144666312	145262988	testis expressed 41 [Source:HGNC Symbol;Acc:HGNC:48667]	TEX41	ENST00000628775	TEX41-276	401014	chr7	113776122	trans	145023078	145182649
R_L1_103	ENST00000659477.1	6.17378	8.96972e-10	1.47325e-05	1.20595	ENST00000659477	ENSG00000230417	10	q22.3	78179185	78551355	long intergenic non-protein coding RNA 595 [Source:HGNC Symbol;Acc:HGNC:31430]	LINC00595	ENST00000659477	LINC00595-219	414243	chr7	113776122	trans	78248644	78396870
R_L1_103	ENST00000547826.2	6.17108	9.11979e-10	1.4901e-05	0.0306997	ENST00000547826	ENSG00000135447	12	q13.2	54575387	54588659	protein phosphatase 1 regulatory inhibitor subunit 1A [Source:HGNC Symbol;Acc:HGNC:9286]	PPP1R1A	ENST00000547826	PPP1R1A-203	5502	chr7	113776122	trans	54580255	54588515
R_L1_103	ENST00000661189.1	6.16331	9.5652e-10	1.54644e-05	0.343663	ENST00000661189	ENSG00000226051	10	q22.2	75243568	75373500	ZNF503 antisense RNA 1 [Source:HGNC Symbol;Acc:HGNC:27370]	ZNF503-AS1	ENST00000661189	ZNF503-AS1-212	253264	chr7	113776122	trans	75342257	75361680
R_L1_103	ENST00000654506.1	6.13453	1.1408e-09	1.78136e-05	0.534717	ENST00000654506	ENSG00000272142	6	p25.1	5003774	5045666	LYRM4 antisense RNA 1 [Source:NCBI gene (formerly Entrezgene);Acc:100129461]		ENST00000654506	LYRM4-AS1-206	100129461	chr7	113776122	trans	5029990	5043237
R_L1_103	ENST00000636159.1	6.12701	1.19437e-09	1.84557e-05	0.490952	ENST00000636159	ENSG00000171914	15	q22.2	62390526	62844631	talin 2 [Source:HGNC Symbol;Acc:HGNC:15447]	TLN2	ENST00000636159	TLN2-211	83660	chr7	113776122	trans	62390550	62844631
R_L1_103	ENST00000569528.4	6.12459	1.21215e-09	1.86755e-05	0.324936	ENST00000569528	ENSG00000261239	16	q11.2	46518305	46568915	ankyrin repeat domain 26 pseudogene 1 [Source:HGNC Symbol;Acc:HGNC:32955]	ANKRD26P1	ENST00000569528	ANKRD26P1-201	NA	chr7	113776122	trans	46518305	46568915
R_L1_103	ENST00000420315.1	6.11781	1.2633e-09	1.93235e-05	0.106642	ENST00000420315	ENSG00000228072	9	p13.3	33512959	33514773	novel transcript		ENST00000420315		NA	chr7	113776122	trans	33512959	33514773
R_L1_103	ENST00000605153.1	6.10451	1.3698e-09	2.06076e-05	0.326351	ENST00000605153	ENSG00000270477	6	p25.2	3693923	3694075	translocase of outer mitochondrial membrane 5 homolog (yeast) (TOMM5) pseudogene		ENST00000605153		NA	chr7	113776122	trans	3693923	3694075
R_L1_103	ENST00000441656.5	6.09861	1.41983e-09	2.12314e-05	4.23778	ENST00000441656	ENSG00000112983	5	q31.2	138139770	138178953	bromodomain containing 8 [Source:HGNC Symbol;Acc:HGNC:19874]	BRD8	ENST00000441656	BRD8-211	10902	chr7	113776122	trans	138156882	138177667
R_L1_103	ENST00000657053.1	6.08644	1.52867e-09	2.24864e-05	0.117312	ENST00000657053	ENSG00000233593	1	p22.2	90769086	90851671	long intergenic non-protein coding RNA 2609 [Source:HGNC Symbol;Acc:HGNC:27140]	LINC02609	ENST00000657053	LINC02609-213	105378853	chr7	113776122	trans	90782513	90851635
R_L1_103	ENST00000664035.1	6.08631	1.52985e-09	2.25009e-05	0.178386	ENST00000664035	ENSG00000167459	19	p13.12	16031170	16042142	long intergenic non-protein coding RNA 905 [Source:HGNC Symbol;Acc:HGNC:26334]	LINC00905	ENST00000664035	LINC00905-229	148231	chr7	113776122	trans	16031170	16042130
R_L1_103	ENST00000599175.1	6.06196	1.77288e-09	2.52461e-05	0.0477249	ENST00000599175	ENSG00000231817	13	q14.13	46455131	46515958	long intergenic non-protein coding RNA 1198 [Source:HGNC Symbol;Acc:HGNC:49598]	LINC01198	ENST00000599175	LINC01198-207	NA	chr7	113776122	trans	46455369	46466686
R_L1_103	ENST00000609580.5	6.04937	1.9129e-09	2.68371e-05	0.20908	ENST00000609580	ENSG00000249700	4	q12	55363971	55395847	SRD5A3 antisense RNA 1 [Source:HGNC Symbol;Acc:HGNC:44138]	SRD5A3-AS1	ENST00000609580	SRD5A3-AS1-221	100506462	chr7	113776122	trans	55367010	55386406
R_L1_103	ENST00000430605.1	6.04912	1.91573e-09	2.68547e-05	0.0360502	ENST00000430605	ENSG00000229956	1	p31.1	71081324	71489976	ZRANB2 divergent transcript [Source:HGNC Symbol;Acc:HGNC:43595]	ZRANB2-DT	ENST00000430605	ZRANB2-DT-204	NA	chr7	113776122	trans	71401847	71407724
R_L1_103	ENST00000680224.1	6.04525	1.96099e-09	2.73733e-05	0.481671	ENST00000680224	ENSG00000135333	6	q16.1	93240020	93419687	EPH receptor A7 [Source:HGNC Symbol;Acc:HGNC:3390]	EPHA7	ENST00000680224	EPHA7-207	2045	chr7	113776122	trans	93240038	93419588
R_L1_103	ENST00000659415.1	6.03075	2.13987e-09	2.939e-05	5.2639	ENST00000659415	ENSG00000245937	5	q23.3	127939152	128083172	SLC12A2 divergent transcript [Source:HGNC Symbol;Acc:HGNC:49565]	SLC12A2-DT	ENST00000659415	SLC12A2-DT-218	644873	chr7	113776122	trans	128021588	128062419
R_L1_103	ENST00000567121.5	6.02147	2.26264e-09	3.06608e-05	0.0897197	ENST00000567121	ENSG00000140873	16	q23.1	77247813	77435034	ADAM metallopeptidase with thrombospondin type 1 motif 18 [Source:HGNC Symbol;Acc:HGNC:17110]	ADAMTS18	ENST00000567121	ADAMTS18-206	170692	chr7	113776122	trans	77367483	77432448
R_L1_103	ENST00000517537.5	5.99372	2.67212e-09	3.48842e-05	0.253855	ENST00000517537	ENSG00000080823	14	q32.31	102224500	102305190	MOK protein kinase [Source:HGNC Symbol;Acc:HGNC:9833]	MOK	ENST00000517537	MOK-202	5891	chr7	113776122	trans	102250895	102305134
R_L1_103	ENST00000371360.2	5.94673	3.53593e-09	4.35175e-05	1.36002	ENST00000371360	ENSG00000203985	1	p32.3	54007298	54018186	low density lipoprotein receptor class A domain containing 1 [Source:HGNC Symbol;Acc:HGNC:32069]	LDLRAD1	ENST00000371360	LDLRAD1-201	388633	chr7	113776122	trans	54007298	54018186
R_L1_103	ENST00000318666.6	5.93772	3.73032e-09	4.52939e-05	0.451854	ENST00000318666	ENSG00000197309	11	q24.2	124183345	124188780	olfactory receptor family 10 subfamily D member 3 [Source:HGNC Symbol;Acc:HGNC:8168]	OR10D3	ENST00000318666	OR10D3-201	26497	chr7	113776122	trans	124185216	124186245
R_L1_103	ENST00000582009.5	5.93499	3.79105e-09	4.57942e-05	0.175313	ENST00000582009	ENSG00000131242	17	q11.2	31391675	31538211	RAB11 family interacting protein 4 [Source:HGNC Symbol;Acc:HGNC:30267]	RAB11FIP4	ENST00000582009	RAB11FIP4-208	84440	chr7	113776122	trans	31431559	31521223
R_L1_103	ENST00000613724.1	5.93177	3.8642e-09	4.65159e-05	8.51357	ENST00000613724	ENSG00000274086	X	q27.3	147911822	147911948			ENST00000613724		NA	chr7	113776122	trans	147911822	147911948
R_L1_103	ENST00000436713.1	5.93154	3.86941e-09	4.65561e-05	0.928848	ENST00000436713	ENSG00000229431	1	p34.2	43385113	43389155	MED8 antisense RNA 1 [Source:HGNC Symbol;Acc:HGNC:40908]	MED8-AS1	ENST00000436713	MED8-AS1-201	NA	chr7	113776122	trans	43385113	43389155
R_L1_103	ENST00000629746.2	5.90811	4.44479e-09	5.18312e-05	0.118617	ENST00000629746	ENSG00000235979	17	p11.2	19417769	19492991	novel transcript		ENST00000629746		NA	chr7	113776122	trans	19448179	19492991
R_L1_103	ENST00000651360.1	5.90068	4.64395e-09	5.36587e-05	1.55804	ENST00000651360	ENSG00000180525	10	p15.3	649948	669581	DIP2C antisense RNA 1 [Source:HGNC Symbol;Acc:HGNC:30724]	DIP2C-AS1	ENST00000651360	DIP2C-AS1-204	NA	chr7	113776122	trans	663047	669563
R_L1_103	ENST00000679212.1	5.89013	4.94194e-09	5.61794e-05	0.484672	ENST00000679212	ENSG00000130234	X	p22.2	15494566	15607236	angiotensin converting enzyme 2 [Source:HGNC Symbol;Acc:HGNC:13557]	ACE2	ENST00000679212	ACE2-209	59272	chr7	113776122	trans	15494566	15600960
R_L1_103	ENST00000437400.2	5.87558	5.38349e-09	6.01312e-05	0.408339	ENST00000437400	ENSG00000232971	1	p13.3	108734256	108734725	novel transcript, antisense to FNDC7		ENST00000437400		NA	chr7	113776122	trans	108734256	108734725
R_L1_103	ENST00000371075.7	5.84153	6.57279e-09	7.02033e-05	2.25303	ENST00000371075	ENSG00000087460	20	q13.32	58839718	58911192	GNAS complex locus [Source:HGNC Symbol;Acc:HGNC:4392]	GNAS	ENST00000371075	GNAS-208	2778	chr7	113776122	trans	58839748	58911192
R_L1_103	ENST00000569996.5	5.82904	7.07001e-09	7.4295e-05	0.058755	ENST00000569996	ENSG00000159648	16	q21	57976435	57988116	testis, prostate and placenta expressed [Source:HGNC Symbol;Acc:HGNC:33745]	TEPP	ENST00000569996	TEPP-204	374739	chr7	113776122	trans	57976578	57987523
R_L1_103	ENST00000669587.1	5.82878	7.08073e-09	7.43898e-05	0.491387	ENST00000669587	ENSG00000259434	15	q14	37364020	37490864	novel transcript		ENST00000669587		NA	chr7	113776122	trans	37366442	37490864
R_L1_103	ENST00000653749.1	5.81893	7.49936e-09	7.76967e-05	1.04396	ENST00000653749	ENSG00000253214	8	q21.13	81149107	81165266	novel transcript		ENST00000653749		105375924	chr7	113776122	trans	81149149	81159534
R_L1_103	ENST00000621315.1	5.81268	7.77717e-09	8.0005e-05	0.938079	ENST00000621315	ENSG00000275840	22	q11.21	21396273	21396590	Metazoan signal recognition particle RNA [Source:RFAM;Acc:RF00017]		ENST00000621315	Metazoa_SRP.96-201	NA	chr7	113776122	trans	21396273	21396590
R_L1_103	ENST00000437924.5	5.79757	8.49127e-09	8.55208e-05	0.127555	ENST00000437924	ENSG00000237289	15	q15.3	43593054	43604901	creatine kinase, mitochondrial 1B [Source:HGNC Symbol;Acc:HGNC:1995]	CKMT1B	ENST00000437924	CKMT1B-206	1159	chr7	113776122	trans	43593063	43595412
R_L1_103	ENST00000460792.3	5.79543	8.59717e-09	8.63935e-05	0.537438	ENST00000460792	ENSG00000242014	6	p21.31	33540694	33541000	RNA, 7SL, cytoplasmic 26, pseudogene [Source:HGNC Symbol;Acc:HGNC:46042]	RN7SL26P	ENST00000460792	RN7SL26P-201	NA	chr7	113776122	trans	33540694	33541000
R_L1_103	ENST00000677927.1	5.78546	9.10935e-09	9.03691e-05	8.1962	ENST00000677927	ENSG00000122966	12	q24.23	119685791	119877320	citron rho-interacting serine/threonine kinase [Source:HGNC Symbol;Acc:HGNC:1985]	CIT	ENST00000677927	CIT-227	11113	chr7	113776122	trans	119726572	119803490
R_L1_103	ENST00000522127.1	5.75692	1.07436e-08	0.00010285	0.817556	ENST00000522127	ENSG00000254080	8	q21.12	74609698	74633320	novel transcript		ENST00000522127		NA	chr7	113776122	trans	74609698	74633320
R_L1_103	ENST00000505997.1	5.7523	1.10336e-08	0.000105017	0.0747055	ENST00000505997	ENSG00000251027	5	q21.3	106815197	107011052	long intergenic non-protein coding RNA 1950 [Source:HGNC Symbol;Acc:HGNC:52773]	LINC01950	ENST00000505997	LINC01950-201	102467213	chr7	113776122	trans	106815205	106980869
R_L1_103	ENST00000496103.1	5.72784	1.27015e-08	0.000117182	0.310625	ENST00000496103	ENSG00000240974	5	q31.3	141588935	141589142	RPS27A pseudogene 10 [Source:HGNC Symbol;Acc:HGNC:36570]	RPS27AP10	ENST00000496103	RPS27AP10-201	NA	chr7	113776122	trans	141588935	141589142
R_L1_103	ENST00000653194.1	5.72349	1.30229e-08	0.000119476	0.263889	ENST00000653194	ENSG00000261738	18	p11.31	5721812	5876328	MIR3976 host gene [Source:HGNC Symbol;Acc:HGNC:51104]	MIR3976HG	ENST00000653194	MIR3976HG-206	645355	chr7	113776122	trans	5748759	5793874
R_L1_103	ENST00000355422.11	5.71924	1.33445e-08	0.000121877	4.37074	ENST00000355422	ENSG00000151892	10	q25.3	116056925	116276803	GDNF family receptor alpha 1 [Source:HGNC Symbol;Acc:HGNC:4243]	GFRA1	ENST00000355422	GFRA1-201	2674	chr7	113776122	trans	116056925	116273206
R_L1_103	ENST00000469730.2	5.70298	1.4647e-08	0.000131116	0.100761	ENST00000469730	ENSG00000158874	1	q23.3	161222292	161223631	apolipoprotein A2 [Source:HGNC Symbol;Acc:HGNC:601]	APOA2	ENST00000469730	APOA2-206	336	chr7	113776122	trans	161222508	161223559
R_L1_103	ENST00000422548.1	5.69441	1.53823e-08	0.000136151	0.343993	ENST00000422548	ENSG00000283255	1	q24.2	168401483	168407274	novel transcript		ENST00000422548		NA	chr7	113776122	trans	168401483	168407274
R_L1_103	ENST00000412556.1	5.69411	1.54087e-08	0.000136351	0.578767	ENST00000412556	ENSG00000237758	2	q37.1	230725143	230725403	BANF1 pseudogene 3 [Source:HGNC Symbol;Acc:HGNC:43883]	BANF1P3	ENST00000412556	BANF1P3-201	NA	chr7	113776122	trans	230725143	230725403
R_L1_103	ENST00000535353.3	5.68853	1.59075e-08	0.000139682	0.0345906	ENST00000535353	NA	NA	NA	NA	NA	NA	NA	NA	NA	NA	chr7	113776122	trans	NA	NA
R_L1_103	ENST00000261699.8	5.68503	1.62289e-08	0.000141952	1.57474	ENST00000261699	ENSG00000087299	14	q21.3	50237563	50312229	L-2-hydroxyglutarate dehydrogenase [Source:HGNC Symbol;Acc:HGNC:20499]	L2HGDH	ENST00000261699	L2HGDH-201	79944	chr7	113776122	trans	50237563	50312168
R_L1_103	ENST00000470706.1	5.68375	1.63477e-08	0.000142778	0.139379	ENST00000470706	ENSG00000172071	2	p11.2	88556741	88691518	eukaryotic translation initiation factor 2 alpha kinase 3 [Source:HGNC Symbol;Acc:HGNC:3255]	EIF2AK3	ENST00000470706	EIF2AK3-203	9451	chr7	113776122	trans	88570920	88575408
R_L1_103	ENST00000503076.1	5.67337	1.73439e-08	0.000149638	4.19168	ENST00000503076	ENSG00000005882	17	q21.33	50094737	50112152	pyruvate dehydrogenase kinase 2 [Source:HGNC Symbol;Acc:HGNC:8810]	PDK2	ENST00000503076	PDK2-202	5164	chr7	113776122	trans	50106441	50108194
R_L1_103	ENST00000422670.7	5.66933	1.77475e-08	0.000152397	0.269918	ENST00000422670	ENSG00000182450	11	q13.1	64291302	64300031	potassium two pore domain channel subfamily K member 4 [Source:HGNC Symbol;Acc:HGNC:6279]	KCNK4	ENST00000422670	KCNK4-202	50801	chr7	113776122	trans	64291302	64300031
R_L1_103	ENST00000416343.2	5.6671	1.79737e-08	0.000153662	0.430938	ENST00000416343	ENSG00000230402	1	p21.2	100627049	100640613	long intergenic non-protein coding RNA 1349 [Source:HGNC Symbol;Acc:HGNC:50568]	LINC01349	ENST00000416343	LINC01349-201	NA	chr7	113776122	trans	100627049	100640613
R_L1_103	ENST00000647978.1	5.64309	2.05989e-08	0.000170848	0.220891	ENST00000647978	ENSG00000001626	7	q31.2	117287120	117715971	CF transmembrane conductance regulator [Source:HGNC Symbol;Acc:HGNC:1884]	CFTR	ENST00000647978	CFTR-215	1080	chr7	113776122	trans	117480011	117668588
R_L1_103	ENST00000449481.1	5.64061	2.08912e-08	0.00017274	0.427399	ENST00000449481	ENSG00000226734	10	q25.2	110139214	110139426	small nuclear ribonucleoprotein polypeptide G pseudogene 12 [Source:HGNC Symbol;Acc:HGNC:39331]	SNRPGP12	ENST00000449481	SNRPGP12-201	NA	chr7	113776122	trans	110139214	110139426
R_L1_103	ENST00000519479.2	5.63528	2.15307e-08	0.000176906	1.00928	ENST00000519479	ENSG00000253953	5	q31.3	141387698	141512975	protocadherin gamma subfamily B, 4 [Source:HGNC Symbol;Acc:HGNC:8711]	PCDHGB4	ENST00000519479	PCDHGB4-201	8641	chr7	113776122	trans	141387698	141512975
R_L1_103	ENST00000554277.5	5.63227	2.19007e-08	0.000179153	0.195726	ENST00000554277	ENSG00000165795	14	q11.2	21016763	21070872	NDRG family member 2 [Source:HGNC Symbol;Acc:HGNC:14460]	NDRG2	ENST00000554277	NDRG2-227	57447	chr7	113776122	trans	21018799	21021831
R_L1_103	ENST00000594784.1	5.62655	2.26212e-08	0.000183784	1.01556	ENST00000594784	ENSG00000141971	19	p13.11	17405722	17433724	multivesicular body subunit 12A [Source:HGNC Symbol;Acc:HGNC:25153]	MVB12A	ENST00000594784	MVB12A-213	93343	chr7	113776122	trans	17422444	17425331
R_L1_103	ENST00000532401.1	5.62174	2.32441e-08	0.000187726	0.600881	ENST00000532401	ENSG00000175592	11	q13.1	65892049	65900573	FOS like 1, AP-1 transcription factor subunit [Source:HGNC Symbol;Acc:HGNC:13718]	FOSL1	ENST00000532401	FOSL1-204	8061	chr7	113776122	trans	65892645	65900419
R_L1_103	ENST00000510274.1	5.61574	2.40455e-08	0.000192678	0.491133	ENST00000510274	ENSG00000245864	5	q14.3	88676014	88779088	MEF2C antisense RNA 2 [Source:HGNC Symbol;Acc:HGNC:53115]	MEF2C-AS2	ENST00000510274	MEF2C-AS2-201	109729137	chr7	113776122	trans	88676218	88722831
R_L1_103	ENST00000381389.5	5.6145	2.42146e-08	0.000193693	0.0751302	ENST00000381389	ENSG00000167244	11	p15.5	2129112	2158391	insulin like growth factor 2 [Source:HGNC Symbol;Acc:HGNC:5466]	IGF2	ENST00000381389	IGF2-201	3481	chr7	113776122	trans	2132673	2141016
R_L1_103	ENST00000646779.1	5.60926	2.49403e-08	0.000198346	0.172392	ENST00000646779	ENSG00000050767	5	q35.3	178237476	178590393	collagen type XXIII alpha 1 chain [Source:HGNC Symbol;Acc:HGNC:22990]	COL23A1	ENST00000646779	COL23A1-204	91522	chr7	113776122	trans	178263208	178265834
R_L1_103	ENST00000461936.1	5.60805	2.51102e-08	0.000199445	0.649283	ENST00000461936	ENSG00000122176	1	q32.1	203340628	203351758	fibromodulin [Source:HGNC Symbol;Acc:HGNC:3774]	FMOD	ENST00000461936	FMOD-202	2331	chr7	113776122	trans	203342183	203351086
R_L1_103	ENST00000521695.5	5.59067	2.76913e-08	0.000215078	0.478354	ENST00000521695	ENSG00000184672	8	q21.2	84182787	84921844	RALY RNA binding protein like [Source:HGNC Symbol;Acc:HGNC:27036]	RALYL	ENST00000521695	RALYL-207	138046	chr7	113776122	trans	84183274	84921631
R_L1_103	ENST00000588195.5	5.57911	2.95489e-08	0.000226142	0.781763	ENST00000588195	ENSG00000115257	19	p13.3	1481428	1490752	proprotein convertase subtilisin/kexin type 4 [Source:HGNC Symbol;Acc:HGNC:8746]	PCSK4	ENST00000588195	PCSK4-207	54760	chr7	113776122	trans	1482411	1490405
R_L1_103	ENST00000423218.6	5.54804	3.51599e-08	0.00025857	2.77109	ENST00000423218	ENSG00000137809	15	q23	68296532	68432163	integrin subunit alpha 11 [Source:HGNC Symbol;Acc:HGNC:6136]	ITGA11	ENST00000423218	ITGA11-202	22801	chr7	113776122	trans	68296533	68432162
R_L1_103	ENST00000431899.2	5.53628	3.75429e-08	0.000271785	0.0187793	ENST00000431899	ENSG00000174156	6	p12.2	52896639	52909698	glutathione S-transferase alpha 3 [Source:HGNC Symbol;Acc:HGNC:4628]	GSTA3	ENST00000431899	GSTA3-203	2940	chr7	113776122	trans	52897842	52905822
R_L1_103	ENST00000426704.1	5.53476	3.78612e-08	0.000273587	1.08739	ENST00000426704	ENSG00000228395	9	q34.11	128528657	128552414	novel transcript		ENST00000426704		NA	chr7	113776122	trans	128540538	128543686
R_L1_103	ENST00000654638.1	5.53018	3.88385e-08	0.000279133	0.713917	ENST00000654638	ENSG00000254380	8	q21.2	85495693	85540511	novel transcript		ENST00000654638		NA	chr7	113776122	trans	85523860	85534760
R_L1_103	ENST00000569099.6	5.50082	4.57168e-08	0.000316639	0.428639	ENST00000569099	ENSG00000157349	16	q22.1	70289663	70335305	DEAD-box helicase 19B [Source:HGNC Symbol;Acc:HGNC:2742]	DDX19B	ENST00000569099	DDX19B-214	11269	chr7	113776122	trans	70294833	70317516
R_L1_103	ENST00000680248.1	5.49873	4.62499e-08	0.000319616	2.67551	ENST00000680248	ENSG00000189056	7	q22.1	103471381	103989658	reelin [Source:HGNC Symbol;Acc:HGNC:9957]	RELN	ENST00000680248	RELN-212	5649	chr7	113776122	trans	103471389	103523241
R_L1_103	ENST00000555413.1	5.49751	4.65631e-08	0.000321162	0.455322	ENST00000555413	ENSG00000258678	14	q32.11	90452063	90455127	long intergenic non-protein coding RNA 2317 [Source:HGNC Symbol;Acc:HGNC:53236]	LINC02317	ENST00000555413	LINC02317-201	101930294	chr7	113776122	trans	90452063	90455117
R_L1_103	ENST00000451381.1	5.49547	4.70901e-08	0.000324072	0.0661306	ENST00000451381	ENSG00000244550	7	q11.21	63233115	63241645	novel transcript		ENST00000451381		NA	chr7	113776122	trans	63233115	63241645
R_L1_103	ENST00000449590.6	5.49266	4.78297e-08	0.000328068	0.0932418	ENST00000449590	ENSG00000160801	3	p21.31	46877721	46903799	parathyroid hormone 1 receptor [Source:HGNC Symbol;Acc:HGNC:9608]	PTH1R	ENST00000449590	PTH1R-207	5745	chr7	113776122	trans	46877721	46903799
R_L1_103	ENST00000545692.1	5.49042	4.84257e-08	0.000330871	0.0638864	ENST00000545692	ENSG00000166535	12	p13.31	8822621	8887001	alpha-2-macroglobulin like 1 [Source:HGNC Symbol;Acc:HGNC:23336]	A2ML1	ENST00000545692	A2ML1-208	144568	chr7	113776122	trans	8845281	8848901
R_L1_103	ENST00000594303.5	5.4845	5.00371e-08	0.000339473	2.69517	ENST00000594303	ENSG00000198131	19	q13.43	58228594	58277495	zinc finger protein 544 [Source:HGNC Symbol;Acc:HGNC:16759]	ZNF544	ENST00000594303	ZNF544-202	27300	chr7	113776122	trans	58228941	58230072
R_L1_103	ENST00000370989.6	5.48262	5.05573e-08	0.000342379	0.126912	ENST00000370989	ENSG00000182793	6	p12.2	52831655	52840843	glutathione S-transferase alpha 5 [Source:HGNC Symbol;Acc:HGNC:19662]	GSTA5	ENST00000370989	GSTA5-201	221357	chr7	113776122	trans	52831655	52840843
R_L1_103	ENST00000494719.3	5.48181	5.07858e-08	0.000343619	0.746873	ENST00000494719	ENSG00000244197	13	q12.11	21790537	21790845	RNA, 7SL, cytoplasmic 766, pseudogene [Source:HGNC Symbol;Acc:HGNC:46782]	RN7SL766P	ENST00000494719	RN7SL766P-201	NA	chr7	113776122	trans	21790537	21790845
R_L1_103	ENST00000370809.4	5.47769	5.19525e-08	0.000349911	2.43593	ENST00000370809	ENSG00000203952	X	q26.2	134237047	134246842	coiled-coil domain containing 160 [Source:HGNC Symbol;Acc:HGNC:37286]	CCDC160	ENST00000370809	CCDC160-201	347475	chr7	113776122	trans	134237182	134246842
R_L1_103	ENST00000670751.1	5.47592	5.24627e-08	0.000352617	0.414473	ENST00000670751	ENSG00000256120	12	p12.1	24223233	24260056	SOX5 antisense RNA 1 [Source:HGNC Symbol;Acc:HGNC:53311]	SOX5-AS1	ENST00000670751	SOX5-AS1-218	101928471	chr7	113776122	trans	24223233	24227518
R_L1_103	ENST00000460953.3	5.47532	5.26373e-08	0.000353565	0.639667	ENST00000460953	ENSG00000240639	20	q13.11	43222206	43222509	RNA, 7SL, cytoplasmic 666, pseudogene [Source:HGNC Symbol;Acc:HGNC:46682]	RN7SL666P	ENST00000460953	RN7SL666P-201	NA	chr7	113776122	trans	43222206	43222509
R_L1_103	ENST00000623044.1	5.46921	5.44402e-08	0.000363065	0.0367354	ENST00000623044	ENSG00000280454	16	q12.2	54114697	54114878			ENST00000623044		NA	chr7	113776122	trans	54114697	54114878
R_L1_103	ENST00000528428.1	5.46913	5.44635e-08	0.000363187	0.235526	ENST00000528428	ENSG00000175097	11	p12	36575574	36598279	recombination activating 2 [Source:HGNC Symbol;Acc:HGNC:9832]	RAG2	ENST00000528428	RAG2-204	5897	chr7	113776122	trans	36594741	36598279
R_L1_103	ENST00000429191.1	5.45969	5.73707e-08	0.000377962	0.280065	ENST00000429191	ENSG00000230703	1	p36.11	24066774	24083565	MYOM3 antisense RNA 1 [Source:HGNC Symbol;Acc:HGNC:41158]	MYOM3-AS1	ENST00000429191	MYOM3-AS1-201	NA	chr7	113776122	trans	24066774	24083565
R_L1_103	ENST00000490943.2	5.45591	5.85763e-08	0.000384364	0.590232	ENST00000490943	ENSG00000231643	X	q22.1	101191115	101191409	YWHAQ pseudogene 8 [Source:HGNC Symbol;Acc:HGNC:37687]	YWHAQP8	ENST00000490943	YWHAQP8-201	NA	chr7	113776122	trans	101191115	101191409
R_L1_103	ENST00000515345.5	5.44853	6.10008e-08	0.000396359	0.284872	ENST00000515345	ENSG00000237125	4	q34.1	173527270	173659696	HAND2 antisense RNA 1 [Source:HGNC Symbol;Acc:HGNC:48872]	HAND2-AS1	ENST00000515345	HAND2-AS1-232	79804	chr7	113776122	trans	173530474	173537415
R_L1_103	ENST00000511054.1	5.44656	6.16622e-08	0.000399685	0.193131	ENST00000511054	ENSG00000249102	5	p13.3	33008934	33026025	novel transcript		ENST00000511054		NA	chr7	113776122	trans	33008994	33025724
R_L1_103	ENST00000522428.1	5.44039	6.37865e-08	0.000410688	0.462286	ENST00000522428	ENSG00000254373	5	q33.3	160258253	160258585	ubiquinol-cytochrome c reductase binding protein (UQCRB) pseudogene		ENST00000522428		NA	chr7	113776122	trans	160258253	160258585
R_L1_103	ENST00000401641.2	5.43988	6.39662e-08	0.000411591	0.424691	ENST00000401641	ENSG00000216921	2	q37.3	241893988	241902551	family with sequence similarity 240 member C [Source:HGNC Symbol;Acc:HGNC:54200]	FAM240C	ENST00000401641	FAM240C-201	285095	chr7	113776122	trans	241894037	241902551
R_L1_103	ENST00000384676.1	5.43541	6.55542e-08	0.00041957	0.180099	ENST00000384676	ENSG00000207407	11	p15.1	19591156	19591291			ENST00000384676		124900310	chr7	113776122	trans	19591156	19591291
R_L1_103	ENST00000628418.1	5.43462	6.58383e-08	0.000421023	1.55859	ENST00000628418	ENSG00000198791	8	p22	17224966	17246878	CCR4-NOT transcription complex subunit 7 [Source:HGNC Symbol;Acc:HGNC:14101]	CNOT7	ENST00000628418	CNOT7-213	29883	chr7	113776122	trans	17243507	17246855
R_L1_103	ENST00000465317.3	5.42943	6.77371e-08	0.000430615	0.224068	ENST00000465317	ENSG00000240663	18	q21.1	50206998	50207278	RNA, 7SL, cytoplasmic 310, pseudogene [Source:HGNC Symbol;Acc:HGNC:46326]	RN7SL310P	ENST00000465317	RN7SL310P-201	NA	chr7	113776122	trans	50206998	50207278
R_L1_103	ENST00000526847.1	5.42553	6.91949e-08	0.000437612	1.22735	ENST00000526847	ENSG00000130270	19	p13.3	1782075	1812276	ATPase phospholipid transporting 8B3 [Source:HGNC Symbol;Acc:HGNC:13535]	ATP8B3	ENST00000526847	ATP8B3-204	148229	chr7	113776122	trans	1785558	1790817
R_L1_103	ENST00000662609.1	5.41393	7.37247e-08	0.000460045	0.262762	ENST00000662609	ENSG00000234945	2	p23.3	27335520	27342599	GTF3C2 antisense RNA 1 [Source:HGNC Symbol;Acc:HGNC:40269]	GTF3C2-AS1	ENST00000662609	GTF3C2-AS1-215	100505624	chr7	113776122	trans	27335533	27337638
R_L1_103	ENST00000641749.1	5.40707	7.65387e-08	0.000473055	1.47184	ENST00000641749	ENSG00000284696	1	p32.3	50229662	50321192	long intergenic non-protein coding RNA 2808 [Source:HGNC Symbol;Acc:HGNC:54340]	LINC02808	ENST00000641749	LINC02808-205	105378712	chr7	113776122	trans	50229662	50321161
R_L1_103	ENST00000587466.5	5.40589	7.70312e-08	0.000475505	1.41178	ENST00000587466	ENSG00000226759	1	p32.2	57860532	57880905	DAB1 antisense RNA 1 [Source:HGNC Symbol;Acc:HGNC:49443]	DAB1-AS1	ENST00000587466	DAB1-AS1-209	101926890	chr7	113776122	trans	57862455	57864932
R_L1_103	ENST00000524692.1	5.40149	7.89044e-08	0.000484183	0.223985	ENST00000524692	ENSG00000254623	8	p23.1	12341426	12345776	defensin beta 108E (pseudogene) [Source:HGNC Symbol;Acc:HGNC:30174]	DEFB108E	ENST00000524692	DEFB108E-201	NA	chr7	113776122	trans	12341426	12345776
R_L1_103	ENST00000370932.6	5.39848	8.02068e-08	0.000490072	0.313434	ENST00000370932	NA	NA	NA	NA	NA	NA	NA	NA	NA	NA	chr7	113776122	trans	NA	NA
R_L1_103	ENST00000601850.5	5.39734	8.07093e-08	0.000492224	0.738547	ENST00000601850	ENSG00000227195	20	p11.1	26167817	26251546	MIR663A host gene [Source:HGNC Symbol;Acc:HGNC:27662]	MIR663AHG	ENST00000601850	MIR663AHG-225	284801	chr7	113776122	trans	26187632	26199525
R_L1_103	ENST00000583178.5	5.39105	8.35174e-08	0.000505026	0.167471	ENST00000583178	ENSG00000133193	17	q25.1	73207353	73236753	family with sequence similarity 104 member A [Source:HGNC Symbol;Acc:HGNC:25918]	FAM104A	ENST00000583178	FAM104A-207	84923	chr7	113776122	trans	73209488	73236753
R_L1_103	ENST00000498808.6	5.38891	8.4494e-08	0.000509583	0.0717282	ENST00000498808	ENSG00000094631	X	p11.23	48801377	48824982	histone deacetylase 6 [Source:HGNC Symbol;Acc:HGNC:14064]	HDAC6	ENST00000498808	HDAC6-231	10013	chr7	113776122	trans	48802693	48824911
R_L1_103	ENST00000454647.1	5.38083	8.82898e-08	0.000526964	0.40199	ENST00000454647	ENSG00000179676	18	q22.1	64079989	64149088	long intergenic non-protein coding RNA 305 [Source:HGNC Symbol;Acc:HGNC:28597]	LINC00305	ENST00000454647	LINC00305-202	221241	chr7	113776122	trans	64080302	64098610
R_L1_103	ENST00000366759.9	5.37201	9.26159e-08	0.000546141	2.21193	ENST00000366759	ENSG00000143740	1	q42.13	227728200	227781826	synaptosome associated protein 47 [Source:HGNC Symbol;Acc:HGNC:30669]	SNAP47	ENST00000366759	SNAP47-202	116841	chr7	113776122	trans	227734996	227781226
R_L1_103	ENST00000632593.1	5.37099	9.31292e-08	0.000548525	0.107864	ENST00000632593	ENSG00000187017	1	p36.31	6424776	6461367	espin [Source:HGNC Symbol;Acc:HGNC:13281]	ESPN	ENST00000632593	ESPN-210	83715	chr7	113776122	trans	6447351	6449037
R_L1_103	ENST00000516988.1	5.36968	9.37965e-08	0.000551645	0.224178	ENST00000516988	ENSG00000252797	1	p22.2	89987713	89987944	RN7SK pseudogene 272 [Source:HGNC Symbol;Acc:HGNC:45996]	RN7SKP272	ENST00000516988	RN7SKP272-201	NA	chr7	113776122	trans	89987713	89987944
R_L1_103	ENST00000474150.2	5.36052	9.85679e-08	0.000573266	0.251595	ENST00000474150	ENSG00000242292	5	p13.2	36588506	36588661	ribosomal protein L39 (RPL39) pseudogene		ENST00000474150		NA	chr7	113776122	trans	36588506	36588661
R_L1_103	ENST00000658022.1	5.35745	1.00216e-07	0.000580598	0.0506919	ENST00000658022	ENSG00000227195	20	p11.1	26167817	26251546	MIR663A host gene [Source:HGNC Symbol;Acc:HGNC:27662]	MIR663AHG	ENST00000658022	MIR663AHG-277	284801	chr7	113776122	trans	26187024	26208434
R_L1_103	ENST00000433519.1	5.34954	1.04599e-07	0.00060036	0.244724	ENST00000433519	ENSG00000224122	7	p14.1	39404569	39406579	POU6F2 antisense RNA 1 [Source:HGNC Symbol;Acc:HGNC:40979]	POU6F2-AS1	ENST00000433519	POU6F2-AS1-201	100861520	chr7	113776122	trans	39404598	39406346
R_L1_103	ENST00000638114.1	5.33862	1.10948e-07	0.000627586	0.189961	ENST00000638114	ENSG00000141837	19	p13.13	13206442	13633025	calcium voltage-gated channel subunit alpha1 A [Source:HGNC Symbol;Acc:HGNC:1388]	CACNA1A	ENST00000638114	CACNA1A-258	773	chr7	113776122	trans	13213868	13214551
R_L1_103	ENST00000479617.2	5.3379	1.11375e-07	0.000629546	0.0425858	ENST00000479617	ENSG00000101981	X	q27.1	139530739	139563459	coagulation factor IX [Source:HGNC Symbol;Acc:HGNC:3551]	F9	ENST00000479617	F9-203	2158	chr7	113776122	trans	139530758	139548392
R_L1_103	ENST00000484864.1	5.33643	1.12262e-07	0.000633549	3.73164	ENST00000484864	ENSG00000143595	1	q21.3	154321090	154325325	aquaporin 10 [Source:HGNC Symbol;Acc:HGNC:16029]	AQP10	ENST00000484864	AQP10-203	89872	chr7	113776122	trans	154321120	154325325
R_L1_103	ENST00000649810.1	5.33427	1.13581e-07	0.000639362	3.66946	ENST00000649810	ENSG00000186487	2	p25.3	1789113	2331664	myelin transcription factor 1 like [Source:HGNC Symbol;Acc:HGNC:7623]	MYT1L	ENST00000649810	MYT1L-259	23040	chr7	113776122	trans	1883919	2326161
R_L1_103	ENST00000586577.1	5.33395	1.13773e-07	0.000640116	0.662641	ENST00000586577	ENSG00000130176	19	p13.2	11538767	11550323	calponin 1 [Source:HGNC Symbol;Acc:HGNC:2155]	CNN1	ENST00000586577	CNN1-205	1264	chr7	113776122	trans	11546708	11549724
R_L1_103	ENST00000428073.1	5.33326	1.142e-07	0.000642088	0.405053	ENST00000428073	ENSG00000224677	15	q15.3	43649123	43649280	protein disulfide isomerase family A member 3 pseudogene 2 [Source:HGNC Symbol;Acc:HGNC:49403]	PDIA3P2	ENST00000428073	PDIA3P2-201	NA	chr7	113776122	trans	43649123	43649280
R_L1_103	ENST00000425077.1	5.33138	1.15364e-07	0.000647202	0.439798	ENST00000425077	ENSG00000228596	7	p13	44785050	44787340	novel transcript		ENST00000425077		NA	chr7	113776122	trans	44785050	44787340
R_L1_103	ENST00000550841.1	5.32909	1.16793e-07	0.000652941	2.71916	ENST00000550841	ENSG00000136098	13	q14.3	52132639	52159861	NIMA related kinase 3 [Source:HGNC Symbol;Acc:HGNC:7746]	NEK3	ENST00000550841	NEK3-202	4752	chr7	113776122	trans	52154117	52159535
R_L1_103	ENST00000394143.6	5.31214	1.27935e-07	0.000700014	5.52425	ENST00000394143	ENSG00000156920	X	q26.3	136300963	136416890	adhesion G protein-coupled receptor G4 [Source:HGNC Symbol;Acc:HGNC:18992]	ADGRG4	ENST00000394143	ADGRG4-203	139378	chr7	113776122	trans	136300963	136416890
R_L1_103	ENST00000246841.3	5.30443	1.33341e-07	0.00072292	5.37274	ENST00000246841	ENSG00000126500	11	q13.1	64035931	64119173	fibronectin leucine rich transmembrane protein 1 [Source:HGNC Symbol;Acc:HGNC:3760]	FLRT1	ENST00000246841	FLRT1-201	23769	chr7	113776122	trans	64103188	64119173
R_L1_103	ENST00000507067.1	5.30273	1.34561e-07	0.000728116	0.379311	ENST00000507067	ENSG00000117266	1	q32.1	205504596	205532793	cyclin dependent kinase 18 [Source:HGNC Symbol;Acc:HGNC:8751]	CDK18	ENST00000507067	CDK18-218	5129	chr7	113776122	trans	205504659	205523686
R_L1_103	ENST00000522342.3	5.29939	1.36987e-07	0.000738074	0.0430245	ENST00000522342	ENSG00000187391	7	q21.11	78017055	79453667	membrane associated guanylate kinase, WW and PDZ domain containing 2 [Source:HGNC Symbol;Acc:HGNC:18957]	MAGI2	ENST00000522342	MAGI2-206	9863	chr7	113776122	trans	78158207	78178067
R_L1_103	ENST00000308009.5	5.29815	1.37905e-07	0.000742069	3.2964	ENST00000308009	NA	NA	NA	NA	NA	NA	NA	NA	NA	NA	chr7	113776122	trans	NA	NA
R_L1_103	ENST00000660172.1	5.29505	1.40213e-07	0.000751666	0.0619542	ENST00000660172	ENSG00000176840	19	p13.3	4769031	4785077	MIR7-3 host gene [Source:HGNC Symbol;Acc:HGNC:30049]	MIR7-3HG	ENST00000660172	MIR7-3HG-226	284424	chr7	113776122	trans	4769133	4772556
R_L1_103	ENST00000420775.6	5.2897	1.44285e-07	0.000768083	0.033689	ENST00000420775	ENSG00000150672	11	q14.1	83455012	85628335	discs large MAGUK scaffold protein 2 [Source:HGNC Symbol;Acc:HGNC:2901]	DLG2	ENST00000420775	DLG2-210	1740	chr7	113776122	trans	83469287	83682298
R_L1_103	ENST00000538488.2	5.2783	1.53343e-07	0.000804633	0.532104	ENST00000538488	ENSG00000197870	12	p13.2	11265914	11269707	proline rich protein BstNI subfamily 3 [Source:HGNC Symbol;Acc:HGNC:9339]	PRB3	ENST00000538488	PRB3-202	5544	chr7	113776122	trans	11265914	11269707
R_L1_103	ENST00000527219.1	5.27828	1.53362e-07	0.000804711	0.0937885	ENST00000527219	ENSG00000255507	11	q13.5	75803431	75815406	UVRAG divergent transcript [Source:HGNC Symbol;Acc:HGNC:53952]	UVRAG-DT	ENST00000527219	UVRAG-DT-202	100506113	chr7	113776122	trans	75809273	75814555
R_L1_103	ENST00000579643.2	5.27777	1.53781e-07	0.000806455	0.0887701	ENST00000579643	ENSG00000277198	17	q21.32	47041825	47042105	RNA, 7SL, cytoplasmic 270, pseudogene [Source:HGNC Symbol;Acc:HGNC:46286]	RN7SL270P	ENST00000579643	RN7SL270P-201	NA	chr7	113776122	trans	47041825	47042105
R_L1_103	ENST00000580861.2	5.27713	1.54307e-07	0.000808536	0.212419	ENST00000580861	ENSG00000227036	17	q24.3	72290091	72640472	long intergenic non-protein coding RNA 511 [Source:HGNC Symbol;Acc:HGNC:43564]	LINC00511	ENST00000580861	LINC00511-210	400619	chr7	113776122	trans	72428267	72603509
R_L1_103	ENST00000433402.2	5.27212	1.58489e-07	0.000824863	0.442014	ENST00000433402	ENSG00000145536	5	p15.32	5140330	5320304	ADAM metallopeptidase with thrombospondin type 1 motif 16 [Source:HGNC Symbol;Acc:HGNC:17108]	ADAMTS16	ENST00000433402	ADAMTS16-202	170690	chr7	113776122	trans	5140468	5303807
R_L1_103	ENST00000369358.8	5.26473	1.64851e-07	0.000850389	0.17545	ENST00000369358	ENSG00000197893	10	q25.3	113588714	113664070	nebulin related anchoring protein [Source:HGNC Symbol;Acc:HGNC:7988]	NRAP	ENST00000369358	NRAP-203	4892	chr7	113776122	trans	113588825	113664070
R_L1_103	ENST00000455099.6	5.25227	1.76153e-07	0.000894989	0.224502	ENST00000455099	ENSG00000007372	11	p13	31784779	31817961	paired box 6 [Source:HGNC Symbol;Acc:HGNC:8620]	PAX6	ENST00000455099	PAX6-212	5080	chr7	113776122	trans	31794630	31811689
R_L1_103	ENST00000551660.2	5.25058	1.77742e-07	0.000901447	0.21685	ENST00000551660	ENSG00000182544	12	q13.13	53251251	53254406	major facilitator superfamily domain containing 5 [Source:HGNC Symbol;Acc:HGNC:28156]	MFSD5	ENST00000551660	MFSD5-204	84975	chr7	113776122	trans	53251653	53253752
R_L1_103	ENST00000353225.7	5.24769	1.80489e-07	0.000911761	0.12204	ENST00000353225	ENSG00000125571	2	q14.1	112911165	112918882	interleukin 37 [Source:HGNC Symbol;Acc:HGNC:15563]	IL37	ENST00000353225	IL37-205	27178	chr7	113776122	trans	112912971	112918882
R_L1_103	ENST00000458649.6	5.23721	1.90807e-07	0.000952588	19.3574	ENST00000458649	ENSG00000110497	11	p11.2	46396414	46594125	autophagy and beclin 1 regulator 1 [Source:HGNC Symbol;Acc:HGNC:25990]	AMBRA1	ENST00000458649	AMBRA1-202	55626	chr7	113776122	trans	46396415	46591423
R_L1_103	ENST00000473664.2	5.237	1.91018e-07	0.000953402	0.434964	ENST00000473664	ENSG00000101276	20	p13	760080	776015	solute carrier family 52 member 3 [Source:HGNC Symbol;Acc:HGNC:16187]	SLC52A3	ENST00000473664	SLC52A3-203	113278	chr7	113776122	trans	760080	765825
R_L1_103	ENST00000495357.1	5.23243	1.95705e-07	0.000970943	0.132587	ENST00000495357	ENSG00000243187	3	q26.33	180680084	180700449	CCDC39 antisense RNA 1 [Source:HGNC Symbol;Acc:HGNC:41089]	CCDC39-AS1	ENST00000495357	CCDC39-AS1-201	NA	chr7	113776122	trans	180680084	180700449
R_L1_103	ENST00000366981.8	5.23117	1.97011e-07	0.000976168	0.443951	ENST00000366981	ENSG00000162772	1	q32.3	212565334	212620777	activating transcription factor 3 [Source:HGNC Symbol;Acc:HGNC:785]	ATF3	ENST00000366981	ATF3-203	467	chr7	113776122	trans	212565334	212619535
R_L1_103	ENST00000469467.1	5.23034	1.97878e-07	0.000979575	0.602559	ENST00000469467	ENSG00000164889	7	q36.1	151057210	151076526	solute carrier family 4 member 2 [Source:HGNC Symbol;Acc:HGNC:11028]	SLC4A2	ENST00000469467	SLC4A2-208	6522	chr7	113776122	trans	151075983	151076524
R_L1_103	ENST00000507214.5	5.22996	1.98275e-07	0.000981073	1.00072	ENST00000507214	ENSG00000175471	5	q15	94703690	95285094	multiple C2 and transmembrane domain containing 1 [Source:HGNC Symbol;Acc:HGNC:26183]	MCTP1	ENST00000507214	MCTP1-208	79772	chr7	113776122	trans	94912858	95017487
R_L1_103	ENST00000529967.6	5.22673	2.01694e-07	0.000994012	0.371867	ENST00000529967	ENSG00000006071	11	p15.1	17392498	17476894	ATP binding cassette subfamily C member 8 [Source:HGNC Symbol;Acc:HGNC:59]	ABCC8	ENST00000529967	ABCC8-212	6833	chr7	113776122	trans	17392897	17428587
R_L1_103	ENST00000660145.1	5.2265	2.01947e-07	0.000994999	0.363156	ENST00000660145	ENSG00000248994	5	p15.33	1931064	2119926	novel transcript		ENST00000660145		NA	chr7	113776122	trans	1948947	1959189
R_L1_103	ENST00000449661.1	5.22561	2.02899e-07	0.00099813	0.265079	ENST00000449661	ENSG00000234819	9	q21.2	78219120	78219357	CDC28 protein kinase regulatory subunit 2 (CKS2) pseudogene		ENST00000449661		NA	chr7	113776122	trans	78219120	78219357
R_L1_103	ENST00000578280.5	5.22194	2.06869e-07	0.00101282	4.36779	ENST00000578280	ENSG00000266088	17	q21.2	40516892	40527002	novel transcript		ENST00000578280		NA	chr7	113776122	trans	40517026	40527002
R_L1_103	ENST00000442888.1	5.22175	2.07083e-07	0.00101367	1.0267	ENST00000442888	ENSG00000225106	20	q13.33	61738219	61755056	novel transcript, antisense to CDH4		ENST00000442888		NA	chr7	113776122	trans	61738863	61755025
R_L1_103	ENST00000388931.7	5.2193	2.09777e-07	0.00102342	0.278648	ENST00000388931	ENSG00000197768	9	q34.3	137251261	137253483	sperm-tail PG-rich repeat containing 3 [Source:HGNC Symbol;Acc:HGNC:37285]	STPG3	ENST00000388931	STPG3-201	441476	chr7	113776122	trans	137251261	137253483
R_L1_103	ENST00000614914.1	5.21514	2.14443e-07	0.00104094	0.633585	ENST00000614914	ENSG00000276729	19	q13.33	50019019	50019320	Metazoan signal recognition particle RNA [Source:RFAM;Acc:RF00017]		ENST00000614914	Metazoa_SRP.127-201	NA	chr7	113776122	trans	50019019	50019320
R_L1_103	ENST00000682159.1	5.2151	2.14486e-07	0.0010411	5.4245	ENST00000682159	ENSG00000167549	17	q11.2	29614756	29622912	coronin 6 [Source:HGNC Symbol;Acc:HGNC:21356]	CORO6	ENST00000682159	CORO6-213	84940	chr7	113776122	trans	29614763	29622797
R_L1_103	ENST00000492820.5	5.2143	2.15393e-07	0.00104447	0.0688843	ENST00000492820	ENSG00000184925	9	q34.3	136949551	136955497	lipocalin 12 [Source:HGNC Symbol;Acc:HGNC:28733]	LCN12	ENST00000492820	LCN12-212	286256	chr7	113776122	trans	136952376	136954405
R_L1_103	ENST00000447187.1	5.20899	2.21522e-07	0.00106792	1.06965	ENST00000447187	ENSG00000242757	1	q42.13	227430526	227430976	ribosomal protein S18 (RPS18) pseudogene		ENST00000447187		NA	chr7	113776122	trans	227430526	227430976
R_L1_103	ENST00000588586.1	5.20887	2.21653e-07	0.00106839	0.0129626	ENST00000588586	ENSG00000160471	19	q13.42	55349306	55354719	cytochrome c oxidase subunit 6B2 [Source:HGNC Symbol;Acc:HGNC:24380]	COX6B2	ENST00000588586	COX6B2-206	125965	chr7	113776122	trans	55352007	55352168
R_L1_103	ENST00000600103.1	5.20853	2.2205e-07	0.00106984	0.0397486	ENST00000600103	ENSG00000229956	1	p31.1	71081324	71489976	ZRANB2 divergent transcript [Source:HGNC Symbol;Acc:HGNC:43595]	ZRANB2-DT	ENST00000600103	ZRANB2-DT-217	NA	chr7	113776122	trans	71202088	71407679
R_L1_103	ENST00000342623.5	5.20738	2.23402e-07	0.00107481	1.04007	ENST00000342623	ENSG00000189181	1	q44	248681322	248682328	olfactory receptor family 14 subfamily I member 1 [Source:HGNC Symbol;Acc:HGNC:19575]	OR14I1	ENST00000342623	OR14I1-201	401994	chr7	113776122	trans	248681322	248682328
R_L1_103	ENST00000647510.2	5.20662	2.24301e-07	0.00107835	1.37785	ENST00000647510	ENSG00000173898	11	q13.2	66682497	66744670	spectrin beta, non-erythrocytic 2 [Source:HGNC Symbol;Acc:HGNC:11276]	SPTBN2	ENST00000647510	SPTBN2-211	6712	chr7	113776122	trans	66684662	66729220
R_L1_103	ENST00000394132.7	5.20487	2.26386e-07	0.00108601	4.57979	ENST00000394132	ENSG00000103852	15	q26.3	99136323	99251223	tetratricopeptide repeat domain 23 [Source:HGNC Symbol;Acc:HGNC:25730]	TTC23	ENST00000394132	TTC23-203	64927	chr7	113776122	trans	99136323	99249581
R_L1_103	ENST00000625143.1	5.20334	2.28221e-07	0.00109281	0.751164	ENST00000625143	ENSG00000280176	2	q33.1	196831975	196832190	TEC		ENST00000625143		NA	chr7	113776122	trans	196831975	196832190
R_L1_103	ENST00000523342.1	5.19849	2.34118e-07	0.00111415	0.0383358	ENST00000523342	ENSG00000253524	8	p12	36004316	36095046	novel transcript		ENST00000523342		NA	chr7	113776122	trans	36004320	36094009
R_L1_103	ENST00000663775.1	5.19717	2.35751e-07	0.00112002	1.39711	ENST00000663775	ENSG00000261824	19	q11	27681072	27794005	long intergenic non-protein coding RNA 662 [Source:HGNC Symbol;Acc:HGNC:27122]	LINC00662	ENST00000663775	LINC00662-249	148189	chr7	113776122	trans	27699329	27793378
R_L1_103	ENST00000573771.1	5.19715	2.35781e-07	0.00112014	0.460675	ENST00000573771	ENSG00000085644	16	p13.3	3129777	3142804	zinc finger protein 213 [Source:HGNC Symbol;Acc:HGNC:13005]	ZNF213	ENST00000573771	ZNF213-204	7760	chr7	113776122	trans	3129777	3137434
R_L1_103	ENST00000542822.5	5.19705	2.35901e-07	0.00112059	0.778338	ENST00000542822	ENSG00000256269	11	q23.3	119084866	119093834	hydroxymethylbilane synthase [Source:HGNC Symbol;Acc:HGNC:4982]	HMBS	ENST00000542822	HMBS-213	3145	chr7	113776122	trans	119084907	119091541
R_L1_103	ENST00000585811.1	5.19669	2.36355e-07	0.00112193	0.386805	ENST00000585811	ENSG00000068120	17	q21.2	42561467	42566277	Coenzyme A synthase [Source:HGNC Symbol;Acc:HGNC:29932]	COASY	ENST00000585811	COASY-203	80347	chr7	113776122	trans	42562134	42562894
R_L1_103	ENST00000676038.2	5.19667	2.36378e-07	0.001122	0.583126	ENST00000676038	ENSG00000134259	1	p13.2	115285904	115338770	nerve growth factor [Source:HGNC Symbol;Acc:HGNC:7808]	NGF	ENST00000676038	NGF-203	4803	chr7	113776122	trans	115285904	115338256
R_L1_103	ENST00000664558.1	5.19538	2.37988e-07	0.00112787	0.170247	ENST00000664558	ENSG00000255087	11	q24.2	127021736	127172363	novel transcript		ENST00000664558		101929473	chr7	113776122	trans	127053576	127099523
R_L1_103	ENST00000463798.1	5.19172	2.42608e-07	0.00114471	0.951436	ENST00000463798	ENSG00000182326	12	p13.31	6988259	7071032	complement C1s [Source:HGNC Symbol;Acc:HGNC:1247]	C1S	ENST00000463798	C1S-210	716	chr7	113776122	trans	7064178	7065412
R_L1_103	ENST00000641324.1	5.18814	2.47225e-07	0.00116171	2.57781	ENST00000641324	ENSG00000109339	4	q21.3	85990007	86594625	mitogen-activated protein kinase 10 [Source:HGNC Symbol;Acc:HGNC:6872]	MAPK10	ENST00000641324	MAPK10-302	5602	chr7	113776122	trans	85990138	86360051
R_L1_103	ENST00000575018.1	5.18184	2.55549e-07	0.00119103	0.719008	ENST00000575018	ENSG00000262519	17	p13.2	4572206	4572515	thioredoxin pseudogene 4 [Source:HGNC Symbol;Acc:HGNC:49484]	TXNP4	ENST00000575018	TXNP4-201	NA	chr7	113776122	trans	4572206	4572515
R_L1_103	ENST00000415504.5	5.17789	2.60901e-07	0.00120978	0.785041	ENST00000415504	ENSG00000212766	15	q23	69072926	69095820	Ewing sarcoma associated transcript 1 [Source:HGNC Symbol;Acc:HGNC:26596]	EWSAT1	ENST00000415504	EWSAT1-201	283673	chr7	113776122	trans	69072926	69095807
R_L1_103	ENST00000630783.2	5.17515	2.64679e-07	0.00122318	0.333488	ENST00000630783	ENSG00000227028	2	p22.1	39786453	40255209	SLC8A1 antisense RNA 1 [Source:HGNC Symbol;Acc:HGNC:44102]	SLC8A1-AS1	ENST00000630783	SLC8A1-AS1-236	100128590	chr7	113776122	trans	39917829	40251732
R_L1_103	ENST00000467162.5	5.16753	2.75452e-07	0.00126095	0.188579	ENST00000467162	ENSG00000160191	21	q22.3	42653621	42775509	phosphodiesterase 9A [Source:HGNC Symbol;Acc:HGNC:8795]	PDE9A	ENST00000467162	PDE9A-218	5152	chr7	113776122	trans	42686197	42762139
R_L1_103	ENST00000609995.5	5.16614	2.77467e-07	0.00126821	0.375738	ENST00000609995	ENSG00000236581	13	q13.1	33180401	33281584	STARD13 antisense RNA [Source:HGNC Symbol;Acc:HGNC:40873]	STARD13-AS	ENST00000609995	STARD13-AS-244	NA	chr7	113776122	trans	33271402	33275847
R_L1_103	ENST00000248073.2	5.13338	3.29237e-07	0.00144562	0.752472	ENST00000248073	ENSG00000127530	19	p13.12	14789260	14835376	olfactory receptor family 7 subfamily C member 1 [Source:HGNC Symbol;Acc:HGNC:8373]	OR7C1	ENST00000248073	OR7C1-201	26664	chr7	113776122	trans	14799146	14800211
R_L1_103	ENST00000438429.5	5.13277	3.30276e-07	0.00144926	0.270675	ENST00000438429	ENSG00000120549	10	p12.2	23694746	24547848	KIAA1217 [Source:HGNC Symbol;Acc:HGNC:25428]	KIAA1217	ENST00000438429	KIAA1217-210	56243	chr7	113776122	trans	24239195	24527942
R_L1_103	ENST00000412985.5	5.12791	3.38741e-07	0.00147853	0.204119	ENST00000412985	ENSG00000185133	22	q12.2	31122731	31134697	inositol polyphosphate-5-phosphatase J [Source:HGNC Symbol;Acc:HGNC:8956]	INPP5J	ENST00000412985	INPP5J-209	27124	chr7	113776122	trans	31122966	31125373
R_L1_103	ENST00000683854.1	5.12382	3.46032e-07	0.00150258	1.43522	ENST00000683854	ENSG00000157399	X	p22.33	2934045	2968475	arylsulfatase L [Source:HGNC Symbol;Acc:HGNC:719]	ARSL	ENST00000683854	ARSL-220	415	chr7	113776122	trans	2952323	2964288
R_L1_103	ENST00000561290.1	5.1204	3.52229e-07	0.00152379	0.442645	ENST00000561290	ENSG00000140577	15	q26.1	90529923	90645345	CREB regulated transcription coactivator 3 [Source:HGNC Symbol;Acc:HGNC:26148]	CRTC3	ENST00000561290	CRTC3-214	64784	chr7	113776122	trans	90597843	90598911
R_L1_103	ENST00000424751.3	5.11437	3.63424e-07	0.00156035	0.571768	ENST00000424751	ENSG00000185904	10	q11.21	42475480	42495337	long intergenic non-protein coding RNA 839 [Source:HGNC Symbol;Acc:HGNC:28269]	LINC00839	ENST00000424751	LINC00839-201	84856	chr7	113776122	trans	42475628	42495337
R_L1_103	ENST00000460252.5	5.10486	3.81811e-07	0.00161965	1.38291	ENST00000460252	ENSG00000214941	17	p12	15976560	15999717	zinc finger SWIM-type containing 7 [Source:HGNC Symbol;Acc:HGNC:26993]	ZSWIM7	ENST00000460252	ZSWIM7-203	125150	chr7	113776122	trans	15977891	15999681
R_L1_103	ENST00000477850.3	5.09547	4.00824e-07	0.00168032	0.54671	ENST00000477850	ENSG00000241613	13	q14.3	53258077	53258372	RNA, 7SL, cytoplasmic 618, pseudogene [Source:HGNC Symbol;Acc:HGNC:46634]	RN7SL618P	ENST00000477850	RN7SL618P-201	NA	chr7	113776122	trans	53258077	53258372
R_L1_103	ENST00000331220.6	5.09095	4.10303e-07	0.00170976	0.110078	ENST00000331220	ENSG00000183305	X	q28	152714586	152718607	MAGE family member A2B [Source:HGNC Symbol;Acc:HGNC:19340]	MAGEA2B	ENST00000331220	MAGEA2B-201	266740	chr7	113776122	trans	152714586	152718606
R_L1_103	ENST00000549713.1	5.0891	4.14242e-07	0.00172214	0.439091	ENST00000549713	ENSG00000136052	12	q23.3	104801801	104958744	solute carrier family 41 member 2 [Source:HGNC Symbol;Acc:HGNC:31045]	SLC41A2	ENST00000549713	SLC41A2-210	84102	chr7	113776122	trans	104804975	104834179
R_L1_103	ENST00000477338.5	5.08599	4.20945e-07	0.00174364	2.00241	ENST00000477338	ENSG00000132681	1	q23.2	160151586	160186980	ATPase Na+/K+ transporting subunit alpha 4 [Source:HGNC Symbol;Acc:HGNC:14073]	ATP1A4	ENST00000477338	ATP1A4-206	480	chr7	113776122	trans	160151586	160186977
R_L1_103	ENST00000502441.2	5.07977	4.34669e-07	0.00178628	0.0254522	ENST00000502441	ENSG00000187533	4	q13.3	70133616	70176799	proline rich 27 [Source:HGNC Symbol;Acc:HGNC:33193]	PRR27	ENST00000502441	PRR27-203	401137	chr7	113776122	trans	70133616	70158777
R_L1_103	ENST00000341310.10	5.07623	4.42686e-07	0.00181155	3.74729	ENST00000341310	ENSG00000074047	2	q14.2	120735623	120992653	GLI family zinc finger 2 [Source:HGNC Symbol;Acc:HGNC:4318]	GLI2	ENST00000341310	GLI2-201	2736	chr7	113776122	trans	120792283	120991380
R_L1_103	ENST00000474812.1	5.07581	4.43652e-07	0.00181474	0.235698	ENST00000474812	ENSG00000154545	X	p11.22	52184876	52192268	MAGE family member D4 [Source:HGNC Symbol;Acc:HGNC:23793]	MAGED4	ENST00000474812	MAGED4-204	728239	chr7	113776122	trans	52186490	52187080
R_L1_103	ENST00000507194.1	5.07432	4.47069e-07	0.00182503	0.541172	ENST00000507194	ENSG00000017260	3	q22.1	130850595	131016712	ATPase secretory pathway Ca2+ transporting 1 [Source:HGNC Symbol;Acc:HGNC:13211]	ATP2C1	ENST00000507194	ATP2C1-211	27032	chr7	113776122	trans	130994070	131001342
R_L1_103	ENST00000484983.1	5.07254	4.51186e-07	0.00183814	0.0461777	ENST00000484983	ENSG00000154654	21	q21.1	20998409	21543329	neural cell adhesion molecule 2 [Source:HGNC Symbol;Acc:HGNC:7657]	NCAM2	ENST00000484983	NCAM2-204	4685	chr7	113776122	trans	21463741	21468783
R_L1_103	ENST00000464371.1	5.06967	4.57904e-07	0.00185858	1.42513	ENST00000464371	ENSG00000138030	2	p23.3	27086747	27100762	ketohexokinase [Source:HGNC Symbol;Acc:HGNC:6315]	KHK	ENST00000464371	KHK-204	3795	chr7	113776122	trans	27094665	27099969
R_L1_103	ENST00000567722.5	5.06857	4.60492e-07	0.00186569	2.79285	ENST00000567722	ENSG00000166664	15	q13.2	30360566	30393849	CHRNA7 (exons 5-10) and FAM7A (exons A-E) fusion [Source:HGNC Symbol;Acc:HGNC:15781]	CHRFAM7A	ENST00000567722	CHRFAM7A-205	89832	chr7	113776122	trans	30373119	30393661
R_L1_103	ENST00000623796.1	5.0656	4.67586e-07	0.00188822	12.7787	ENST00000623796	ENSG00000279406	10	q22.1	71364243	71366374	TEC		ENST00000623796		NA	chr7	113776122	trans	71364243	71366374
R_L1_103	ENST00000489531.1	5.05931	4.82957e-07	0.00193516	1.14068	ENST00000489531	ENSG00000269437	X	q22.1	102360395	102440008	nuclear RNA export factor 2B [Source:HGNC Symbol;Acc:HGNC:23984]	NXF2B	ENST00000489531	NXF2B-201	728343	chr7	113776122	trans	102364632	102365826
R_L1_103	ENST00000565592.5	5.05724	4.88142e-07	0.00195097	0.229308	ENST00000565592	ENSG00000167964	16	p13.3	2140803	2154165	RAB26, member RAS oncogene family [Source:HGNC Symbol;Acc:HGNC:14259]	RAB26	ENST00000565592	RAB26-206	25837	chr7	113776122	trans	2140803	2153070
R_L1_103	ENST00000506829.5	5.0559	4.915e-07	0.00196118	0.653146	ENST00000506829	ENSG00000163071	4	q12	52051304	52097299	spermatogenesis associated 18 [Source:HGNC Symbol;Acc:HGNC:29579]	SPATA18	ENST00000506829	SPATA18-206	132671	chr7	113776122	trans	52051412	52072156
R_L1_103	ENST00000451408.2	5.05268	4.99695e-07	0.00198597	2.00968	ENST00000451408	ENSG00000143702	1	q43	243124428	243255348	centrosomal protein 170 [Source:HGNC Symbol;Acc:HGNC:28920]	CEP170	ENST00000451408	CEP170-207	9859	chr7	113776122	trans	243164919	243166572
R_L1_103	ENST00000400358.9	5.05092	5.0424e-07	0.00199992	17.9027	ENST00000400358	ENSG00000167037	22	q11.23	24806169	24927578	small G protein signaling modulator 1 [Source:HGNC Symbol;Acc:HGNC:29410]	SGSM1	ENST00000400358	SGSM1-201	129049	chr7	113776122	trans	24806211	24927578
R_L1_103	ENST00000594676.1	5.04833	5.10971e-07	0.00201842	1.45701	ENST00000594676	ENSG00000269792	19	q13.2	39532412	39534422	novel transcript, antisense to EID2B		ENST00000594676		NA	chr7	113776122	trans	39532412	39534422
R_L1_103	ENST00000548846.1	5.04606	5.1696e-07	0.0020366	0.492804	ENST00000548846	ENSG00000257595	12	q24.12	111369261	111403310	long intergenic non-protein coding RNA 2356 [Source:HGNC Symbol;Acc:HGNC:53278]	LINC02356	ENST00000548846	LINC02356-201	105369984	chr7	113776122	trans	111396835	111403307
R_L1_103	ENST00000648791.1	5.04477	5.20377e-07	0.0020468	0.154631	ENST00000648791	ENSG00000013588	12	p13.1	12891559	12917937	G protein-coupled receptor class C group 5 member A [Source:HGNC Symbol;Acc:HGNC:9836]	GPRC5A	ENST00000648791	GPRC5A-206	9052	chr7	113776122	trans	12908244	12913411
R_L1_103	ENST00000632169.1	5.04477	5.20399e-07	0.00204688	4.28857	ENST00000632169	ENSG00000165996	10	p12.33	17589032	17617374	3-hydroxyacyl-CoA dehydratase 1 [Source:HGNC Symbol;Acc:HGNC:9639]	HACD1	ENST00000632169	HACD1-206	9200	chr7	113776122	trans	17602906	17617374
R_L1_103	ENST00000591343.1	5.04003	5.33183e-07	0.00208489	2.98592	ENST00000591343	ENSG00000267222	17	q21.2	42495867	42496550	novel transcript		ENST00000591343		NA	chr7	113776122	trans	42495867	42496550
R_L1_103	ENST00000657777.1	5.03953	5.3456e-07	0.00208917	0.529506	ENST00000657777	ENSG00000187012	22	q13.31	44569295	44572453	long intergenic non-protein coding RNA 207 [Source:HGNC Symbol;Acc:HGNC:37255]	LINC00207	ENST00000657777	LINC00207-205	NA	chr7	113776122	trans	44569295	44572453
R_L1_103	ENST00000579702.1	5.03736	5.40526e-07	0.00210667	0.356593	ENST00000579702	ENSG00000187323	18	q21.2	52340197	53535903	DCC netrin 1 receptor [Source:HGNC Symbol;Acc:HGNC:2701]	DCC	ENST00000579702	DCC-209	1630	chr7	113776122	trans	53499315	53526948
R_L1_103	ENST00000670066.1	5.03495	5.47226e-07	0.00212673	0.122135	ENST00000670066	ENSG00000267777	19	q12	31167457	31225143	long intergenic non-protein coding RNA 1791 [Source:HGNC Symbol;Acc:HGNC:52581]	LINC01791	ENST00000670066	LINC01791-214	107985312	chr7	113776122	trans	31167513	31207663
R_L1_103	ENST00000529041.5	5.03481	5.47625e-07	0.00212801	0.727612	ENST00000529041	ENSG00000137573	8	q13.2	69466624	69660915	sulfatase 1 [Source:HGNC Symbol;Acc:HGNC:20391]	SULF1	ENST00000529041	SULF1-215	23213	chr7	113776122	trans	69492832	69563697
R_L1_103	ENST00000601222.1	5.03271	5.5353e-07	0.00214572	3.61275	ENST00000601222	ENSG00000105738	19	q13.13	37907208	38208369	signal induced proliferation associated 1 like 3 [Source:HGNC Symbol;Acc:HGNC:23801]	SIPA1L3	ENST00000601222	SIPA1L3-211	23094	chr7	113776122	trans	38109664	38110359
R_L1_103	ENST00000604597.1	5.02589	5.73169e-07	0.00220367	0.147743	ENST00000604597	ENSG00000271511	14	q23.3	64361392	64361637	translocase of outer mitochondrial membrane 6 homolog (yeast) (TOMM6P pseudogene		ENST00000604597		NA	chr7	113776122	trans	64361392	64361637
R_L1_103	ENST00000570454.1	5.02526	5.75031e-07	0.00220916	0.130163	ENST00000570454	ENSG00000262372	17	q21.31	46035313	46035770	novel transcript, antisense to a novel protein		ENST00000570454		NA	chr7	113776122	trans	46035313	46035770
R_L1_103	ENST00000381566.6	5.02095	5.87817e-07	0.00224785	0.52362	ENST00000381566	ENSG00000205755	X	p22.33	1187549	1212723	cytokine receptor like factor 2 [Source:HGNC Symbol;Acc:HGNC:14281]	CRLF2	ENST00000381566	CRLF2-201	64109	chr7	113776122	trans	1187549	1212637
R_L1_103	ENST00000670149.1	5.02067	5.88675e-07	0.00224984	0.334206	ENST00000670149	ENSG00000259347	15	q22.33	66984103	67065268	novel transcript, antisense to SMAD3		ENST00000670149		NA	chr7	113776122	trans	66984103	67002432
R_L1_103	ENST00000562304.2	5.01582	6.03414e-07	0.00229276	0.341676	ENST00000562304	ENSG00000261638	16	q21	58847715	58880351	novel transcript		ENST00000562304		105371296	chr7	113776122	trans	58847806	58848558
R_L1_103	ENST00000577175.1	5.01395	6.09203e-07	0.00230991	0.940886	ENST00000577175	ENSG00000263176	17	q21.33	50212933	50215357	novel transcript		ENST00000577175		NA	chr7	113776122	trans	50212933	50215357
R_L1_103	ENST00000594936.1	5.01353	6.10491e-07	0.0023136	0.207063	ENST00000594936	ENSG00000125730	19	p13.3	6677704	6730562	complement C3 [Source:HGNC Symbol;Acc:HGNC:1318]	C3	ENST00000594936	C3-204	718	chr7	113776122	trans	6716386	6720650
R_L1_103	ENST00000588334.1	5.01331	6.11181e-07	0.00231575	0.68063	ENST00000588334	ENSG00000235779	2	p25.3	290941	314373	novel transcript		ENST00000588334		NA	chr7	113776122	trans	305495	307783
R_L1_103	ENST00000531101.5	5.00828	6.2706e-07	0.00235847	1.15874	ENST00000531101	ENSG00000167333	11	p15.4	4598672	4608231	tripartite motif containing 68 [Source:HGNC Symbol;Acc:HGNC:21161]	TRIM68	ENST00000531101	TRIM68-203	55128	chr7	113776122	trans	4598780	4608204
R_L1_103	ENST00000476209.3	5.00313	6.43717e-07	0.00240617	0.870013	ENST00000476209	ENSG00000243366	13	q32.2	98671980	98672278	RNA, 7SL, cytoplasmic 60, pseudogene [Source:HGNC Symbol;Acc:HGNC:46076]	RN7SL60P	ENST00000476209	RN7SL60P-201	NA	chr7	113776122	trans	98671980	98672278
R_L1_103	ENST00000327325.10	5.00202	6.47368e-07	0.00241654	0.136585	ENST00000327325	ENSG00000104938	19	p13.2	7763210	7769605	C-type lectin domain family 4 member M [Source:HGNC Symbol;Acc:HGNC:13523]	CLEC4M	ENST00000327325	CLEC4M-201	10332	chr7	113776122	trans	7763243	7769605
R_L1_103	ENST00000590766.5	5.00131	6.4969e-07	0.00242347	0.247973	ENST00000590766	ENSG00000081665	19	p13.11	19785839	19821751	zinc finger protein 506 [Source:HGNC Symbol;Acc:HGNC:23780]	ZNF506	ENST00000590766	ZNF506-210	440515	chr7	113776122	trans	19790972	19821710
R_L1_103	ENST00000397122.6	4.99748	6.62459e-07	0.00246074	2.01335	ENST00000397122	ENSG00000197905	12	p13.33	2959330	3040676	TEA domain transcription factor 4 [Source:HGNC Symbol;Acc:HGNC:11717]	TEAD4	ENST00000397122	TEAD4-203	7004	chr7	113776122	trans	2959917	3040671
R_L1_103	ENST00000519157.1	4.99495	6.71056e-07	0.00248595	0.606838	ENST00000519157	ENSG00000070614	5	q33.1	150485818	150558211	N-deacetylase and N-sulfotransferase 1 [Source:HGNC Symbol;Acc:HGNC:7680]	NDST1	ENST00000519157	NDST1-204	3340	chr7	113776122	trans	150486294	150521731
R_L1_103	ENST00000648144.1	4.98578	7.03016e-07	0.00257549	0.589206	ENST00000648144	ENSG00000230923	2	p14	64185078	64205485	long intergenic non-protein coding RNA 309 [Source:HGNC Symbol;Acc:HGNC:25279]	LINC00309	ENST00000648144	LINC00309-202	150992	chr7	113776122	trans	64186390	64204493
R_L1_103	ENST00000523443.5	4.98394	7.09617e-07	0.00259425	0.579646	ENST00000523443	ENSG00000036448	8	p23.3	2045046	2165552	myomesin 2 [Source:HGNC Symbol;Acc:HGNC:7614]	MYOM2	ENST00000523443	MYOM2-213	9172	chr7	113776122	trans	2109287	2129175
R_L1_103	ENST00000671058.1	4.9825	7.14808e-07	0.00260745	0.457934	ENST00000671058	ENSG00000215386	21	q21.1	15928296	16646364	mir-99a-let-7c cluster host gene [Source:HGNC Symbol;Acc:HGNC:1274]	MIR99AHG	ENST00000671058	MIR99AHG-337	388815	chr7	113776122	trans	16279741	16608084
R_L1_103	ENST00000482440.1	4.97851	7.29417e-07	0.00264717	0.437897	ENST00000482440	ENSG00000101019	20	q11.22	35302566	35412031	ubiquinol-cytochrome c reductase complex assembly factor 1 [Source:HGNC Symbol;Acc:HGNC:15891]	UQCC1	ENST00000482440	UQCC1-217	55245	chr7	113776122	trans	35303794	35304656
R_L1_103	ENST00000642329.1	4.97568	7.39943e-07	0.00267512	7.69381	ENST00000642329	ENSG00000285159	6	q25.3	158853588	158864502	novel transcript		ENST00000642329		NA	chr7	113776122	trans	158853588	158864502
R_L1_103	ENST00000587058.1	4.9742	7.45505e-07	0.00268977	1.09064	ENST00000587058	ENSG00000267644	17	q11.2	28219285	28220005	novel transcript		ENST00000587058		NA	chr7	113776122	trans	28219285	28220005
R_L1_103	ENST00000561734.5	4.97208	7.53577e-07	0.00271178	7.74125	ENST00000561734	ENSG00000007376	16	p13.3	784974	788397	RNA pseudouridine synthase domain containing 1 [Source:HGNC Symbol;Acc:HGNC:14173]	RPUSD1	ENST00000561734	RPUSD1-202	113000	chr7	113776122	trans	784974	787981
R_L1_103	ENST00000428074.5	4.97077	7.58558e-07	0.00272412	0.58086	ENST00000428074	ENSG00000157214	7	q21.13	90167590	90238137	STEAP2 metalloreductase [Source:HGNC Symbol;Acc:HGNC:17885]	STEAP2	ENST00000428074	STEAP2-209	261729	chr7	113776122	trans	90167590	90227023
R_L1_103	ENST00000662682.1	4.96757	7.7094e-07	0.00275829	6.23321	ENST00000662682	ENSG00000235954	22	q12.1	27919376	28008581	TTC28 antisense RNA 1 [Source:HGNC Symbol;Acc:HGNC:29336]	TTC28-AS1	ENST00000662682	TTC28-AS1-228	284900	chr7	113776122	trans	27919429	28002588
R_L1_103	ENST00000586345.6	4.96662	7.74643e-07	0.00276795	5.35628	ENST00000586345	ENSG00000267053	19	q13.12	36257662	36321276	novel transcript		ENST00000586345		NA	chr7	113776122	trans	36304564	36312660
R_L1_103	ENST00000655161.1	4.96474	7.82051e-07	0.00278882	0.190269	ENST00000655161	ENSG00000260288	15	q24.2	75737820	75763322	novel transcript		ENST00000655161		101929408	chr7	113776122	trans	75758544	75763320
R_L1_103	ENST00000641204.1	4.9644	7.83411e-07	0.00279249	0.0950973	ENST00000641204	ENSG00000232722	8	q24.3	142567260	142577881	maestro heat like repeat family member 4, pseudogene [Source:HGNC Symbol;Acc:HGNC:44902]	MROH4P	ENST00000641204	MROH4P-203	NA	chr7	113776122	trans	142569564	142571497
R_L1_103	ENST00000365667.1	4.96403	7.84868e-07	0.00279658	0.108119	ENST00000365667	ENSG00000202537	2	p11.2	86347062	86347195	U8 small nucleolar RNA [Source:RFAM;Acc:RF00096]		ENST00000365667	U8.9-201	124900517	chr7	113776122	trans	86347062	86347195
R_L1_103	ENST00000397104.5	4.96386	7.8555e-07	0.00279839	0.256845	ENST00000397104	NA	NA	NA	NA	NA	NA	NA	NA	NA	NA	chr7	113776122	trans	NA	NA
R_L1_103	ENST00000506096.6	4.96329	7.87797e-07	0.00280459	2.71169	ENST00000506096	ENSG00000204677	5	q35.3	178006348	178086529	family with sequence similarity 153 member C, pseudogene [Source:HGNC Symbol;Acc:HGNC:33936]	FAM153CP	ENST00000506096	FAM153CP-205	653316	chr7	113776122	trans	178049127	178056232
R_L1_103	ENST00000445330.1	4.96154	7.94818e-07	0.00282398	0.343432	ENST00000445330	ENSG00000229967	X	q28	151904431	151913968	MAGEA4 antisense RNA 1 [Source:HGNC Symbol;Acc:HGNC:53860]	MAGEA4-AS1	ENST00000445330	MAGEA4-AS1-203	NA	chr7	113776122	trans	151904432	151911199
R_L1_103	ENST00000511204.1	4.95913	8.04527e-07	0.00285024	1.82173	ENST00000511204	ENSG00000114656	3	q21.3	128909866	129002690	cilia and flagella associated protein 92 (putative) [Source:HGNC Symbol;Acc:HGNC:29231]	CFAP92	ENST00000511204	CFAP92-204	57501	chr7	113776122	trans	128945579	128965645
R_L1_103	ENST00000417624.5	4.95885	8.05649e-07	0.00285328	0.258958	ENST00000417624	ENSG00000236758	13	q12.3	29239379	29250554	MTUS2 antisense RNA 2 [Source:HGNC Symbol;Acc:HGNC:40923]	MTUS2-AS2	ENST00000417624	MTUS2-AS2-201	NA	chr7	113776122	trans	29239623	29250554
R_L1_103	ENST00000652702.2	4.9581	8.0873e-07	0.00286193	1.09735	ENST00000652702	ENSG00000224271	22	q13.31	47630827	48023004	epigenetically induced MYC interacting lncRNA 1 [Source:HGNC Symbol;Acc:HGNC:27672]	EPIC1	ENST00000652702	EPIC1-267	284930	chr7	113776122	trans	47631703	47752718
R_L1_103	ENST00000643969.1	4.95724	8.12224e-07	0.00287172	0.111771	ENST00000643969	ENSG00000237125	4	q34.1	173527270	173659696	HAND2 antisense RNA 1 [Source:HGNC Symbol;Acc:HGNC:48872]	HAND2-AS1	ENST00000643969	HAND2-AS1-239	79804	chr7	113776122	trans	173530520	173591470
R_L1_103	ENST00000519039.1	4.95591	8.17707e-07	0.00288686	0.732411	ENST00000519039	ENSG00000228224	8	q22.3	101361794	101372707	NACA family member 4, pseudogene [Source:HGNC Symbol;Acc:HGNC:24688]	NACA4P	ENST00000519039	NACA4P-202	NA	chr7	113776122	trans	101368910	101369550
R_L1_103	ENST00000674212.1	4.95547	8.19543e-07	0.00289188	2.85952	ENST00000674212	ENSG00000288597	X	q22.2	103707034	103919047	novel transcript		ENST00000674212		NA	chr7	113776122	trans	103774145	103832247
R_L1_103	ENST00000606020.1	4.95275	8.30851e-07	0.00292122	0.342674	ENST00000606020	ENSG00000266953	19	q13.11	34396315	34409364	novel protein, readthrough between GPI and PDCD2		ENST00000606020		NA	chr7	113776122	trans	34400347	34409236
R_L1_103	ENST00000592788.6	4.95248	8.31976e-07	0.00292428	0.335428	ENST00000592788	ENSG00000267465	19	q12	31588159	31593786	testis highly expressed protein 5 [Source:NCBI gene (formerly Entrezgene);Acc:100507527]		ENST00000592788	THEG5-203	100507527	chr7	113776122	trans	31588200	31593694
R_L1_103	ENST00000619409.1	4.94846	8.49019e-07	0.00297054	0.532177	ENST00000619409	ENSG00000277118	3	q27.2	186076306	186076591	Metazoan signal recognition particle RNA [Source:RFAM;Acc:RF00017]		ENST00000619409	Metazoa_SRP.146-201	NA	chr7	113776122	trans	186076306	186076591
R_L1_103	ENST00000481268.3	4.94685	8.55908e-07	0.00298857	0.977228	ENST00000481268	ENSG00000239247	4	p16.3	2316197	2316506	RNA, 7SL, cytoplasmic 589, pseudogene [Source:HGNC Symbol;Acc:HGNC:46605]	RN7SL589P	ENST00000481268	RN7SL589P-201	NA	chr7	113776122	trans	2316197	2316506
R_L1_103	ENST00000652711.1	4.94468	8.65341e-07	0.00301355	2.22191	ENST00000652711	ENSG00000248809	4	q31.22	146077717	146121913	long intergenic non-protein coding RNA 1095 [Source:HGNC Symbol;Acc:HGNC:49220]	LINC01095	ENST00000652711	LINC01095-208	100505545	chr7	113776122	trans	146077717	146121890
R_L1_103	ENST00000584301.5	4.94436	8.66711e-07	0.00301738	0.59661	ENST00000584301	ENSG00000214946	17	p12	15732247	15746162	TBC1 domain family member 26 [Source:HGNC Symbol;Acc:HGNC:28745]	TBC1D26	ENST00000584301	TBC1D26-212	353149	chr7	113776122	trans	15732247	15735395
R_L1_103	ENST00000527166.1	4.94182	8.779e-07	0.00304607	0.0627245	ENST00000527166	ENSG00000167646	19	q13.42	55158661	55166722	dynein axonemal assembly factor 3 [Source:HGNC Symbol;Acc:HGNC:30492]	DNAAF3	ENST00000527166	DNAAF3-206	352909	chr7	113776122	trans	55161334	55162818
R_L1_103	ENST00000526374.5	4.94173	8.78283e-07	0.00304716	0.617707	ENST00000526374	ENSG00000019144	11	q23.3	118606440	118658031	pleckstrin homology like domain family B member 1 [Source:HGNC Symbol;Acc:HGNC:23697]	PHLDB1	ENST00000526374	PHLDB1-207	23187	chr7	113776122	trans	118621363	118627593
R_L1_103	ENST00000626895.2	4.93752	8.97072e-07	0.00309641	0.110743	ENST00000626895	ENSG00000236778	13	q14.3	51452364	51554678	INTS6 antisense RNA 1 [Source:HGNC Symbol;Acc:HGNC:42691]	INTS6-AS1	ENST00000626895	INTS6-AS1-228	NA	chr7	113776122	trans	51454186	51522241
R_L1_103	ENST00000657580.1	4.93735	8.97846e-07	0.00309847	0.690228	ENST00000657580	ENSG00000236013	6	q24.1	139976352	140093724	long intergenic non-protein coding RNA 2941 [Source:HGNC Symbol;Acc:HGNC:55956]	LINC02941	ENST00000657580	LINC02941-207	100507477	chr7	113776122	trans	140079421	140093721
R_L1_103	ENST00000482435.3	4.93359	9.14976e-07	0.00314148	1.14657	ENST00000482435	ENSG00000241959	7	q36.1	151464650	151464938	RNA, 7SL, cytoplasmic 76, pseudogene [Source:HGNC Symbol;Acc:HGNC:46092]	RN7SL76P	ENST00000482435	RN7SL76P-201	NA	chr7	113776122	trans	151464650	151464938
R_L1_103	ENST00000523880.1	4.92956	9.33683e-07	0.00319031	0.217352	ENST00000523880	ENSG00000253319	8	p11.1	43511820	43512033	novel pseudogene		ENST00000523880		NA	chr7	113776122	trans	43511820	43512033
R_L1_103	ENST00000406454.8	4.92682	9.46631e-07	0.00322359	0.0755975	ENST00000406454	ENSG00000151067	12	p13.33	1970772	2697950	calcium voltage-gated channel subunit alpha1 C [Source:HGNC Symbol;Acc:HGNC:1390]	CACNA1C	ENST00000406454	CACNA1C-222	775	chr7	113776122	trans	2052987	2692159
R_L1_103	ENST00000495431.1	4.92409	9.5966e-07	0.0032564	0.840483	ENST00000495431	ENSG00000241104	19	q13.31	43211791	43248646	CEA cell adhesion molecule pseudogene 10 [Source:HGNC Symbol;Acc:HGNC:1822]	CEACAMP10	ENST00000495431	CEACAMP10-202	284344	chr7	113776122	trans	43219988	43220871
R_L1_103	ENST00000615342.4	4.92366	9.61745e-07	0.00326197	1.14611	ENST00000615342	ENSG00000136698	2	q21.1	130592165	130599575	cripto, FRL-1, cryptic family 1 [Source:HGNC Symbol;Acc:HGNC:18292]	CFC1	ENST00000615342	CFC1-202	55997	chr7	113776122	trans	130592168	130599575
R_L1_103	ENST00000601684.1	4.91762	9.91338e-07	0.00333772	1.11994	ENST00000601684	ENSG00000269621	1	q21.3	151755541	151759911	novel transcript, antisense to MRPL9		ENST00000601684		NA	chr7	113776122	trans	151755541	151759911
R_L1_103	ENST00000502676.1	4.91655	9.96669e-07	0.00335167	0.545186	ENST00000502676	ENSG00000069011	5	q31.1	135027734	135034813	paired like homeodomain 1 [Source:HGNC Symbol;Acc:HGNC:9004]	PITX1	ENST00000502676	PITX1-202	5307	chr7	113776122	trans	135031336	135034757
R_L1_103	ENST00000464076.3	4.91506	1.00409e-06	0.00336987	1.21853	ENST00000464076	ENSG00000105649	19	p13.11	18196784	18204042	RAB3A, member RAS oncogene family [Source:HGNC Symbol;Acc:HGNC:9777]	RAB3A	ENST00000464076	RAB3A-202	5864	chr7	113776122	trans	18196799	18204042
R_L1_103	ENST00000417547.1	4.9141	1.00894e-06	0.00338076	2.74674	ENST00000417547	ENSG00000131808	11	p14.1	30231014	30235261	follicle stimulating hormone subunit beta [Source:HGNC Symbol;Acc:HGNC:3964]	FSHB	ENST00000417547	FSHB-202	2488	chr7	113776122	trans	30231016	30235261
R_L1_103	ENST00000659028.1	4.91144	1.02249e-06	0.00341391	0.987297	ENST00000659028	ENSG00000206187	15	q12	25902119	26053123	long intergenic non-protein coding RNA 2346 [Source:HGNC Symbol;Acc:HGNC:53268]	LINC02346	ENST00000659028	LINC02346-205	100128714	chr7	113776122	trans	26028320	26053122
R_L1_103	ENST00000530361.5	4.90985	1.03065e-06	0.00343442	1.12604	ENST00000530361	ENSG00000126457	19	q13.33	49675786	49689029	protein arginine methyltransferase 1 [Source:HGNC Symbol;Acc:HGNC:5187]	PRMT1	ENST00000530361	PRMT1-216	3276	chr7	113776122	trans	49685305	49688419
R_L1_103	ENST00000498832.1	4.90446	1.05883e-06	0.00350495	0.192939	ENST00000498832	ENSG00000242741	3	p13	73805754	73902960	long intergenic non-protein coding RNA 2005 [Source:HGNC Symbol;Acc:HGNC:52839]	LINC02005	ENST00000498832	LINC02005-201	NA	chr7	113776122	trans	73808601	73902866
R_L1_103	ENST00000651864.1	4.90442	1.05904e-06	0.00350542	2.8994	ENST00000651864	ENSG00000160336	19	q13.42	53431984	53461862	zinc finger protein 761 [Source:HGNC Symbol;Acc:HGNC:23179]	ZNF761	ENST00000651864	ZNF761-205	388561	chr7	113776122	trans	53431984	53461862
R_L1_103	ENST00000591656.1	4.90275	1.06791e-06	0.00352738	1.23192	ENST00000591656	ENSG00000267335	19	q13.33	49022953	49036895	novel protein		ENST00000591656		NA	chr7	113776122	trans	49022953	49036895
R_L1_103	ENST00000434250.1	4.90272	1.06808e-06	0.0035278	0.0815238	ENST00000434250	ENSG00000234055	9	q34.11	129097854	129100266	novel transcript		ENST00000434250		NA	chr7	113776122	trans	129097854	129100266
R_L1_103	ENST00000656019.1	4.90257	1.06883e-06	0.00352947	0.395882	ENST00000656019	ENSG00000248441	15	q26.2	95166065	95327129	lymphatic endothelial transcriptional regulator lncRNA 1 [Source:HGNC Symbol;Acc:HGNC:49597]	LETR1	ENST00000656019	LETR1-209	400456	chr7	113776122	trans	95225877	95326904
R_L1_103	ENST00000457193.1	4.90088	1.0779e-06	0.00355237	1.10001	ENST00000457193	ENSG00000227755	22	q11.23	23446598	23460833	MAD1 mitotic arrest deficient-like 1 (yeast)(MAD1L1) pseudogene		ENST00000457193		NA	chr7	113776122	trans	23458379	23460833
R_L1_103	ENST00000637564.1	4.90003	1.08249e-06	0.00356312	1.71679	ENST00000637564	ENSG00000283692	X	q26.3	137573752	137981780	novel transcript		ENST00000637564		NA	chr7	113776122	trans	137573752	137981381
R_L1_103	ENST00000461505.1	4.89983	1.08356e-06	0.00356568	0.923254	ENST00000461505	ENSG00000174502	1	q32.1	205913048	205943460	solute carrier family 26 member 9 [Source:HGNC Symbol;Acc:HGNC:14469]	SLC26A9	ENST00000461505	SLC26A9-204	115019	chr7	113776122	trans	205923151	205924745
R_L1_103	ENST00000664715.1	4.89776	1.09487e-06	0.00359306	1.21374	ENST00000664715	ENSG00000204283	17	q25.3	77877330	77884119	long intergenic non-protein coding RNA 1973 [Source:HGNC Symbol;Acc:HGNC:52800]	LINC01973	ENST00000664715	LINC01973-202	400624	chr7	113776122	trans	77877330	77884119
R_L1_103	ENST00000490013.5	4.89437	1.11355e-06	0.00364022	6.48718	ENST00000490013	ENSG00000290733	2	q13	110402914	110435166	novel transcript		ENST00000490013		NA	chr7	113776122	trans	110402914	110435166
R_L1_103	ENST00000649691.1	4.89398	1.11567e-06	0.00364515	4.48241	ENST00000649691	ENSG00000258791	14	q22.3	55781132	55796731	long intergenic non-protein coding RNA 520 [Source:HGNC Symbol;Acc:HGNC:19843]	LINC00520	ENST00000649691	LINC00520-209	645687	chr7	113776122	trans	55781137	55796691
R_L1_103	ENST00000637427.1	4.89298	1.12125e-06	0.00365853	0.140655	ENST00000637427	ENSG00000283375	11	p11.2	43855913	43856404	novel transcript, antisense HSD17B12		ENST00000637427		NA	chr7	113776122	trans	43855913	43856404
R_L1_103	ENST00000559227.1	4.89295	1.12147e-06	0.00365905	0.458264	ENST00000559227	ENSG00000259218	15	q26.1	89504909	89524049	long intergenic non-protein coding RNA 928 [Source:HGNC Symbol;Acc:HGNC:27535]	LINC00928	ENST00000559227	LINC00928-201	283761	chr7	113776122	trans	89514588	89524016
R_L1_103	ENST00000392027.3	4.89154	1.12937e-06	0.00367804	2.77755	ENST00000392027	ENSG00000163283	2	q37.1	232378724	232382889	alkaline phosphatase, placental [Source:HGNC Symbol;Acc:HGNC:439]	ALPP	ENST00000392027	ALPP-201	250	chr7	113776122	trans	232378751	232382889
R_L1_103	ENST00000465850.1	4.89089	1.133e-06	0.00368702	0.889608	ENST00000465850	ENSG00000240912	3	q13.31	114103249	114103628	H2B histone pseudogene 3 [Source:HGNC Symbol;Acc:HGNC:54441]	H2BP3	ENST00000465850	H2BP3-201	NA	chr7	113776122	trans	114103249	114103628
R_L1_103	ENST00000485776.3	4.88978	1.13931e-06	0.00370225	0.534687	ENST00000485776	ENSG00000273610	1	p36.12	21987481	21987777	RNA, 7SL, cytoplasmic 386, pseudogene [Source:HGNC Symbol;Acc:HGNC:46402]	RN7SL386P	ENST00000485776	RN7SL386P-201	NA	chr7	113776122	trans	21987481	21987777
R_L1_103	ENST00000465771.3	4.88743	1.15275e-06	0.00373565	0.167777	ENST00000465771	ENSG00000214114	1	p34.3	38862493	38873368	MYC binding protein [Source:HGNC Symbol;Acc:HGNC:7554]	MYCBP	ENST00000465771	MYCBP-202	26292	chr7	113776122	trans	38864586	38872605
R_L1_103	ENST00000532889.1	4.88731	1.15342e-06	0.00373729	0.135429	ENST00000532889	ENSG00000166118	11	q25	133840631	133845538	spermatogenesis associated 19 [Source:HGNC Symbol;Acc:HGNC:30614]	SPATA19	ENST00000532889	SPATA19-202	219938	chr7	113776122	trans	133840762	133845538
R_L1_103	ENST00000485217.1	4.88724	1.15382e-06	0.00373824	0.880497	ENST00000485217	ENSG00000240237	8	q24.22	133002605	133003075	ribosomal protein L21 (RPL21) pseudogene		ENST00000485217		NA	chr7	113776122	trans	133002605	133003075
R_L1_103	ENST00000403441.1	4.88691	1.15573e-06	0.00374284	0.751116	ENST00000403441	ENSG00000185686	22	q11.22	22547701	22559361	PRAME nuclear receptor transcriptional regulator [Source:HGNC Symbol;Acc:HGNC:9336]	PRAME	ENST00000403441	PRAME-204	23532	chr7	113776122	trans	22550852	22557754
R_L1_103	ENST00000540363.1	4.8846	1.16912e-06	0.00377413	0.51507	ENST00000540363	ENSG00000149380	11	q13.4	74235801	74311640	prolyl 4-hydroxylase subunit alpha 3 [Source:HGNC Symbol;Acc:HGNC:30135]	P4HA3	ENST00000540363	P4HA3-207	283208	chr7	113776122	trans	74235801	74247910
R_L1_103	ENST00000545296.6	4.88449	1.16976e-06	0.00377584	0.240705	ENST00000545296	ENSG00000139220	12	q21.31	81257975	81759553	PTPRF interacting protein alpha 2 [Source:HGNC Symbol;Acc:HGNC:9246]	PPFIA2	ENST00000545296	PPFIA2-206	8499	chr7	113776122	trans	81259101	81598256
R_L1_103	ENST00000456180.2	4.88419	1.17148e-06	0.00378021	0.386207	ENST00000456180	ENSG00000117139	1	q32.1	202724495	202808487	lysine demethylase 5B [Source:HGNC Symbol;Acc:HGNC:18039]	KDM5B	ENST00000456180	KDM5B-204	10765	chr7	113776122	trans	202753031	202758952
R_L1_103	ENST00000444503.1	4.88063	1.19241e-06	0.00383021	0.380788	ENST00000444503	ENSG00000232490	3	p23	31704058	31721652	OSBPL10 antisense RNA 1 [Source:HGNC Symbol;Acc:HGNC:40767]	OSBPL10-AS1	ENST00000444503	OSBPL10-AS1-205	100874206	chr7	113776122	trans	31716991	31721577
R_L1_103	ENST00000466711.3	4.88059	1.19269e-06	0.00383081	0.670071	ENST00000466711	ENSG00000240205	12	q24.21	115717725	115718013	RNA, 7SL, cytoplasmic 865, pseudogene [Source:HGNC Symbol;Acc:HGNC:46881]	RN7SL865P	ENST00000466711	RN7SL865P-201	NA	chr7	113776122	trans	115717725	115718013
R_L1_103	ENST00000562034.5	4.87896	1.20237e-06	0.00385415	17.6008	ENST00000562034	ENSG00000103528	16	p12.3	19167971	19268332	synaptotagmin 17 [Source:HGNC Symbol;Acc:HGNC:24119]	SYT17	ENST00000562034	SYT17-202	51760	chr7	113776122	trans	19169782	19267128
R_L1_103	ENST00000638857.1	4.87749	1.21121e-06	0.00387627	0.24788	ENST00000638857	ENSG00000284221	7	p11.2	57192405	57192698	mitochondrially encoded NADH 4L dehydrogenase (MT-ND4L) pseudogene		ENST00000638857		NA	chr7	113776122	trans	57192405	57192698
R_L1_103	ENST00000640461.1	4.87547	1.22347e-06	0.00390574	1.07383	ENST00000640461	ENSG00000129159	11	p15.1	17734774	17856804	potassium voltage-gated channel subfamily C member 1 [Source:HGNC Symbol;Acc:HGNC:6233]	KCNC1	ENST00000640461	KCNC1-212	3746	chr7	113776122	trans	17772527	17854007
R_L1_103	ENST00000619648.1	4.87437	1.23015e-06	0.00392207	0.386685	ENST00000619648	ENSG00000275808	16	q21	59004213	59004494	Metazoan signal recognition particle RNA [Source:RFAM;Acc:RF00017]		ENST00000619648	Metazoa_SRP.95-201	NA	chr7	113776122	trans	59004213	59004494
R_L1_103	ENST00000542113.3	4.87228	1.24301e-06	0.00395277	2.53786	ENST00000542113	ENSG00000186416	X	q24	119588337	119606443	NFKB repressing factor [Source:HGNC Symbol;Acc:HGNC:19374]	NKRF	ENST00000542113	NKRF-203	55922	chr7	113776122	trans	119588341	119605883
R_L1_103	ENST00000497690.1	4.86832	1.26767e-06	0.00401319	0.241808	ENST00000497690	ENSG00000124357	2	p13.3	71064344	71079808	N-acetylglucosamine kinase [Source:HGNC Symbol;Acc:HGNC:17174]	NAGK	ENST00000497690	NAGK-221	55577	chr7	113776122	trans	71068278	71070619
R_L1_103	ENST00000443692.1	4.86586	1.28329e-06	0.00404718	0.529428	ENST00000443692	ENSG00000225417	20	p11.23	20214299	20215262	novel transcript		ENST00000443692		NA	chr7	113776122	trans	20214299	20215262
R_L1_103	ENST00000433290.5	4.86278	1.30304e-06	0.00409577	0.275022	ENST00000433290	ENSG00000291116	2	q21.1	129893985	129934340	placenta associated 9 pseudogene 1 [Source:NCBI gene (formerly Entrezgene);Acc:389033]		ENST00000433290	PLAC9P1-203	389033	chr7	113776122	trans	129922861	129934340
R_L1_103	ENST00000502950.1	4.86111	1.31385e-06	0.00412134	0.666997	ENST00000502950	ENSG00000218336	4	q34.3	182143987	182803024	teneurin transmembrane protein 3 [Source:HGNC Symbol;Acc:HGNC:29944]	TENM3	ENST00000502950	TENM3-201	55714	chr7	113776122	trans	182680324	182755353
R_L1_103	ENST00000554817.6	4.86062	1.31706e-06	0.00412936	0.0428451	ENST00000554817	ENSG00000258710	15	q11.2	20940380	21058440	long intergenic non-protein coding RNA 1193 [Source:HGNC Symbol;Acc:HGNC:28003]	LINC01193	ENST00000554817	LINC01193-203	348120	chr7	113776122	trans	20979020	20990782
R_L1_103	ENST00000645054.1	4.85925	1.32607e-06	0.0041505	0.142211	ENST00000645054	ENSG00000157103	3	p25.3	10992186	11039247	solute carrier family 6 member 1 [Source:HGNC Symbol;Acc:HGNC:11042]	SLC6A1	ENST00000645054	SLC6A1-221	6529	chr7	113776122	trans	10992754	11039230
R_L1_103	ENST00000572014.1	4.8565	1.34427e-06	0.00419314	0.597199	ENST00000572014	ENSG00000132361	17	p13.3	2689386	2712663	clustered mitochondria homolog [Source:HGNC Symbol;Acc:HGNC:29094]	CLUH	ENST00000572014	CLUH-205	23277	chr7	113776122	trans	2692307	2694154
R_L1_103	ENST00000443445.2	4.85448	1.35775e-06	0.00422436	1.21807	ENST00000443445	ENSG00000228793	6	p25.2	3585101	3720081	novel transcript		ENST00000443445		100507336	chr7	113776122	trans	3593848	3624747
R_L1_103	ENST00000377867.7	4.8544	1.35833e-06	0.00422581	2.11101	ENST00000377867	ENSG00000146926	7	q36.1	151175698	151187832	ankyrin repeat and SOCS box containing 10 [Source:HGNC Symbol;Acc:HGNC:17185]	ASB10	ENST00000377867	ASB10-202	136371	chr7	113776122	trans	151175698	151187832
R_L1_103	ENST00000559535.6	4.8509	1.38203e-06	0.0042797	1.74499	ENST00000559535	ENSG00000228141	15	q25.2	82710471	82714029	novel pseudogene		ENST00000559535		338963	chr7	113776122	trans	82710471	82714029
R_L1_103	ENST00000587167.1	4.8509	1.38206e-06	0.00427975	0.928208	ENST00000587167	ENSG00000176170	17	q25.1	76376584	76387860	sphingosine kinase 1 [Source:HGNC Symbol;Acc:HGNC:11240]	SPHK1	ENST00000587167	SPHK1-204	8877	chr7	113776122	trans	76386023	76386561
R_L1_103	ENST00000661082.1	4.84777	1.40364e-06	0.00432934	0.346806	ENST00000661082	ENSG00000234722	7	q36.2	153355365	153413985	long intergenic non-protein coding RNA 1287 [Source:HGNC Symbol;Acc:HGNC:50351]	LINC01287	ENST00000661082	LINC01287-212	103724390	chr7	113776122	trans	153399922	153413934
R_L1_103	ENST00000580644.5	4.84743	1.40595e-06	0.00433464	0.587939	ENST00000580644	ENSG00000134508	18	q11.2	23134564	23260470	Cdk5 and Abl enzyme substrate 1 [Source:HGNC Symbol;Acc:HGNC:25097]	CABLES1	ENST00000580644	CABLES1-207	91768	chr7	113776122	trans	23136493	23190530
R_L1_103	ENST00000621791.4	4.84676	1.41062e-06	0.00434563	31.5855	ENST00000621791	ENSG00000198216	1	q25.3	181317690	181813262	calcium voltage-gated channel subunit alpha1 E [Source:HGNC Symbol;Acc:HGNC:1392]	CACNA1E	ENST00000621791	CACNA1E-206	777	chr7	113776122	trans	181483580	181808084
R_L1_103	ENST00000555655.1	4.84624	1.41426e-06	0.00435406	0.298423	ENST00000555655	ENSG00000258649	14	q21.1	38190983	38202925	novel transcript		ENST00000555655		NA	chr7	113776122	trans	38190983	38202923
R_L1_103	ENST00000356433.10	4.84609	1.41531e-06	0.00435662	3.10886	ENST00000356433	ENSG00000090932	19	q13.2	39498895	39508481	delta like canonical Notch ligand 3 [Source:HGNC Symbol;Acc:HGNC:2909]	DLL3	ENST00000356433	DLL3-202	10683	chr7	113776122	trans	39498947	39508469
R_L1_103	ENST00000630331.2	4.84457	1.42604e-06	0.00438005	0.0368572	ENST00000630331	ENSG00000197099	3	q27.3	186579476	186772986	HRG and FETUB antisense RNA 1 [Source:HGNC Symbol;Acc:HGNC:55915]	HRG-AS1	ENST00000630331	HRG-AS1-252	NA	chr7	113776122	trans	186647113	186743756
R_L1_103	ENST00000633440.1	4.84442	1.42706e-06	0.00438243	0.230989	ENST00000633440	ENSG00000282625	14	q13.2	35219023	35219283	mitochondrial ribosomal protein L57 pseudogene 8 [Source:HGNC Symbol;Acc:HGNC:29691]	MRPL57P8	ENST00000633440	MRPL57P8-201	NA	chr7	113776122	trans	35219023	35219283
R_L1_103	ENST00000442228.1	4.84328	1.43514e-06	0.00440071	1.95148	ENST00000442228	ENSG00000232940	6	p21.32	33249534	33255167	HLA complex group 25 [Source:HGNC Symbol;Acc:HGNC:20196]	HCG25	ENST00000442228	HCG25-219	414765	chr7	113776122	trans	33250279	33251635
R_L1_103	ENST00000492589.3	4.84311	1.43631e-06	0.00440342	0.412276	ENST00000492589	ENSG00000244236	2	p13.3	69516751	69517046	RNA, 7SL, cytoplasmic 604, pseudogene [Source:HGNC Symbol;Acc:HGNC:46620]	RN7SL604P	ENST00000492589	RN7SL604P-201	NA	chr7	113776122	trans	69516751	69517046
R_L1_103	ENST00000596488.1	4.84231	1.44206e-06	0.00441693	0.768206	ENST00000596488	ENSG00000268157	19	q13.33	49356152	49357769	novel transcript, antisense to TEAD2		ENST00000596488		NA	chr7	113776122	trans	49356152	49357769
R_L1_103	ENST00000617672.1	4.83808	1.47246e-06	0.00448467	0.265163	ENST00000617672	NA	NA	NA	NA	NA	NA	NA	NA	NA	NA	chr7	113776122	trans	NA	NA
R_L1_103	ENST00000441913.1	4.83682	1.48165e-06	0.00450561	0.0875402	ENST00000441913	ENSG00000229416	Y	q11.223	21677246	21681118	USP9Y pseudogene 8 [Source:HGNC Symbol;Acc:HGNC:38424]	USP9YP8	ENST00000441913	USP9YP8-201	NA	chr7	113776122	trans	21677246	21681118
R_L1_103	ENST00000614108.1	4.83678	1.48196e-06	0.00450623	1.97278	ENST00000614108	NA	NA	NA	NA	NA	NA	NA	NA	NA	NA	chr7	113776122	trans	NA	NA
R_L1_103	ENST00000612972.1	4.83585	1.48877e-06	0.00452099	0.636966	ENST00000612972	ENSG00000131044	20	q11.21	31870634	31945000	tubulin tyrosine ligase like 9 [Source:HGNC Symbol;Acc:HGNC:16118]	TTLL9	ENST00000612972	TTLL9-207	164395	chr7	113776122	trans	31937470	31943928
R_L1_103	ENST00000668767.1	4.83453	1.4985e-06	0.00454431	0.555541	ENST00000668767	ENSG00000272243	6	q13	74530248	74734319	novel transcript		ENST00000668767		NA	chr7	113776122	trans	74594210	74734279
R_L1_103	ENST00000524025.5	4.83255	1.51322e-06	0.00457573	0.683851	ENST00000524025	ENSG00000171060	8	p23.1	10672628	10700590	chromosome 8 open reading frame 74 [Source:HGNC Symbol;Acc:HGNC:32296]	C8orf74	ENST00000524025	C8orf74-207	203076	chr7	113776122	trans	10672653	10679999
R_L1_103	ENST00000568403.5	4.83198	1.51748e-06	0.0045857	0.608035	ENST00000568403	ENSG00000261741	16	p11.2	31563082	31564783	FSHD region gene 2 family member K, pseudogene [Source:HGNC Symbol;Acc:HGNC:51797]	FRG2KP	ENST00000568403	FRG2KP-201	NA	chr7	113776122	trans	31563082	31564783
R_L1_103	ENST00000591810.1	4.83168	1.51976e-06	0.00459033	0.172843	ENST00000591810	ENSG00000267710	19	q13.43	56272748	56310454	epididymal protein 13 [Source:HGNC Symbol;Acc:HGNC:53168]	EDDM13	ENST00000591810	EDDM13-205	100506374	chr7	113776122	trans	56298091	56302077
R_L1_103	ENST00000671600.1	4.83166	1.51989e-06	0.00459061	2.09406	ENST00000671600	ENSG00000259807	16	p11.2	29215385	29221040	novel transcript		ENST00000671600		NA	chr7	113776122	trans	29216499	29218839
R_L1_103	ENST00000540313.1	4.82915	1.53884e-06	0.00463444	5.62311	ENST00000540313	ENSG00000243978	X	q23	110358848	110456334	retrotransposon Gag like 9 [Source:HGNC Symbol;Acc:HGNC:29245]	RTL9	ENST00000540313	RTL9-203	57529	chr7	113776122	trans	110450565	110456326
R_L1_103	ENST00000545828.1	4.82874	1.5419e-06	0.00464128	0.151749	ENST00000545828	ENSG00000175899	12	p13.31	9067664	9116229	alpha-2-macroglobulin [Source:HGNC Symbol;Acc:HGNC:7]	A2M	ENST00000545828	A2M-212	2	chr7	113776122	trans	9072433	9106296
R_L1_103	ENST00000653341.1	4.82832	1.54512e-06	0.00464789	0.842411	ENST00000653341	ENSG00000258754	15	q26.2	93718542	94070898	long intergenic non-protein coding RNA 1579 [Source:HGNC Symbol;Acc:HGNC:27519]	LINC01579	ENST00000653341	LINC01579-210	NA	chr7	113776122	trans	93896059	93899696
R_L1_103	ENST00000268082.4	4.82757	1.55087e-06	0.00465915	1.07419	ENST00000268082	ENSG00000140481	15	q24.1	74202705	74336472	coiled-coil domain containing 33 [Source:HGNC Symbol;Acc:HGNC:26552]	CCDC33	ENST00000268082	CCDC33-201	80125	chr7	113776122	trans	74318570	74336141
R_L1_103	ENST00000368331.6	4.82041	1.60652e-06	0.00478176	61.3998	ENST00000368331	ENSG00000116580	1	q22	155749659	155859400	gon-4 like [Source:HGNC Symbol;Acc:HGNC:25973]	GON4L	ENST00000368331	GON4L-203	54856	chr7	113776122	trans	155749659	155857214
R_L1_103	ENST00000548335.1	4.82002	1.60957e-06	0.00478865	0.0507518	ENST00000548335	ENSG00000257185	14	q12	26809340	26836458	long intergenic non-protein coding RNA 2293 [Source:HGNC Symbol;Acc:HGNC:53209]	LINC02293	ENST00000548335	LINC02293-201	NA	chr7	113776122	trans	26809417	26820703
R_L1_103	ENST00000426148.2	4.81931	1.6152e-06	0.00480145	0.97515	ENST00000426148	ENSG00000224254	17	p11.2	19605454	19605933	MT-CO1 pseudogene 39 [Source:HGNC Symbol;Acc:HGNC:52104]	MTCO1P39	ENST00000426148	MTCO1P39-201	NA	chr7	113776122	trans	19605454	19605933
R_L1_103	ENST00000647125.1	4.81931	1.61524e-06	0.00480149	1.26603	ENST00000647125	ENSG00000185010	X	q28	154835788	155026940	coagulation factor VIII [Source:HGNC Symbol;Acc:HGNC:3546]	F8	ENST00000647125	F8-207	2157	chr7	113776122	trans	154930153	155022715
R_L1_103	ENST00000357881.8	4.81912	1.61676e-06	0.00480476	0.302517	ENST00000357881	ENSG00000111783	12	q23.3	106583004	106762803	regulatory factor X4 [Source:HGNC Symbol;Acc:HGNC:9985]	RFX4	ENST00000357881	RFX4-202	5992	chr7	113776122	trans	106601137	106761659
R_L1_103	ENST00000651210.1	4.81776	1.62759e-06	0.00482828	0.752912	ENST00000651210	ENSG00000180279	19	q13.33	50808874	50818880	long intergenic non-protein coding RNA 1869 [Source:HGNC Symbol;Acc:HGNC:25050]	LINC01869	ENST00000651210	LINC01869-205	284365	chr7	113776122	trans	50817384	50818441
R_L1_103	ENST00000472606.1	4.8149	1.65064e-06	0.00488054	0.740205	ENST00000472606	ENSG00000172554	2	p25.3	950849	1367613	syntrophin gamma 2 [Source:HGNC Symbol;Acc:HGNC:13741]	SNTG2	ENST00000472606	SNTG2-208	54221	chr7	113776122	trans	1353688	1367613
R_L1_103	ENST00000418242.3	4.81385	1.6592e-06	0.00489802	0.964841	ENST00000418242	ENSG00000226835	1	p22.1	94247819	94411036	ARHGAP29 antisense RNA 1 [Source:HGNC Symbol;Acc:HGNC:54311]	ARHGAP29-AS1	ENST00000418242	ARHGAP29-AS1-202	107985092	chr7	113776122	trans	94247821	94334850
R_L1_103	ENST00000498387.1	4.81377	1.65982e-06	0.00489947	0.824461	ENST00000498387	ENSG00000144644	3	p23	30726197	30894661	glutamate decarboxylase like 1 [Source:HGNC Symbol;Acc:HGNC:27949]	GADL1	ENST00000498387	GADL1-203	339896	chr7	113776122	trans	30728108	30779073
R_L1_103	ENST00000602255.1	4.81284	1.66746e-06	0.00491687	5.18724	ENST00000602255	ENSG00000267892	19	q13.2	38738284	38739863	novel transcript, antisense to CAPN12		ENST00000602255		NA	chr7	113776122	trans	38738284	38739863
R_L1_103	ENST00000415560.1	4.81058	1.68612e-06	0.00495904	1.60789	ENST00000415560	ENSG00000236683	X	p21.3	26748029	26749090	high mobility group AT-hook 1 pseudogene 1 [Source:HGNC Symbol;Acc:HGNC:13321]	HMGA1P1	ENST00000415560	HMGA1P1-201	NA	chr7	113776122	trans	26748029	26749090
R_L1_103	ENST00000522582.1	4.8097	1.6934e-06	0.00497522	0.467166	ENST00000522582	ENSG00000253811	5	q33.3	158983006	158984789	novel transcript		ENST00000522582		NA	chr7	113776122	trans	158983006	158984789
R_L1_103	ENST00000615163.1	4.80781	1.70917e-06	0.00500989	2.44536	ENST00000615163	ENSG00000231890	2	q21.3	135985124	136022593	DARS1 antisense RNA 1 [Source:HGNC Symbol;Acc:HGNC:40170]	DARS1-AS1	ENST00000615163	DARS1-AS1-225	NA	chr7	113776122	trans	135993899	136001023
R_L1_103	ENST00000346932.9	4.80729	1.71356e-06	0.00501873	0.528337	ENST00000346932	ENSG00000174938	16	p11.2	29871159	29899550	seizure related 6 homolog like 2 [Source:HGNC Symbol;Acc:HGNC:30844]	SEZ6L2	ENST00000346932	SEZ6L2-202	26470	chr7	113776122	trans	29871159	29899064
R_L1_103	ENST00000660505.1	4.80565	1.7274e-06	0.00504653	0.169044	ENST00000660505	ENSG00000263609	17	p11.2	22233926	22266392	long intergenic non-protein coding RNA 2002 [Source:HGNC Symbol;Acc:HGNC:52837]	LINC02002	ENST00000660505	LINC02002-209	NA	chr7	113776122	trans	22234326	22266364
R_L1_103	ENST00000578661.2	4.80425	1.73931e-06	0.00507256	0.337247	ENST00000578661	ENSG00000264613	1	p32.3	51995740	51996039	RNA, 7SL, cytoplasmic 290, pseudogene [Source:HGNC Symbol;Acc:HGNC:46306]	RN7SL290P	ENST00000578661	RN7SL290P-201	NA	chr7	113776122	trans	51995740	51996039
R_L1_103	ENST00000334821.3	4.80376	1.74348e-06	0.00508175	0.313437	ENST00000334821	ENSG00000187066	11	q13.1	65084979	65089375	transmembrane protein 262 [Source:HGNC Symbol;Acc:HGNC:49389]	TMEM262	ENST00000334821	TMEM262-201	100130348	chr7	113776122	trans	65088372	65089070
R_L1_103	ENST00000491411.2	4.80356	1.74522e-06	0.00508566	0.396818	ENST00000491411	ENSG00000244551	16	q12.1	49935028	49935352	ribosomal protein L34 pseudogene 29 [Source:HGNC Symbol;Acc:HGNC:35631]	RPL34P29	ENST00000491411	RPL34P29-201	NA	chr7	113776122	trans	49935028	49935352
R_L1_103	ENST00000422556.1	4.80177	1.76057e-06	0.0051191	9.40683	ENST00000422556	ENSG00000158480	20	q13.13	49903391	49915529	spermatogenesis associated 2 [Source:HGNC Symbol;Acc:HGNC:14681]	SPATA2	ENST00000422556	SPATA2-202	9825	chr7	113776122	trans	49903394	49913739
R_L1_103	ENST00000650730.1	4.80114	1.76608e-06	0.00513123	0.295409	ENST00000650730	ENSG00000147255	X	q26.2	131273506	131578899	immunoglobulin superfamily member 1 [Source:HGNC Symbol;Acc:HGNC:5948]	IGSF1	ENST00000650730	IGSF1-209	3547	chr7	113776122	trans	131274758	131275148
R_L1_103	ENST00000358431.8	4.79983	1.77745e-06	0.00515553	18.82	ENST00000358431	ENSG00000197077	22	q11.23	24952716	25197448	KIAA1671 [Source:HGNC Symbol;Acc:HGNC:29345]	KIAA1671	ENST00000358431	KIAA1671-201	85379	chr7	113776122	trans	24952716	25197448
R_L1_103	ENST00000603848.1	4.7993	1.78208e-06	0.00516575	0.270518	ENST00000603848	ENSG00000271462	12	p12.3	19418927	19419161	phosphoprotein enriched in astrocytes 15 (PEA15) pseudogene		ENST00000603848		NA	chr7	113776122	trans	19418927	19419161
R_L1_103	ENST00000567716.1	4.79802	1.7933e-06	0.00518895	0.83151	ENST00000567716	ENSG00000156218	15	q25.2	83654088	84039842	ADAMTS like 3 [Source:HGNC Symbol;Acc:HGNC:14633]	ADAMTSL3	ENST00000567716	ADAMTSL3-207	57188	chr7	113776122	trans	83945756	83982305
R_L1_103	ENST00000660765.1	4.79762	1.79677e-06	0.00519583	1.51788	ENST00000660765	ENSG00000258028	14	q12	28936889	29372406	novel transcript		ENST00000660765		107984685	chr7	113776122	trans	29007697	29063476
R_L1_103	ENST00000613054.2	4.79606	1.81054e-06	0.00522413	3.94288	ENST00000613054	ENSG00000169083	X	q12	67544021	67730619	androgen receptor [Source:HGNC Symbol;Acc:HGNC:644]	AR	ENST00000613054	AR-208	367	chr7	113776122	trans	67544820	67696075
R_L1_103	ENST00000504522.1	4.79494	1.82053e-06	0.00524596	1.17857	ENST00000504522	ENSG00000156463	5	q32	145936578	146081791	SH3 domain containing ring finger 2 [Source:HGNC Symbol;Acc:HGNC:26299]	SH3RF2	ENST00000504522	SH3RF2-203	153769	chr7	113776122	trans	146055822	146060151
R_L1_103	ENST00000552295.5	4.79425	1.82671e-06	0.00525818	0.523159	ENST00000552295	ENSG00000127325	12	q15	69643360	69699476	bestrophin 3 [Source:HGNC Symbol;Acc:HGNC:17105]	BEST3	ENST00000552295	BEST3-211	144453	chr7	113776122	trans	69671573	69694072
R_L1_103	ENST00000558736.1	4.79308	1.83724e-06	0.00527991	0.169604	ENST00000558736	ENSG00000259621	15	q26.3	98880659	98893535	novel transcript, antisense to IGF1R		ENST00000558736		NA	chr7	113776122	trans	98880659	98893535
R_L1_103	ENST00000667096.1	4.79269	1.84071e-06	0.00528675	1.00629	ENST00000667096	ENSG00000250863	4	p13	43972921	44025516	novel transcript		ENST00000667096		NA	chr7	113776122	trans	43979524	44016575
R_L1_103	ENST00000527645.1	4.79034	1.86206e-06	0.00533344	3.76659	ENST00000527645	ENSG00000197863	19	q13.12	36817428	36850787	zinc finger protein 790 [Source:HGNC Symbol;Acc:HGNC:33114]	ZNF790	ENST00000527645	ZNF790-203	388536	chr7	113776122	trans	36823365	36838027
R_L1_103	ENST00000680343.1	4.79033	1.86209e-06	0.00533351	0.378325	ENST00000680343	ENSG00000166794	15	q22.31	64155740	64163134	peptidylprolyl isomerase B [Source:HGNC Symbol;Acc:HGNC:9255]	PPIB	ENST00000680343	PPIB-205	5479	chr7	113776122	trans	64155740	64162581
R_L1_103	ENST00000620962.1	4.78457	1.9153e-06	0.00544918	0.896251	ENST00000620962	ENSG00000135916	2	q37.1	230864639	230879248	integral membrane protein 2C [Source:HGNC Symbol;Acc:HGNC:6175]	ITM2C	ENST00000620962	ITM2C-210	81618	chr7	113776122	trans	230878218	230878718
R_L1_103	ENST00000428478.1	4.78451	1.9159e-06	0.00545046	1.11907	ENST00000428478	ENSG00000214344	15	q26.3	101848645	101849575	olfactory receptor family 4 subfamily F member 13 pseudogene [Source:HGNC Symbol;Acc:HGNC:15076]	OR4F13P	ENST00000428478	OR4F13P-201	NA	chr7	113776122	trans	101848645	101849575
R_L1_103	ENST00000370373.2	4.78228	1.93685e-06	0.00549538	0.66377	ENST00000370373	ENSG00000203910	1	p22.1	92217915	92245813	chromosome 1 open reading frame 146 [Source:HGNC Symbol;Acc:HGNC:24032]	C1orf146	ENST00000370373	C1orf146-201	388649	chr7	113776122	trans	92218032	92245715
R_L1_103	ENST00000473168.1	4.78088	1.95018e-06	0.00552382	0.147322	ENST00000473168	ENSG00000272391	7	q11.23	75416786	75486299	POM121 transmembrane nucleoporin C [Source:HGNC Symbol;Acc:HGNC:34005]	POM121C	ENST00000473168	POM121C-203	100101267	chr7	113776122	trans	75423170	75437553
R_L1_103	ENST00000510416.2	4.78084	1.95062e-06	0.00552464	0.359978	ENST00000510416	ENSG00000249818	4	q31.3	151904932	151928710	novel transcript		ENST00000510416		102724700	chr7	113776122	trans	151904932	151928710
R_L1_103	ENST00000480166.3	4.77819	1.97598e-06	0.00557817	0.280158	ENST00000480166	ENSG00000277062	12	q23.1	96101951	96102249	RNA, 7SL, cytoplasmic 88, pseudogene [Source:HGNC Symbol;Acc:HGNC:46104]	RN7SL88P	ENST00000480166	RN7SL88P-201	NA	chr7	113776122	trans	96101951	96102249
R_L1_103	ENST00000467186.1	4.77809	1.97693e-06	0.00558027	1.23858	ENST00000467186	ENSG00000239432	3	q21.2	125756086	125756462	pseudogene similar to part of chromosome 11 open reading frame2 (C11orf2)		ENST00000467186		NA	chr7	113776122	trans	125756086	125756462
R_L1_103	ENST00000655833.1	4.77563	2.00082e-06	0.00563058	1.20205	ENST00000655833	ENSG00000287522	16	p13.2	8615855	8618033	novel transcript		ENST00000655833		NA	chr7	113776122	trans	8615855	8618033
R_L1_103	ENST00000657369.1	4.775	2.007e-06	0.00564433	0.263945	ENST00000657369	ENSG00000258583	14	q23.1	58646631	59184247	long intergenic non-protein coding RNA 1500 [Source:HGNC Symbol;Acc:HGNC:51166]	LINC01500	ENST00000657369	LINC01500-211	NA	chr7	113776122	trans	58828259	59184247
R_L1_103	ENST00000364445.1	4.77349	2.02187e-06	0.00567522	0.463478	ENST00000364445	ENSG00000201315	3	p22.2	36685040	36685369	RN7SK pseudogene 227 [Source:HGNC Symbol;Acc:HGNC:45951]	RN7SKP227	ENST00000364445	RN7SKP227-201	NA	chr7	113776122	trans	36685040	36685369
R_L1_103	ENST00000584962.5	4.7728	2.02866e-06	0.00568959	1.37157	ENST00000584962	ENSG00000290657	17	p11.2	18432051	18442895	novel transcript		ENST00000584962		NA	chr7	113776122	trans	18439905	18442892
R_L1_103	ENST00000617502.5	4.77158	2.04078e-06	0.00571526	4.80258	ENST00000617502	ENSG00000173898	11	q13.2	66682497	66744670	spectrin beta, non-erythrocytic 2 [Source:HGNC Symbol;Acc:HGNC:11276]	SPTBN2	ENST00000617502	SPTBN2-210	6712	chr7	113776122	trans	66685871	66718872
R_L1_103	ENST00000656126.1	4.77126	2.044e-06	0.00572194	0.510346	ENST00000656126	ENSG00000224322	7	p15.2	27361591	27410358	novel transcript		ENST00000656126		NA	chr7	113776122	trans	27361628	27410358
R_L1_103	ENST00000599957.5	4.771	2.04657e-06	0.00572746	4.92485	ENST00000599957	ENSG00000131409	19	q13.33	50516892	50568435	leucine rich repeat containing 4B [Source:HGNC Symbol;Acc:HGNC:25042]	LRRC4B	ENST00000599957	LRRC4B-202	94030	chr7	113776122	trans	50516892	50551042
R_L1_103	ENST00000664169.1	4.77069	2.04966e-06	0.00573383	0.139853	ENST00000664169	ENSG00000242759	3	q13.12	106630469	107240671	long intergenic non-protein coding RNA 882 [Source:HGNC Symbol;Acc:HGNC:48568]	LINC00882	ENST00000664169	LINC00882-248	NA	chr7	113776122	trans	106842893	107240668
R_L1_103	ENST00000428201.1	4.77033	2.05324e-06	0.00574113	0.459893	ENST00000428201	ENSG00000236054	22	q12.3	32583300	32584204	SYN3 antisense RNA 1 [Source:HGNC Symbol;Acc:HGNC:40569]	SYN3-AS1	ENST00000428201	SYN3-AS1-201	NA	chr7	113776122	trans	32583300	32584204
R_L1_103	ENST00000664433.1	4.76984	2.0582e-06	0.00575178	1.04671	ENST00000664433	ENSG00000237863	X	q22.3	108736011	108739223	IRS4 antisense RNA 1 [Source:HGNC Symbol;Acc:HGNC:55650]	IRS4-AS1	ENST00000664433	IRS4-AS1-204	NA	chr7	113776122	trans	108736485	108739223
R_L1_103	ENST00000414624.6	4.76982	2.05836e-06	0.00575205	0.0980453	ENST00000414624	ENSG00000221968	11	q12.2	61873519	61892051	fatty acid desaturase 3 [Source:HGNC Symbol;Acc:HGNC:3576]	FADS3	ENST00000414624	FADS3-202	3995	chr7	113776122	trans	61877584	61891454
R_L1_103	ENST00000465120.3	4.76972	2.05941e-06	0.00575417	3.87674	ENST00000465120	ENSG00000120093	17	q21.32	48548870	48604912	homeobox B3 [Source:HGNC Symbol;Acc:HGNC:5114]	HOXB3	ENST00000465120	HOXB3-204	3213	chr7	113776122	trans	48554285	48579357
R_L1_103	ENST00000608521.6	4.76838	2.07282e-06	0.00578288	0.190847	ENST00000608521	ENSG00000227195	20	p11.1	26167817	26251546	MIR663A host gene [Source:HGNC Symbol;Acc:HGNC:27662]	MIR663AHG	ENST00000608521	MIR663AHG-229	284801	chr7	113776122	trans	26187021	26208444
R_L1_103	ENST00000662138.1	4.76744	2.08234e-06	0.00580337	1.58119	ENST00000662138	ENSG00000256915	12	q14.3	65622273	65663299	novel transcript		ENST00000662138		NA	chr7	113776122	trans	65622273	65647858
R_L1_103	ENST00000586462.1	4.7671	2.08588e-06	0.00581107	1.31148	ENST00000586462	ENSG00000153822	17	q24.3	70053429	70135608	potassium inwardly rectifying channel subfamily J member 16 [Source:HGNC Symbol;Acc:HGNC:6262]	KCNJ16	ENST00000586462	KCNJ16-204	3773	chr7	113776122	trans	70096640	70133604
R_L1_103	ENST00000648495.1	4.76604	2.09669e-06	0.00583378	9.28203	ENST00000648495	ENSG00000182093	21	q22.2	39377698	39428528	guided entry of tail-anchored proteins factor 1 [Source:HGNC Symbol;Acc:HGNC:12790]	GET1	ENST00000648495	GET1-216	7485	chr7	113776122	trans	39412418	39428500
R_L1_103	ENST00000480790.3	4.76503	2.10696e-06	0.00585459	0.426581	ENST00000480790	ENSG00000244514	17	q21.32	48765554	48765847	RNA, 7SL, cytoplasmic 125, pseudogene [Source:HGNC Symbol;Acc:HGNC:46141]	RN7SL125P	ENST00000480790	RN7SL125P-201	NA	chr7	113776122	trans	48765554	48765847
R_L1_103	ENST00000666418.1	4.76037	2.15531e-06	0.00594947	0.572177	ENST00000666418	ENSG00000287198	3	q24	148922703	148956088	novel transcript		ENST00000666418		NA	chr7	113776122	trans	148922703	148956088
R_L1_103	ENST00000574902.5	4.75976	2.1618e-06	0.00596272	1.10857	ENST00000574902	ENSG00000085644	16	p13.3	3129777	3142804	zinc finger protein 213 [Source:HGNC Symbol;Acc:HGNC:13005]	ZNF213	ENST00000574902	ZNF213-206	7760	chr7	113776122	trans	3134923	3142803
R_L1_103	ENST00000664465.1	4.75929	2.16672e-06	0.00597296	0.279418	ENST00000664465	ENSG00000248505	4	q12	57424495	57478341	long intergenic non-protein coding RNA 2380 [Source:HGNC Symbol;Acc:HGNC:53303]	LINC02380	ENST00000664465	LINC02380-205	NA	chr7	113776122	trans	57462372	57465975
R_L1_103	ENST00000527223.6	4.75908	2.16896e-06	0.00597784	0.238649	ENST00000527223	ENSG00000167646	19	q13.42	55158661	55166722	dynein axonemal assembly factor 3 [Source:HGNC Symbol;Acc:HGNC:30492]	DNAAF3	ENST00000527223	DNAAF3-207	352909	chr7	113776122	trans	55158663	55166650
R_L1_103	ENST00000412424.1	4.75752	2.18548e-06	0.00601109	0.100053	ENST00000412424	ENSG00000228538	2	p24.1	21638068	21649572	novel transcript		ENST00000412424		NA	chr7	113776122	trans	21638431	21649563
R_L1_103	ENST00000636706.1	4.75537	2.2084e-06	0.00605482	16.3739	ENST00000636706	ENSG00000107554	10	q24.2	99875577	100009947	dynamin binding protein [Source:HGNC Symbol;Acc:HGNC:30373]	DNMBP	ENST00000636706	DNMBP-204	23268	chr7	113776122	trans	99875577	99930996
R_L1_103	ENST00000491621.5	4.75448	2.21799e-06	0.00607477	0.101171	ENST00000491621	ENSG00000169764	2	p15	63840952	63891562	UDP-glucose pyrophosphorylase 2 [Source:HGNC Symbol;Acc:HGNC:12527]	UGP2	ENST00000491621	UGP2-222	7360	chr7	113776122	trans	63846074	63885684
R_L1_103	ENST00000406109.5	4.75373	2.22614e-06	0.00609068	0.635054	ENST00000406109	ENSG00000106399	7	p21.3	7636518	7718607	replication protein A3 [Source:HGNC Symbol;Acc:HGNC:10291]	RPA3	ENST00000406109	RPA3-204	6119	chr7	113776122	trans	7636927	7640816
R_L1_103	ENST00000372492.9	4.75367	2.22675e-06	0.0060917	2.8201	ENST00000372492	ENSG00000243710	1	p34.2	43172330	43254358	cilia and flagella associated protein 57 [Source:HGNC Symbol;Acc:HGNC:26485]	CFAP57	ENST00000372492	CFAP57-201	149465	chr7	113776122	trans	43172330	43254358
R_L1_103	ENST00000404085.7	4.75277	2.23655e-06	0.00611175	4.25395	ENST00000404085	ENSG00000160117	19	p13.11	17281645	17287646	ankyrin repeat and LEM domain containing 1 [Source:HGNC Symbol;Acc:HGNC:26812]	ANKLE1	ENST00000404085	ANKLE1-202	126549	chr7	113776122	trans	17281901	17287646
R_L1_103	ENST00000533393.1	4.75227	2.24192e-06	0.00612315	0.215442	ENST00000533393	ENSG00000149476	11	q12.2	61333220	61353295	triokinase and FMN cyclase [Source:HGNC Symbol;Acc:HGNC:24552]	TKFC	ENST00000533393	TKFC-217	26007	chr7	113776122	trans	61333280	61339123
R_L1_103	ENST00000652827.1	4.74962	2.27099e-06	0.00618154	3.88741	ENST00000652827	ENSG00000237461	9	q31.1	99396987	99819921	novel transcript		ENST00000652827		101928438	chr7	113776122	trans	99396987	99819921
R_L1_103	ENST00000539105.1	4.74907	2.27704e-06	0.00619423	0.0709963	ENST00000539105	ENSG00000256389	12	p12.3	17479446	17709867	novel transcript		ENST00000539105		124902888	chr7	113776122	trans	17589257	17615463
R_L1_103	ENST00000614660.1	4.74814	2.28737e-06	0.00621504	1.55001	ENST00000614660	ENSG00000273654	19	p13.11	18022403	18032099	citrate synthase (CS) pseudogene		ENST00000614660		NA	chr7	113776122	trans	18030629	18032029
R_L1_103	ENST00000446659.1	4.74651	2.3056e-06	0.00625044	0.170006	ENST00000446659	ENSG00000230338	10	q23.33	94774156	94774633	MT-ND4 pseudogene 19 [Source:HGNC Symbol;Acc:HGNC:42206]	MTND4P19	ENST00000446659	MTND4P19-201	NA	chr7	113776122	trans	94774156	94774633
R_L1_103	ENST00000552720.5	4.74389	2.33505e-06	0.00630896	0.715003	ENST00000552720	ENSG00000050405	12	q13.12	50175788	50283520	LIM domain and actin binding 1 [Source:HGNC Symbol;Acc:HGNC:24636]	LIMA1	ENST00000552720	LIMA1-213	51474	chr7	113776122	trans	50177006	50283456
R_L1_103	ENST00000225550.4	4.74366	2.33771e-06	0.00631466	2.01131	ENST00000225550	ENSG00000108417	17	q21.2	41420547	41424585	keratin 37 [Source:HGNC Symbol;Acc:HGNC:6455]	KRT37	ENST00000225550	KRT37-201	8688	chr7	113776122	trans	41420547	41424585
R_L1_103	ENST00000594042.1	4.74349	2.33963e-06	0.00631849	0.465429	ENST00000594042	ENSG00000105131	19	p13.12	15226919	15233435	epoxide hydrolase 3 [Source:HGNC Symbol;Acc:HGNC:23760]	EPHX3	ENST00000594042	EPHX3-203	79852	chr7	113776122	trans	15231349	15233047
R_L1_103	ENST00000582608.5	4.73952	2.38506e-06	0.00641117	1.30403	ENST00000582608	ENSG00000178927	17	q25.3	82440912	82450829	cytochrome b-245 chaperone 1 [Source:HGNC Symbol;Acc:HGNC:28672]	CYBC1	ENST00000582608	CYBC1-226	79415	chr7	113776122	trans	82445558	82450743
R_L1_103	ENST00000422979.1	4.73686	2.41607e-06	0.00647189	1.07478	ENST00000422979	ENSG00000237782	X	p11.3	45381527	45381995	PLLP pseudogene 1 [Source:HGNC Symbol;Acc:HGNC:54943]	PLLPP1	ENST00000422979	PLLPP1-201	NA	chr7	113776122	trans	45381527	45381995
R_L1_103	ENST00000666177.1	4.73664	2.41857e-06	0.00647714	0.61076	ENST00000666177	ENSG00000229613	9	q22.2	90462432	90583821	long intergenic non-protein coding RNA 1501 [Source:HGNC Symbol;Acc:HGNC:27988]	LINC01501	ENST00000666177	LINC01501-211	340515	chr7	113776122	trans	90563941	90582770
R_L1_103	ENST00000636687.1	4.73583	2.42812e-06	0.00649682	0.610462	ENST00000636687	ENSG00000279668	17	q12	33827699	34079100	novel transcript		ENST00000636687		NA	chr7	113776122	trans	33827728	33984316
R_L1_103	ENST00000517192.1	4.73507	2.43714e-06	0.00651469	0.303797	ENST00000517192	ENSG00000253001	4	q32.3	163828800	163829113	RN7SK pseudogene 105 [Source:HGNC Symbol;Acc:HGNC:45829]	RN7SKP105	ENST00000517192	RN7SKP105-201	NA	chr7	113776122	trans	163828800	163829113
R_L1_103	ENST00000655803.1	4.73434	2.44577e-06	0.00653149	5.89988	ENST00000655803	ENSG00000287747	8	p23.1	6780874	6789021	novel transcript		ENST00000655803		NA	chr7	113776122	trans	6780874	6789021
R_L1_103	ENST00000590311.5	4.73144	2.48026e-06	0.00660018	55.6925	ENST00000590311	ENSG00000154262	17	q24.3	69078702	69141895	ATP binding cassette subfamily A member 6 [Source:HGNC Symbol;Acc:HGNC:36]	ABCA6	ENST00000590311	ABCA6-205	23460	chr7	113776122	trans	69103912	69115442
R_L1_103	ENST00000655851.1	4.72827	2.5186e-06	0.00667727	1.38323	ENST00000655851	ENSG00000267777	19	q12	31167457	31225143	long intergenic non-protein coding RNA 1791 [Source:HGNC Symbol;Acc:HGNC:52581]	LINC01791	ENST00000655851	LINC01791-204	107985312	chr7	113776122	trans	31167470	31205821
R_L1_103	ENST00000312233.4	4.72793	2.52285e-06	0.00668564	4.31645	ENST00000312233	ENSG00000174332	1	p32.3	53506237	53739164	GLIS family zinc finger 1 [Source:HGNC Symbol;Acc:HGNC:29525]	GLIS1	ENST00000312233	GLIS1-201	148979	chr7	113776122	trans	53506237	53734204
R_L1_103	ENST00000653116.1	4.72598	2.54672e-06	0.00673156	7.12562	ENST00000653116	ENSG00000231424	1	q24.3	170748573	171251857	novel transcript, antisense to FMO1		ENST00000653116		NA	chr7	113776122	trans	170863239	171251832
R_L1_103	ENST00000674074.1	4.72502	2.55852e-06	0.00675485	2.98336	ENST00000674074	ENSG00000021826	2	q34	210477682	210679107	carbamoyl-phosphate synthase 1 [Source:HGNC Symbol;Acc:HGNC:2323]	CPS1	ENST00000674074	CPS1-215	1373	chr7	113776122	trans	210593366	210679107
R_L1_103	ENST00000440503.1	4.72452	2.56472e-06	0.00676724	0.58174	ENST00000440503	ENSG00000122733	9	p13.3	34957608	34982544	PHD finger protein 24 [Source:HGNC Symbol;Acc:HGNC:29180]	PHF24	ENST00000440503	PHF24-202	23349	chr7	113776122	trans	34979688	34982544
R_L1_103	ENST00000448361.5	4.72342	2.57841e-06	0.00679436	0.224091	ENST00000448361	ENSG00000148444	10	p12.2	22316386	22320306	COMM domain containing 3 [Source:HGNC Symbol;Acc:HGNC:23332]	COMMD3	ENST00000448361	COMMD3-203	23412	chr7	113776122	trans	22316445	22320306
R_L1_103	ENST00000579899.1	4.721	2.60869e-06	0.00685361	0.731106	ENST00000579899	ENSG00000154864	18	p11.21	10666483	11149569	piezo type mechanosensitive ion channel component 2 [Source:HGNC Symbol;Acc:HGNC:26270]	PIEZO2	ENST00000579899	PIEZO2-208	63895	chr7	113776122	trans	10857065	10890692
R_L1_103	ENST00000579057.5	4.71911	2.63267e-06	0.00689873	0.291877	ENST00000579057	ENSG00000231028	6	q23.3	135497422	135828703	AHI1 divergent transcript [Source:HGNC Symbol;Acc:HGNC:32526]	AHI1-DT	ENST00000579057	AHI1-DT-204	100131814	chr7	113776122	trans	135497937	135517059
R_L1_103	ENST00000643206.1	4.71895	2.63471e-06	0.00690289	1.39539	ENST00000643206	ENSG00000127990	7	q21.3	94524204	94656572	sarcoglycan epsilon [Source:HGNC Symbol;Acc:HGNC:10808]	SGCE	ENST00000643206	SGCE-230	8910	chr7	113776122	trans	94585223	94656148
R_L1_103	ENST00000469634.5	4.71676	2.66274e-06	0.00695713	15.6717	ENST00000469634	ENSG00000171824	1	p36.22	11066618	11099869	exosome component 10 [Source:HGNC Symbol;Acc:HGNC:9138]	EXOSC10	ENST00000469634	EXOSC10-204	5394	chr7	113776122	trans	11068645	11073026
R_L1_103	ENST00000624061.1	4.71582	2.67483e-06	0.00698104	0.0613627	ENST00000624061	ENSG00000279658	3	q11.2	97836986	97874691	novel transcript, antisense to CRYBG3		ENST00000624061		NA	chr7	113776122	trans	97836986	97874691
R_L1_103	ENST00000669248.1	4.71411	2.69701e-06	0.00702431	0.0269527	ENST00000669248	ENSG00000176840	19	p13.3	4769031	4785077	MIR7-3 host gene [Source:HGNC Symbol;Acc:HGNC:30049]	MIR7-3HG	ENST00000669248	MIR7-3HG-244	284424	chr7	113776122	trans	4769132	4772556
R_L1_103	ENST00000650021.1	4.71189	2.72609e-06	0.00707793	0.361733	ENST00000650021	ENSG00000228262	2	p22.3	33706886	34738231	long intergenic non-protein coding RNA 1320 [Source:HGNC Symbol;Acc:HGNC:50526]	LINC01320	ENST00000650021	LINC01320-220	104355287	chr7	113776122	trans	34189813	34722833
R_L1_103	ENST00000606857.1	4.70964	2.75573e-06	0.00713529	1.32517	ENST00000606857	ENSG00000268020	1	p36.33	52473	53312	olfactory receptor family 4 subfamily G member 4 pseudogene [Source:HGNC Symbol;Acc:HGNC:14822]	OR4G4P	ENST00000606857	OR4G4P-201	NA	chr7	113776122	trans	52473	53312
R_L1_103	ENST00000627626.1	4.70957	2.75673e-06	0.00713718	0.261014	ENST00000627626	ENSG00000235066	2	q14.1	117995397	118055033	novel transcript, antisense to CCDC93		ENST00000627626		NA	chr7	113776122	trans	118031840	118055033
R_L1_103	ENST00000480413.1	4.70715	2.78903e-06	0.007198	0.98113	ENST00000480413	ENSG00000142871	1	p22.3	85580761	85584589	cellular communication network factor 1 [Source:HGNC Symbol;Acc:HGNC:2654]	CCN1	ENST00000480413	CCN1-202	3491	chr7	113776122	trans	85581200	85582099
R_L1_103	ENST00000641483.1	4.70715	2.7891e-06	0.007198	3.4993	ENST00000641483	ENSG00000290673	7	p22.1	5103719	5120245	novel transcript		ENST00000641483		NA	chr7	113776122	trans	5103723	5120245
R_L1_103	ENST00000670635.1	4.70643	2.79874e-06	0.00721708	0.999091	ENST00000670635	ENSG00000287659	4	p14	38276178	38279880	novel transcript		ENST00000670635		124900694	chr7	113776122	trans	38276178	38279880
R_L1_103	ENST00000514600.5	4.70534	2.81351e-06	0.00724387	0.0705076	ENST00000514600	ENSG00000248307	4	q28.3	137978547	138131182	long intergenic non-protein coding RNA 616 [Source:HGNC Symbol;Acc:HGNC:44065]	LINC00616	ENST00000514600	LINC00616-205	641365	chr7	113776122	trans	138027422	138130685
R_L1_103	ENST00000506136.1	4.70525	2.81477e-06	0.00724628	0.280611	ENST00000506136	ENSG00000250940	4	p16.3	4086638	4086814	ribosomal protein S24 (RPS24) pseudogene		ENST00000506136		NA	chr7	113776122	trans	4086638	4086814
R_L1_103	ENST00000415045.1	4.70388	2.83337e-06	0.00728153	0.359383	ENST00000415045	ENSG00000169760	3	q26.31	173396284	174294372	neuroligin 1 [Source:HGNC Symbol;Acc:HGNC:14291]	NLGN1	ENST00000415045	NLGN1-203	22871	chr7	113776122	trans	173584920	174281303
R_L1_103	ENST00000259271.7	4.70358	2.83741e-06	0.00728923	1.21811	ENST00000259271	ENSG00000136750	10	p12.1	26216665	26304558	glutamate decarboxylase 2 [Source:HGNC Symbol;Acc:HGNC:4093]	GAD2	ENST00000259271	GAD2-201	2572	chr7	113776122	trans	26216665	26304558
R_L1_103	ENST00000515547.2	4.70306	2.84449e-06	0.00730155	0.366033	ENST00000515547	ENSG00000230386	7	q11.21	65617082	65619153	pseudogene similar to part of glutamate receptor, metabotropic 8 GRM8		ENST00000515547		NA	chr7	113776122	trans	65617082	65619153
R_L1_103	ENST00000487868.1	4.7025	2.85224e-06	0.00731687	0.871846	ENST00000487868	ENSG00000130559	9	q34.3	135808487	135907546	calmodulin regulated spectrin associated protein 1 [Source:HGNC Symbol;Acc:HGNC:19946]	CAMSAP1	ENST00000487868	CAMSAP1-208	157922	chr7	113776122	trans	135811515	135818171
R_L1_103	ENST00000579358.1	4.70205	2.8584e-06	0.00732835	1.00806	ENST00000579358	ENSG00000011143	17	q22	58205441	58219605	MKS transition zone complex subunit 1 [Source:HGNC Symbol;Acc:HGNC:7121]	MKS1	ENST00000579358	MKS1-207	54903	chr7	113776122	trans	58208141	58211120
R_L1_103	ENST00000412149.1	4.70171	2.86315e-06	0.00733451	1.63502	ENST00000412149	ENSG00000234630	22	q11.22	22293733	22294794	novel transcript		ENST00000412149		NA	chr7	113776122	trans	22293733	22294794
R_L1_103	ENST00000399813.1	4.70171	2.86316e-06	0.00733451	1.51344	ENST00000399813	ENSG00000182902	22	q11.21	17563450	17590995	solute carrier family 25 member 18 [Source:HGNC Symbol;Acc:HGNC:10988]	SLC25A18	ENST00000399813	SLC25A18-202	83733	chr7	113776122	trans	17563450	17590881
R_L1_103	ENST00000608246.5	4.70079	2.87579e-06	0.00735641	0.246983	ENST00000608246	ENSG00000235790	1	p35.2	31644049	31660162	PEF1 and COL16A1 antisense RNA 1 [Source:HGNC Symbol;Acc:HGNC:40154]	PEF1-AS1	ENST00000608246	PEF1-AS1-211	NA	chr7	113776122	trans	31645017	31659904
R_L1_103	ENST00000558237.1	4.69903	2.90033e-06	0.0074038	1.21313	ENST00000558237	ENSG00000259684	15	q21.2	50557601	50560500	novel transcript, antisense to TRPM7		ENST00000558237		NA	chr7	113776122	trans	50557601	50560500
R_L1_103	ENST00000430508.1	4.69899	2.90077e-06	0.00740459	1.20434	ENST00000430508	ENSG00000265107	1	q21.2	147756199	147773362	gap junction protein alpha 5 [Source:HGNC Symbol;Acc:HGNC:4279]	GJA5	ENST00000430508	GJA5-201	2702	chr7	113776122	trans	147758484	147773354
R_L1_103	ENST00000369486.8	4.69717	2.92632e-06	0.00745352	19.6313	ENST00000369486	ENSG00000143061	1	p13.1	116574399	116667755	immunoglobulin superfamily member 3 [Source:HGNC Symbol;Acc:HGNC:5950]	IGSF3	ENST00000369486	IGSF3-203	3321	chr7	113776122	trans	116574408	116667733
R_L1_103	ENST00000605250.1	4.69651	2.9357e-06	0.00747177	1.63273	ENST00000605250	ENSG00000270323	11	q13.4	73640479	73641037	CTAGE family, member 5 (CTAGE5) pseudogene		ENST00000605250		NA	chr7	113776122	trans	73640479	73641037
R_L1_103	ENST00000436772.1	4.6964	2.93725e-06	0.00747478	0.286565	ENST00000436772	ENSG00000231064	1	q22	155194996	155205495	THBS3 antisense RNA 1 [Source:HGNC Symbol;Acc:HGNC:40582]	THBS3-AS1	ENST00000436772	THBS3-AS1-203	105371450	chr7	113776122	trans	155194997	155200575
R_L1_103	ENST00000662888.1	4.69631	2.93839e-06	0.00747692	0.10899	ENST00000662888	ENSG00000249378	4	q35.2	188400736	188681051	long intergenic non-protein coding RNA 1060 [Source:HGNC Symbol;Acc:HGNC:49081]	LINC01060	ENST00000662888	LINC01060-212	401164	chr7	113776122	trans	188455554	188486429
R_L1_103	ENST00000545075.3	4.69591	2.94407e-06	0.00748751	0.731892	ENST00000545075	NA	NA	NA	NA	NA	NA	NA	NA	NA	NA	chr7	113776122	trans	NA	NA
R_L1_103	ENST00000409321.5	4.69556	2.94909e-06	0.0074968	1.56153	ENST00000409321	ENSG00000187514	2	q37.1	231706895	231713551	prothymosin alpha [Source:HGNC Symbol;Acc:HGNC:9623]	PTMA	ENST00000409321	PTMA-203	5757	chr7	113776122	trans	231707684	231713108
R_L1_103	ENST00000664579.1	4.69455	2.96349e-06	0.00752367	0.577519	ENST00000664579	ENSG00000215386	21	q21.1	15928296	16646364	mir-99a-let-7c cluster host gene [Source:HGNC Symbol;Acc:HGNC:1274]	MIR99AHG	ENST00000664579	MIR99AHG-293	388815	chr7	113776122	trans	16011465	16619755
R_L1_103	ENST00000422282.2	4.69313	2.98377e-06	0.00755927	0.917057	ENST00000422282	ENSG00000225078	9	q33.2	123061845	123063312	COP9 constitutive photomorphogenic homolog subunit 2 (Arabidopsis) (COPS2) pseudogene		ENST00000422282		NA	chr7	113776122	trans	123061845	123063312
R_L1_103	ENST00000556081.2	4.68983	3.03146e-06	0.00765044	0.300277	ENST00000556081	ENSG00000258901	14	q21.1	41555662	41556055	ubiquitin-conjugating enzyme E2D 3 (UBE2D3) pseudogene		ENST00000556081		NA	chr7	113776122	trans	41555662	41556055
R_L1_103	ENST00000522060.1	4.68971	3.03322e-06	0.00765377	0.345536	ENST00000522060	ENSG00000247317	8	q24.3	142981738	143018447	LY6E divergent transcript [Source:HGNC Symbol;Acc:HGNC:53728]	LY6E-DT	ENST00000522060	LY6E-DT-205	NA	chr7	113776122	trans	142982049	143018381
R_L1_103	ENST00000558910.3	4.68963	3.03433e-06	0.00765577	8.39822	ENST00000558910	ENSG00000140416	15	q22.2	63042632	63071915	tropomyosin 1 [Source:HGNC Symbol;Acc:HGNC:12010]	TPM1	ENST00000558910	TPM1-216	7168	chr7	113776122	trans	63048487	63065278
R_L1_103	ENST00000445734.1	4.6896	3.03476e-06	0.00765654	1.39787	ENST00000445734	ENSG00000227988	X	p11.4	38395369	38395895	teratocarcinoma-derived growth factor 1 pseudogene 1 [Source:HGNC Symbol;Acc:HGNC:42350]	TDGF1P1	ENST00000445734	TDGF1P1-201	NA	chr7	113776122	trans	38395369	38395895
R_L1_103	ENST00000412509.2	4.6876	3.0641e-06	0.00770766	2.49461	ENST00000412509	ENSG00000236988	X	q22.1	100149783	100151340	CTDSPL2 pseudogene 1 [Source:HGNC Symbol;Acc:HGNC:55031]	CTDSPL2P1	ENST00000412509	CTDSPL2P1-201	NA	chr7	113776122	trans	100149783	100151340
R_L1_103	ENST00000656364.1	4.68733	3.06798e-06	0.00771496	0.73441	ENST00000656364	ENSG00000287903	6	p25.2	2503797	2528665	novel transcript		ENST00000656364		NA	chr7	113776122	trans	2503948	2506337
R_L1_103	ENST00000510843.5	4.68524	3.09896e-06	0.00777086	1.2966	ENST00000510843	ENSG00000109794	4	q35.1	186104419	186175337	family with sequence similarity 149 member A [Source:HGNC Symbol;Acc:HGNC:24527]	FAM149A	ENST00000510843	FAM149A-211	25854	chr7	113776122	trans	186163558	186167655
R_L1_103	ENST00000451257.5	4.68107	3.16152e-06	0.00788889	12.7218	ENST00000451257	ENSG00000215498	22	q11.21	21167758	21192156	family with sequence similarity 230 member B [Source:HGNC Symbol;Acc:HGNC:32943]	FAM230B	ENST00000451257	FAM230B-208	642633	chr7	113776122	trans	21167758	21192156
R_L1_103	ENST00000496974.3	4.68018	3.17504e-06	0.00791431	0.38024	ENST00000496974	ENSG00000243539	1	p36.22	12036740	12037014	RNA, 7SL, cytoplasmic 649, pseudogene [Source:HGNC Symbol;Acc:HGNC:46665]	RN7SL649P	ENST00000496974	RN7SL649P-201	NA	chr7	113776122	trans	12036740	12037014
R_L1_103	ENST00000659580.1	4.67999	3.17798e-06	0.00791971	0.977351	ENST00000659580	ENSG00000249782	5	p15.31	8525144	8561682	novel transcript		ENST00000659580		105374647	chr7	113776122	trans	8525148	8560958
R_L1_103	ENST00000625145.1	4.67924	3.1894e-06	0.00793996	0.37326	ENST00000625145	ENSG00000280357	13	q14.11	44432144	44432678	TEC		ENST00000625145		NA	chr7	113776122	trans	44432144	44432678
R_L1_103	ENST00000514291.1	4.67742	3.21744e-06	0.0079895	0.883694	ENST00000514291	ENSG00000244968	5	p13.1	38556765	38671216	LIFR antisense RNA 1 [Source:HGNC Symbol;Acc:HGNC:43600]	LIFR-AS1	ENST00000514291	LIFR-AS1-203	100506495	chr7	113776122	trans	38558942	38579594
R_L1_103	ENST00000495104.1	4.67721	3.22054e-06	0.00799466	0.502766	ENST00000495104	ENSG00000244146	4	q32.3	164920618	164921063	ribosomal protein L26 (RPL26) pseudogene		ENST00000495104		NA	chr7	113776122	trans	164920618	164921063
R_L1_103	ENST00000534786.1	4.67546	3.24778e-06	0.00804403	0.882322	ENST00000534786	ENSG00000132768	1	p34.1	43970000	43973369	diphthamide biosynthesis 2 [Source:HGNC Symbol;Acc:HGNC:3004]	DPH2	ENST00000534786	DPH2-217	1802	chr7	113776122	trans	43970105	43971102
R_L1_103	ENST00000341584.4	4.67538	3.24896e-06	0.00804644	0.468551	ENST00000341584	ENSG00000170099	14	q32.13	94304248	94323389	serpin family A member 6 [Source:HGNC Symbol;Acc:HGNC:1540]	SERPINA6	ENST00000341584	SERPINA6-201	866	chr7	113776122	trans	94304248	94323336
R_L1_103	ENST00000454918.1	4.67537	3.2491e-06	0.0080467	0.0744777	ENST00000454918	ENSG00000173699	2	q37.1	230990324	231025055	spermatogenesis associated 3 [Source:HGNC Symbol;Acc:HGNC:17884]	SPATA3	ENST00000454918	SPATA3-207	130560	chr7	113776122	trans	230996170	231002756
R_L1_103	ENST00000531911.1	4.67235	3.29646e-06	0.00813304	0.401119	ENST00000531911	ENSG00000006071	11	p15.1	17392498	17476894	ATP binding cassette subfamily C member 8 [Source:HGNC Symbol;Acc:HGNC:59]	ABCC8	ENST00000531911	ABCC8-217	6833	chr7	113776122	trans	17410597	17428093
R_L1_103	ENST00000550084.1	4.67121	3.31456e-06	0.00816261	0.825808	ENST00000550084	ENSG00000139567	12	q13.13	51906908	51923361	activin A receptor like type 1 [Source:HGNC Symbol;Acc:HGNC:175]	ACVRL1	ENST00000550084	ACVRL1-205	94	chr7	113776122	trans	51921652	51923361
R_L1_103	ENST00000445784.1	4.67033	3.32846e-06	0.00818557	0.845778	ENST00000445784	ENSG00000225498	7	q21.13	90312496	90322592	novel transcript		ENST00000445784		NA	chr7	113776122	trans	90312496	90322592
R_L1_103	ENST00000520001.5	4.66602	3.39777e-06	0.00831176	0.559411	ENST00000520001	ENSG00000168619	8	p11.22	39584489	39730065	ADAM metallopeptidase domain 18 [Source:HGNC Symbol;Acc:HGNC:196]	ADAM18	ENST00000520001	ADAM18-203	8749	chr7	113776122	trans	39584489	39610744
R_L1_103	ENST00000306448.4	4.66588	3.40011e-06	0.00831621	6.32169	ENST00000306448	ENSG00000250565	2	p21	46490750	46542577	ATPase H+ transporting V1 subunit E2 [Source:HGNC Symbol;Acc:HGNC:18125]	ATP6V1E2	ENST00000306448	ATP6V1E2-201	90423	chr7	113776122	trans	46511847	46519957
R_L1_103	ENST00000681816.1	4.66319	3.44403e-06	0.00839396	0.850631	ENST00000681816	ENSG00000169604	2	p13.3	69013176	69249327	ANTXR cell adhesion molecule 1 [Source:HGNC Symbol;Acc:HGNC:21014]	ANTXR1	ENST00000681816	ANTXR1-211	84168	chr7	113776122	trans	69013440	69146305
R_L1_103	ENST00000539905.5	4.66254	3.45476e-06	0.00841388	4.73655	ENST00000539905	ENSG00000101327	20	p13	1978757	1994285	prodynorphin [Source:HGNC Symbol;Acc:HGNC:8820]	PDYN	ENST00000539905	PDYN-202	5173	chr7	113776122	trans	1978757	1994285
R_L1_103	ENST00000429112.1	4.66254	3.45486e-06	0.00841407	0.957959	ENST00000429112	ENSG00000132429	6	q21	105157900	105180014	popeye domain containing 3 [Source:HGNC Symbol;Acc:HGNC:17649]	POPDC3	ENST00000429112	POPDC3-202	64208	chr7	113776122	trans	105158581	105160121
R_L1_103	ENST00000360488.7	4.66252	3.45511e-06	0.00841454	1.7466	ENST00000360488	ENSG00000112337	6	p22.2	25912754	25930691	solute carrier family 17 member 2 [Source:HGNC Symbol;Acc:HGNC:10930]	SLC17A2	ENST00000360488	SLC17A2-202	10246	chr7	113776122	trans	25912754	25930611
R_L1_103	ENST00000454128.3	4.66228	3.45917e-06	0.00842194	0.843285	ENST00000454128	ENSG00000232884	21	q11.2	14676689	14763259	novel transcript		ENST00000454128		NA	chr7	113776122	trans	14746762	14753848
R_L1_103	ENST00000594200.1	4.66061	3.48689e-06	0.00847237	0.160416	ENST00000594200	ENSG00000269364	19	p12	22532626	22533494	long intergenic non-protein coding RNA 1233 [Source:HGNC Symbol;Acc:HGNC:49756]	LINC01233	ENST00000594200	LINC01233-201	100128139	chr7	113776122	trans	22532777	22533491
R_L1_103	ENST00000563702.1	4.66019	3.49381e-06	0.00848473	2.54058	ENST00000563702	ENSG00000260685	15	q24.2	75950464	75951144	RWD domain containing 1 (RWDD1) pseudogene		ENST00000563702		NA	chr7	113776122	trans	75950464	75951144
R_L1_103	ENST00000580376.5	4.65986	3.49934e-06	0.00849476	3.33	ENST00000580376	ENSG00000108592	17	q23.3	63819433	63830012	FtsJ RNA 2'-O-methyltransferase 3 [Source:HGNC Symbol;Acc:HGNC:17136]	FTSJ3	ENST00000580376	FTSJ3-209	117246	chr7	113776122	trans	63823590	63824386
R_L1_103	ENST00000498677.5	4.6586	3.52046e-06	0.00853215	0.835214	ENST00000498677	ENSG00000145975	6	p25.2	4049434	4087344	family with sequence similarity 217 member A [Source:HGNC Symbol;Acc:HGNC:21362]	FAM217A	ENST00000498677	FAM217A-207	222826	chr7	113776122	trans	4069891	4079134
R_L1_103	ENST00000371079.6	4.65647	3.55642e-06	0.00859681	28.1437	ENST00000371079	ENSG00000185483	1	p31.3	63774017	64181498	receptor tyrosine kinase like orphan receptor 1 [Source:HGNC Symbol;Acc:HGNC:10256]	ROR1	ENST00000371079	ROR1-201	4919	chr7	113776122	trans	63774017	64181498
R_L1_103	ENST00000481295.5	4.65604	3.56368e-06	0.00860962	0.171448	ENST00000481295	ENSG00000164972	9	p13.3	34379019	34397828	chromosome 9 open reading frame 24 [Source:HGNC Symbol;Acc:HGNC:19919]	C9orf24	ENST00000481295	C9orf24-207	84688	chr7	113776122	trans	34379019	34379775
R_L1_103	ENST00000375616.5	4.65578	3.56814e-06	0.00861779	1.68081	ENST00000375616	ENSG00000204382	X	p11.22	52512077	52520803	X antigen family member 1B [Source:HGNC Symbol;Acc:HGNC:25400]	XAGE1B	ENST00000375616	XAGE1B-203	653067	chr7	113776122	trans	52512077	52517063
R_L1_103	ENST00000531177.5	4.65545	3.57378e-06	0.00862776	0.666218	ENST00000531177	ENSG00000099834	11	p15.5	616577	626078	cadherin related family member 5 [Source:HGNC Symbol;Acc:HGNC:7521]	CDHR5	ENST00000531177	CDHR5-207	53841	chr7	113776122	trans	617256	624932
R_L1_103	ENST00000664164.1	4.65485	3.58404e-06	0.00864511	0.736019	ENST00000664164	ENSG00000235244	X	q23	115694880	115969148	DXZ4 associated non-coding transcript 2, distal [Source:HGNC Symbol;Acc:HGNC:50862]	DANT2	ENST00000664164	DANT2-202	642776	chr7	113776122	trans	115890667	115969130
R_L1_103	ENST00000468271.5	4.65455	3.58916e-06	0.00865398	0.208906	ENST00000468271	ENSG00000163618	3	p14.2	62398346	62875416	calcium dependent secretion activator [Source:HGNC Symbol;Acc:HGNC:1426]	CADPS	ENST00000468271	CADPS-207	8618	chr7	113776122	trans	62516114	62536581
R_L1_103	ENST00000558661.1	4.6521	3.63133e-06	0.00872808	0.422144	ENST00000558661	ENSG00000136488	17	q23.3	63894909	63896661	chorionic somatomammotropin hormone 1 [Source:HGNC Symbol;Acc:HGNC:2440]	CSH1	ENST00000558661	CSH1-205	1442	chr7	113776122	trans	63895831	63896661
R_L1_103	ENST00000483878.1	4.65	3.6679e-06	0.00879424	0.476316	ENST00000483878	ENSG00000106302	7	q31.32	123828983	123877481	hyaluronidase 4 [Source:HGNC Symbol;Acc:HGNC:5323]	HYAL4	ENST00000483878	HYAL4-203	23553	chr7	113776122	trans	123848134	123877185
R_L1_103	ENST00000323661.10	4.6498	3.67147e-06	0.0088008	0.453851	ENST00000323661	ENSG00000120251	4	q32.1	157204182	157387146	glutamate ionotropic receptor AMPA type subunit 2 [Source:HGNC Symbol;Acc:HGNC:4572]	GRIA2	ENST00000323661	GRIA2-203	2891	chr7	113776122	trans	157221242	157362821
R_L1_103	ENST00000650993.1	4.64865	3.69163e-06	0.00883736	0.520714	ENST00000650993	ENSG00000286158	20	p13	311731	313237	novel transcript		ENST00000650993		NA	chr7	113776122	trans	311731	313237
R_L1_103	ENST00000468956.1	4.64752	3.71155e-06	0.00887138	1.1404	ENST00000468956	ENSG00000126767	X	p11.23	47635521	47650604	ETS transcription factor ELK1 [Source:HGNC Symbol;Acc:HGNC:3321]	ELK1	ENST00000468956	ELK1-204	2002	chr7	113776122	trans	47648887	47650604
R_L1_103	ENST00000560800.5	4.64541	3.74895e-06	0.0089367	0.121116	ENST00000560800	ENSG00000247809	15	q26.2	96110040	96327361	NR2F2 antisense RNA 1 [Source:HGNC Symbol;Acc:HGNC:44222]	NR2F2-AS1	ENST00000560800	NR2F2-AS1-209	NA	chr7	113776122	trans	96127369	96327021
R_L1_103	ENST00000472889.2	4.64511	3.7543e-06	0.00894657	0.343278	ENST00000472889	ENSG00000085999	1	p34.1	46246461	46278480	RAD54 like [Source:HGNC Symbol;Acc:HGNC:9826]	RAD54L	ENST00000472889	RAD54L-206	8438	chr7	113776122	trans	46259964	46267608
R_L1_103	ENST00000602617.1	4.64362	3.78108e-06	0.00899369	0.261945	ENST00000602617	ENSG00000270159	16	q24.1	85792415	85792933	novel transcript, antisense to COX4NB		ENST00000602617		101928557	chr7	113776122	trans	85792415	85792933
R_L1_103	ENST00000547480.5	4.64287	3.79452e-06	0.00901733	1.40539	ENST00000547480	ENSG00000175203	12	q13.3	57529633	57547224	dynactin subunit 2 [Source:HGNC Symbol;Acc:HGNC:2712]	DCTN2	ENST00000547480	DCTN2-208	10540	chr7	113776122	trans	57535495	57547206
R_L1_103	ENST00000464635.1	4.64268	3.79805e-06	0.0090237	0.919629	ENST00000464635	ENSG00000166348	10	q22.2	73497538	73626117	ubiquitin specific peptidase 54 [Source:HGNC Symbol;Acc:HGNC:23513]	USP54	ENST00000464635	USP54-209	159195	chr7	113776122	trans	73500655	73505196
R_L1_103	ENST00000540478.1	4.64221	3.80661e-06	0.00903908	2.44435	ENST00000540478	ENSG00000137198	6	p22.3	16238587	16295549	guanosine monophosphate reductase [Source:HGNC Symbol;Acc:HGNC:4376]	GMPR	ENST00000540478	GMPR-202	2766	chr7	113776122	trans	16289945	16295121
R_L1_103	ENST00000637121.1	4.64077	3.83276e-06	0.00908435	7.02691	ENST00000637121	ENSG00000096093	6	p12.2	52362123	52529886	EF-hand domain containing 1 [Source:HGNC Symbol;Acc:HGNC:16406]	EFHC1	ENST00000637121	EFHC1-228	114327	chr7	113776122	trans	52468394	52493402
R_L1_103	ENST00000581805.5	4.64044	3.83877e-06	0.00909491	0.146361	ENST00000581805	ENSG00000265542	17	q22	57771946	57834749	novel transcript		ENST00000581805		NA	chr7	113776122	trans	57771946	57834609
R_L1_103	ENST00000616194.4	4.64033	3.84074e-06	0.00909828	0.42046	ENST00000616194	ENSG00000232624	10	p12.1	28743506	28941910	long intergenic non-protein coding RNA 1517 [Source:HGNC Symbol;Acc:HGNC:51212]	LINC01517	ENST00000616194	LINC01517-206	283080	chr7	113776122	trans	28792668	28806054
R_L1_103	ENST00000472387.5	4.63974	3.85152e-06	0.00911645	0.142285	ENST00000472387	ENSG00000148814	10	q26.3	132332154	132381508	leucine rich repeat containing 27 [Source:HGNC Symbol;Acc:HGNC:29346]	LRRC27	ENST00000472387	LRRC27-207	80313	chr7	113776122	trans	132348192	132361589
R_L1_103	ENST00000619766.1	4.63883	3.86823e-06	0.00914631	1.15848	ENST00000619766	ENSG00000274269	20	p13	1186092	1207036	novel transcript		ENST00000619766		NA	chr7	113776122	trans	1186092	1207036
R_L1_103	ENST00000454838.6	4.63863	3.87185e-06	0.00915072	1.07689	ENST00000454838	ENSG00000177830	11	p15.5	867859	915058	chitinase domain containing 1 [Source:HGNC Symbol;Acc:HGNC:28474]	CHID1	ENST00000454838	CHID1-205	66005	chr7	113776122	trans	867860	904816
R_L1_103	ENST00000428068.5	4.63828	3.87834e-06	0.00916218	0.124673	ENST00000428068	ENSG00000020181	8	p11.23	37784191	37844896	adhesion G protein-coupled receptor A2 [Source:HGNC Symbol;Acc:HGNC:17849]	ADGRA2	ENST00000428068	ADGRA2-203	25960	chr7	113776122	trans	37784191	37829993
R_L1_103	ENST00000525753.1	4.63751	3.89259e-06	0.00918583	0.347592	ENST00000525753	ENSG00000255530	8	q24.3	145005561	145005906	zinc finger with KRAB and SCAN domains 1 (ZKSCAN1) pseudogene		ENST00000525753		NA	chr7	113776122	trans	145005561	145005906
R_L1_103	ENST00000495587.3	4.63618	3.91724e-06	0.00922913	0.30532	ENST00000495587	ENSG00000240299	9	q33.2	121494519	121494821	RNA, 7SL, cytoplasmic 187, pseudogene [Source:HGNC Symbol;Acc:HGNC:46203]	RN7SL187P	ENST00000495587	RN7SL187P-201	NA	chr7	113776122	trans	121494519	121494821
R_L1_103	ENST00000415394.1	4.63564	3.92743e-06	0.00924694	0.244949	ENST00000415394	ENSG00000229335	X	q23	115840899	115908066	DXZ4 associated non-coding transcript 1, proximal [Source:HGNC Symbol;Acc:HGNC:50863]	DANT1	ENST00000415394	DANT1-201	NA	chr7	113776122	trans	115841010	115843050
R_L1_103	ENST00000586597.1	4.63475	3.944e-06	0.00927453	0.326954	ENST00000586597	ENSG00000267441	17	p11.2	18388871	18389459	CMT1A duplicated region transcript 15-like 2 (CDRT15L2) pseudogene		ENST00000586597		NA	chr7	113776122	trans	18388871	18389459
R_L1_103	ENST00000622058.1	4.63471	3.94473e-06	0.00927568	10.4149	ENST00000622058	ENSG00000275610	10	q26.3	133680369	133681637	double homeobox 4 like 21 (pseudogene) [Source:HGNC Symbol;Acc:HGNC:50802]	DUX4L21	ENST00000622058	DUX4L21-201	NA	chr7	113776122	trans	133680369	133681637
R_L1_103	ENST00000511539.1	4.63465	3.94595e-06	0.00927762	4.29973	ENST00000511539	ENSG00000188818	5	p15.33	795605	858973	zinc finger DHHC-type containing 11 [Source:HGNC Symbol;Acc:HGNC:19158]	ZDHHC11	ENST00000511539	ZDHHC11-208	79844	chr7	113776122	trans	839442	843701
R_L1_103	ENST00000589972.1	4.63254	3.98569e-06	0.00934652	0.382763	ENST00000589972	ENSG00000104856	19	q13.32	45001461	45038192	RELB proto-oncogene, NF-kB subunit [Source:HGNC Symbol;Acc:HGNC:9956]	RELB	ENST00000589972	RELB-206	5971	chr7	113776122	trans	45032708	45038122
R_L1_103	ENST00000650103.1	4.63217	3.99264e-06	0.00935871	0.872824	ENST00000650103	ENSG00000241684	3	p14.1	64684909	65053439	ADAMTS9 antisense RNA 2 [Source:HGNC Symbol;Acc:HGNC:42435]	ADAMTS9-AS2	ENST00000650103	ADAMTS9-AS2-205	NA	chr7	113776122	trans	64684935	65053439
R_L1_103	ENST00000517768.6	4.63215	3.99314e-06	0.00935961	1.65992	ENST00000517768	ENSG00000164591	5	q33.1	150660882	150679368	myozenin 3 [Source:HGNC Symbol;Acc:HGNC:18565]	MYOZ3	ENST00000517768	MYOZ3-203	91977	chr7	113776122	trans	150661251	150679368
R_L1_103	ENST00000522064.5	4.63185	3.99873e-06	0.00936878	0.284237	ENST00000522064	ENSG00000132554	8	q22.2	99960936	100131268	regulator of G protein signaling 22 [Source:HGNC Symbol;Acc:HGNC:24499]	RGS22	ENST00000522064	RGS22-213	26166	chr7	113776122	trans	100080295	100105621
R_L1_103	ENST00000517239.1	4.6311	4.0131e-06	0.00939425	0.204712	ENST00000517239	ENSG00000253048	19	q13.2	42472875	42473009	RNA, U4 small nuclear 60, pseudogene [Source:HGNC Symbol;Acc:HGNC:46996]	RNU4-60P	ENST00000517239	RNU4-60P-201	NA	chr7	113776122	trans	42472875	42473009
R_L1_103	ENST00000654840.1	4.62905	4.05223e-06	0.00946074	1.94351	ENST00000654840	ENSG00000287299	2	q33.1	200390666	200478018	novel transcript, antisense to SPATS2L		ENST00000654840		NA	chr7	113776122	trans	200393953	200478018
R_L1_103	ENST00000594768.5	4.6282	4.06873e-06	0.00948948	1.06554	ENST00000594768	ENSG00000167757	19	q13.41	51022216	51028039	kallikrein related peptidase 11 [Source:HGNC Symbol;Acc:HGNC:6359]	KLK11	ENST00000594768	KLK11-207	11012	chr7	113776122	trans	51022233	51027703
R_L1_103	ENST00000470303.1	4.62716	4.08875e-06	0.00952393	0.291433	ENST00000470303	ENSG00000169876	7	q22.1	101020072	101058859	mucin 17, cell surface associated [Source:HGNC Symbol;Acc:HGNC:16800]	MUC17	ENST00000470303	MUC17-203	140453	chr7	113776122	trans	101043711	101048277
R_L1_103	ENST00000626933.1	4.62673	4.09721e-06	0.009539	0.177021	ENST00000626933	ENSG00000223901	21	q22.3	46220269	46225364	novel transcript		ENST00000626933		NA	chr7	113776122	trans	46220344	46225364
R_L1_103	ENST00000512278.2	4.62427	4.14525e-06	0.00961917	0.673118	ENST00000512278	ENSG00000249840	19	p13.2	11585246	11587135	glyceraldehyde-3-phosphate dehydrogenase pseudogene 76 [Source:HGNC Symbol;Acc:HGNC:50649]	GAPDHP76	ENST00000512278	GAPDHP76-201	NA	chr7	113776122	trans	11585246	11587135
R_L1_103	ENST00000562625.1	4.62375	4.15542e-06	0.0096373	1.40839	ENST00000562625	ENSG00000260036	15	q21.3	55442635	55443357	thioesterase superfamily member 4 (THEM4) pseudogene		ENST00000562625		NA	chr7	113776122	trans	55442635	55443357
R_L1_103	ENST00000666896.1	4.62236	4.18303e-06	0.00968218	2.62225	ENST00000666896	ENSG00000203650	X	q24	118839539	118919669	long intergenic non-protein coding RNA 1285 [Source:HGNC Symbol;Acc:HGNC:50344]	LINC01285	ENST00000666896	LINC01285-211	101928287	chr7	113776122	trans	118845698	118857862
R_L1_103	ENST00000561207.1	4.62209	4.18826e-06	0.00969136	1.24497	ENST00000561207	ENSG00000259398	15	q21.2	52033707	52035625	novel transcript, intronic to MAPK6		ENST00000561207		NA	chr7	113776122	trans	52033707	52035625
R_L1_103	ENST00000429895.5	4.62178	4.19452e-06	0.00970256	5.93977	ENST00000429895	ENSG00000142949	1	p34.2	43525187	43623666	protein tyrosine phosphatase receptor type F [Source:HGNC Symbol;Acc:HGNC:9670]	PTPRF	ENST00000429895	PTPRF-206	5792	chr7	113776122	trans	43591053	43623654
R_L1_103	ENST00000454864.5	4.62127	4.2046e-06	0.0097204	1.11418	ENST00000454864	ENSG00000170615	7	q22.1	103352730	103446207	solute carrier family 26 member 5 [Source:HGNC Symbol;Acc:HGNC:9359]	SLC26A5	ENST00000454864	SLC26A5-213	375611	chr7	113776122	trans	103374207	103443196
R_L1_103	ENST00000486491.1	4.62053	4.21935e-06	0.00974545	0.443709	ENST00000486491	ENSG00000070785	1	p34.1	44850522	44986722	eukaryotic translation initiation factor 2B subunit gamma [Source:HGNC Symbol;Acc:HGNC:3259]	EIF2B3	ENST00000486491	EIF2B3-207	8891	chr7	113776122	trans	44863004	44875622
R_L1_103	ENST00000348749.9	4.62032	4.22368e-06	0.00975313	1.22804	ENST00000348749	ENSG00000138435	2	q31.1	174747592	174787935	cholinergic receptor nicotinic alpha 1 subunit [Source:HGNC Symbol;Acc:HGNC:1955]	CHRNA1	ENST00000348749	CHRNA1-202	1134	chr7	113776122	trans	174747592	174764472
R_L1_103	ENST00000404577.1	4.61971	4.23592e-06	0.00977392	0.35822	ENST00000404577	ENSG00000216966	6	q27	167208631	167208897	novel pseudogene		ENST00000404577		NA	chr7	113776122	trans	167208631	167208897
R_L1_103	ENST00000637393.1	4.61788	4.27263e-06	0.0098339	0.670956	ENST00000637393	ENSG00000183454	16	p13.2	9753404	10182928	glutamate ionotropic receptor NMDA type subunit 2A [Source:HGNC Symbol;Acc:HGNC:4585]	GRIN2A	ENST00000637393	GRIN2A-215	2903	chr7	113776122	trans	9937725	10180003
R_L1_103	ENST00000373229.9	4.61722	4.28615e-06	0.00985501	0.564648	ENST00000373229	ENSG00000095981	6	p21.2	39314698	39322968	potassium two pore domain channel subfamily K member 16 [Source:HGNC Symbol;Acc:HGNC:14464]	KCNK16	ENST00000373229	KCNK16-202	83795	chr7	113776122	trans	39314698	39322554
R_L1_103	ENST00000583195.2	4.61633	4.30425e-06	0.0098861	19.9902	ENST00000583195	ENSG00000263874	17	q12	38925168	38929384	long intergenic non-protein coding RNA 672 [Source:HGNC Symbol;Acc:HGNC:44353]	LINC00672	ENST00000583195	LINC00672-201	NA	chr7	113776122	trans	38925168	38929384
R_L1_103	ENST00000551266.1	4.6161	4.30896e-06	0.00989442	0.480503	ENST00000551266	ENSG00000177627	12	q13.11	48482498	48496524	chromosome 12 open reading frame 54 [Source:HGNC Symbol;Acc:HGNC:28553]	C12orf54	ENST00000551266	C12orf54-205	121273	chr7	113776122	trans	48492894	48496386
R_L1_103	ENST00000575584.5	4.61529	4.32545e-06	0.00992201	2.09948	ENST00000575584	ENSG00000183549	16	p12.3	20409534	20441336	acyl-CoA synthetase medium chain family member 5 [Source:HGNC Symbol;Acc:HGNC:26060]	ACSM5	ENST00000575584	ACSM5-206	54988	chr7	113776122	trans	20409534	20419795
R_L1_103	ENST00000301141.10	4.61446	4.34253e-06	0.00995047	0.396305	ENST00000301141	ENSG00000255974	19	q13.2	40843541	40850447	cytochrome P450 family 2 subfamily A member 6 [Source:HGNC Symbol;Acc:HGNC:2610]	CYP2A6	ENST00000301141	CYP2A6-201	1548	chr7	113776122	trans	40843541	40850447
R_L1_103	ENST00000391127.1	4.61363	4.35968e-06	0.00997971	0.119227	ENST00000391127	ENSG00000212429	8	q21.13	80749561	80749693	RNA, U11 small nuclear 6, pseudogene [Source:HGNC Symbol;Acc:HGNC:46946]	RNU11-6P	ENST00000391127	RNU11-6P-201	NA	chr7	113776122	trans	80749561	80749693
R_L1_103	ENST00000451953.1	4.61309	4.37079e-06	0.00999844	0.524755	ENST00000451953	ENSG00000233123	7	q22.1	101562779	101569006	long intergenic non-protein coding RNA 1007 [Source:HGNC Symbol;Acc:HGNC:48973]	LINC01007	ENST00000451953	LINC01007-203	100506527	chr7	113776122	trans	101562779	101568971
R_L1_103	ENST00000447080.1	4.6115	4.40385e-06	0.0100534	0.185424	ENST00000447080	ENSG00000139540	12	q13.3	56230049	56237846	solute carrier family 39 member 5 [Source:HGNC Symbol;Acc:HGNC:20502]	SLC39A5	ENST00000447080	SLC39A5-208	283375	chr7	113776122	trans	56236704	56237843
R_L1_103	ENST00000460757.1	4.61049	4.42482e-06	0.0100873	0.438345	ENST00000460757	ENSG00000130584	20	q13.33	63743668	63832038	zinc finger and BTB domain containing 46 [Source:HGNC Symbol;Acc:HGNC:16094]	ZBTB46	ENST00000460757	ZBTB46-204	140685	chr7	113776122	trans	63775256	63775962
R_L1_103	ENST00000494493.1	4.60936	4.44854e-06	0.0101283	0.745159	ENST00000494493	ENSG00000082458	X	q13.1	70444835	70505490	discs large MAGUK scaffold protein 3 [Source:HGNC Symbol;Acc:HGNC:2902]	DLG3	ENST00000494493	DLG3-208	1741	chr7	113776122	trans	70455107	70492237
R_L1_103	ENST00000460325.1	4.60885	4.45935e-06	0.010147	0.964778	ENST00000460325	ENSG00000158220	3	q22.3	138434586	138481686	extended synaptotagmin 3 [Source:HGNC Symbol;Acc:HGNC:24295]	ESYT3	ENST00000460325	ESYT3-204	83850	chr7	113776122	trans	138473536	138474652
R_L1_103	ENST00000557608.1	4.60814	4.47427e-06	0.0101701	0.67113	ENST00000557608	ENSG00000182175	15	q26.1	93035271	93089211	repulsive guidance molecule BMP co-receptor a [Source:HGNC Symbol;Acc:HGNC:30308]	RGMA	ENST00000557608	RGMA-212	56963	chr7	113776122	trans	93066006	93073134
R_L1_103	ENST00000491982.1	4.60681	4.50261e-06	0.0102156	1.89638	ENST00000491982	ENSG00000100320	22	q12.3	35738736	36028824	RNA binding fox-1 homolog 2 [Source:HGNC Symbol;Acc:HGNC:9906]	RBFOX2	ENST00000491982	RBFOX2-213	23543	chr7	113776122	trans	35777656	35840403
R_L1_103	ENST00000625062.4	4.60648	4.50966e-06	0.0102274	0.152083	ENST00000625062	ENSG00000278910	9	q21.12	69296678	69311111	BRAF-activated non-protein coding RNA [Source:HGNC Symbol;Acc:HGNC:43877]	BANCR	ENST00000625062	BANCR-202	NA	chr7	113776122	trans	69296682	69311111
R_L1_103	ENST00000285383.6	4.60636	4.51208e-06	0.0102315	1.37618	ENST00000285383	ENSG00000155070	7	p22.1	6855485	6859830	unc-93 homolog B2 (pseudogene) [Source:HGNC Symbol;Acc:HGNC:13482]	UNC93B2	ENST00000285383	UNC93B2-201	NA	chr7	113776122	trans	6855485	6859830
R_L1_103	ENST00000427533.2	4.60632	4.51296e-06	0.0102329	0.0861492	ENST00000427533	ENSG00000088367	20	q11.23	36091504	36232799	erythrocyte membrane protein band 4.1 like 1 [Source:HGNC Symbol;Acc:HGNC:3378]	EPB41L1	ENST00000427533	EPB41L1-208	2036	chr7	113776122	trans	36121722	36173954
R_L1_103	ENST00000431090.1	4.60585	4.52304e-06	0.01025	4.81116	ENST00000431090	ENSG00000185065	22	q11.21	19447893	19450105	UFD1 antisense RNA 1 [Source:HGNC Symbol;Acc:HGNC:55917]	UFD1-AS1	ENST00000431090	UFD1-AS1-201	NA	chr7	113776122	trans	19447893	19450105
R_L1_103	ENST00000656445.1	4.60474	4.54683e-06	0.0102905	0.0317044	ENST00000656445	ENSG00000227195	20	p11.1	26167817	26251546	MIR663A host gene [Source:HGNC Symbol;Acc:HGNC:27662]	MIR663AHG	ENST00000656445	MIR663AHG-264	284801	chr7	113776122	trans	26187021	26251536
R_L1_103	ENST00000660259.1	4.60258	4.5935e-06	0.0103667	0.27843	ENST00000660259	ENSG00000260653	7	p11.2	57404172	57419535	MIR3147 host gene [Source:HGNC Symbol;Acc:HGNC:56144]	MIR3147HG	ENST00000660259	MIR3147HG-206	NA	chr7	113776122	trans	57404172	57412039
R_L1_103	ENST00000654301.1	4.6023	4.59951e-06	0.0103755	1.84084	ENST00000654301	ENSG00000266357	17	q25.1	74043452	74154212	long intergenic non-protein coding RNA 2074 [Source:HGNC Symbol;Acc:HGNC:52920]	LINC02074	ENST00000654301	LINC02074-204	102723567	chr7	113776122	trans	74062111	74112902
R_L1_103	ENST00000640889.1	4.6021	4.60386e-06	0.0103817	0.073891	ENST00000640889	ENSG00000102359	X	q22.1	100644195	100675788	sushi repeat containing protein X-linked 2 [Source:HGNC Symbol;Acc:HGNC:30668]	SRPX2	ENST00000640889	SRPX2-209	27286	chr7	113776122	trans	100644195	100665547
R_L1_103	ENST00000402191.5	4.60196	4.60698e-06	0.0103872	1.30341	ENST00000402191	ENSG00000084710	2	p23.3	25042076	25159135	EFR3 homolog B [Source:HGNC Symbol;Acc:HGNC:29155]	EFR3B	ENST00000402191	EFR3B-203	22979	chr7	113776122	trans	25042463	25155374
R_L1_103	ENST00000567962.5	4.60179	4.6107e-06	0.0103935	4.32956	ENST00000567962	ENSG00000186187	16	q23.1	74999024	75110994	zinc and ring finger 1 [Source:HGNC Symbol;Acc:HGNC:18452]	ZNRF1	ENST00000567962	ZNRF1-206	84937	chr7	113776122	trans	74999345	75108028
R_L1_103	ENST00000550851.5	4.60175	4.61149e-06	0.0103947	0.621918	ENST00000550851	ENSG00000139292	12	q21.1	71439798	71586310	leucine rich repeat containing G protein-coupled receptor 5 [Source:HGNC Symbol;Acc:HGNC:4504]	LGR5	ENST00000550851	LGR5-206	8549	chr7	113776122	trans	71439984	71586306
R_L1_103	ENST00000507158.1	4.60009	4.64786e-06	0.0104518	0.0963883	ENST00000507158	ENSG00000145794	5	q23.2	127290796	127465737	multiple EGF like domains 10 [Source:HGNC Symbol;Acc:HGNC:29634]	MEGF10	ENST00000507158	MEGF10-205	84466	chr7	113776122	trans	127445477	127449202
R_L1_103	ENST00000377214.8	4.59985	4.65307e-06	0.0104606	3.53062	ENST00000377214	ENSG00000074219	19	q13.33	49340595	49362457	TEA domain transcription factor 2 [Source:HGNC Symbol;Acc:HGNC:11715]	TEAD2	ENST00000377214	TEAD2-202	8463	chr7	113776122	trans	49340600	49360438
R_L1_103	ENST00000675158.1	4.59922	4.66689e-06	0.0104836	0.628195	ENST00000675158	ENSG00000171766	15	q21.1	45361124	45402327	glycine amidinotransferase [Source:HGNC Symbol;Acc:HGNC:4175]	GATM	ENST00000675158	GATM-215	2628	chr7	113776122	trans	45361314	45378512
R_L1_103	ENST00000394258.6	4.59919	4.66759e-06	0.0104848	6.49363	ENST00000394258	ENSG00000166965	15	q26.1	90954881	90963125	RCC1 domain containing 1 [Source:HGNC Symbol;Acc:HGNC:30457]	RCCD1	ENST00000394258	RCCD1-201	91433	chr7	113776122	trans	90954884	90963125
R_L1_103	ENST00000683571.1	4.59689	4.71847e-06	0.0105684	1.08058	ENST00000683571	ENSG00000160145	3	q21.1	124033369	124726325	kalirin RhoGEF kinase [Source:HGNC Symbol;Acc:HGNC:4814]	KALRN	ENST00000683571	KALRN-241	8997	chr7	113776122	trans	124033585	124264545
R_L1_103	ENST00000653761.1	4.59631	4.73152e-06	0.0105899	1.35468	ENST00000653761	ENSG00000227764	1	q32.3	211639440	211654627	long intergenic non-protein coding RNA 1693 [Source:HGNC Symbol;Acc:HGNC:52478]	LINC01693	ENST00000653761	LINC01693-203	NA	chr7	113776122	trans	211652147	211654622
R_L1_103	ENST00000626071.2	4.59631	4.73153e-06	0.0105899	0.105349	ENST00000626071	ENSG00000232732	2	q33.1	199867396	199911159	novel transcript		ENST00000626071		NA	chr7	113776122	trans	199894488	199909158
R_L1_103	ENST00000590069.1	4.59529	4.75432e-06	0.0106276	0.619826	ENST00000590069	ENSG00000267555	19	q13.11	32831295	32833168	novel transcript, antisense to SLC7A9		ENST00000590069		NA	chr7	113776122	trans	32831295	32833168
R_L1_103	ENST00000618809.1	4.59305	4.80481e-06	0.0107044	0.840923	ENST00000618809	ENSG00000232265	1	q21.2	148156139	148186980	long intergenic non-protein coding RNA 2805 [Source:HGNC Symbol;Acc:HGNC:54339]	LINC02805	ENST00000618809	LINC02805-210	NA	chr7	113776122	trans	148162877	148186630
R_L1_103	ENST00000663313.1	4.59304	4.80494e-06	0.0107047	1.08949	ENST00000663313	ENSG00000175170	20	p11.1	25762384	25868225	family with sequence similarity 182 member B [Source:HGNC Symbol;Acc:HGNC:34503]	FAM182B	ENST00000663313	FAM182B-218	NA	chr7	113776122	trans	25774476	25853590
R_L1_103	ENST00000549659.1	4.59188	4.83123e-06	0.010748	2.16176	ENST00000549659	ENSG00000258197	20	p11.22	21511447	21512309	NKX2-2 antisense RNA 1 [Source:HGNC Symbol;Acc:HGNC:37154]	NKX2-2-AS1	ENST00000549659	NKX2-2-AS1-201	NA	chr7	113776122	trans	21511447	21512309
R_L1_103	ENST00000278886.11	4.59062	4.86003e-06	0.0107949	22.3666	ENST00000278886	ENSG00000101004	20	p11.21	25452697	25585531	ninein like [Source:HGNC Symbol;Acc:HGNC:29163]	NINL	ENST00000278886	NINL-201	22981	chr7	113776122	trans	25452697	25585531
R_L1_103	ENST00000476719.1	4.58618	4.9628e-06	0.0109599	2.51478	ENST00000476719	ENSG00000165695	9	q34.13	132725578	132878777	adenylate kinase 8 [Source:HGNC Symbol;Acc:HGNC:26526]	AK8	ENST00000476719	AK8-203	158067	chr7	113776122	trans	132725578	132878777
R_L1_103	ENST00000557788.2	4.58568	4.97462e-06	0.0109795	0.400927	ENST00000557788	ENSG00000259261	15	q11.2	22184967	22185402	immunoglobulin heavy variable 4/OR15-8 (non-functional) [Source:HGNC Symbol;Acc:HGNC:5658]	IGHV4OR15-8	ENST00000557788	IGHV4OR15-8-201	NA	chr7	113776122	trans	22184967	22185402
R_L1_103	ENST00000468140.3	4.58451	5.00204e-06	0.0110249	0.62162	ENST00000468140	ENSG00000243871	15	q15.3	43391384	43391727	RNA, 7SL, cytoplasmic 487, pseudogene [Source:HGNC Symbol;Acc:HGNC:46503]	RN7SL487P	ENST00000468140	RN7SL487P-201	NA	chr7	113776122	trans	43391384	43391727
R_L1_103	ENST00000541070.1	4.58379	5.01886e-06	0.0110514	2.03292	ENST00000541070	ENSG00000196177	10	q26.13	123008979	123058290	acyl-CoA dehydrogenase short/branched chain [Source:HGNC Symbol;Acc:HGNC:91]	ACADSB	ENST00000541070	ACADSB-204	36	chr7	113776122	trans	123052761	123053878
R_L1_103	ENST00000467132.5	4.58286	5.04087e-06	0.0110875	4.78769	ENST00000467132	ENSG00000196136	14	q32.13	94612384	94624055	serpin family A member 3 [Source:HGNC Symbol;Acc:HGNC:16]	SERPINA3	ENST00000467132	SERPINA3-203	12	chr7	113776122	trans	94612391	94624054
R_L1_103	ENST00000567678.1	4.5826	5.04716e-06	0.0110985	0.902095	ENST00000567678	ENSG00000214575	15	q25.2	82543201	82648861	cytoplasmic polyadenylation element binding protein 1 [Source:HGNC Symbol;Acc:HGNC:21744]	CPEB1	ENST00000567678	CPEB1-203	64506	chr7	113776122	trans	82571446	82647503
R_L1_103	ENST00000422494.1	4.58231	5.05404e-06	0.0111099	1.00394	ENST00000422494	ENSG00000237396	20	p11.21	22587522	22607517	lncRNA neighboring enhancer of FOXA2 [Source:HGNC Symbol;Acc:HGNC:50656]	LNCNEF	ENST00000422494	LNCNEF-201	101929685	chr7	113776122	trans	22587522	22607517
R_L1_103	ENST00000616888.1	4.58224	5.05577e-06	0.0111131	0.470802	ENST00000616888	ENSG00000274589	11	p15.1	18538885	18539189	Metazoan signal recognition particle RNA [Source:RFAM;Acc:RF00017]		ENST00000616888	Metazoa_SRP.60-201	NA	chr7	113776122	trans	18538885	18539189
R_L1_103	ENST00000620074.5	4.58024	5.10341e-06	0.0111897	1.58126	ENST00000620074	ENSG00000104691	8	p12	30729131	30767006	UBX domain protein 8 [Source:HGNC Symbol;Acc:HGNC:30307]	UBXN8	ENST00000620074	UBXN8-209	7993	chr7	113776122	trans	30729131	30766470
R_L1_103	ENST00000312841.9	4.57854	5.14455e-06	0.0112538	8.46541	ENST00000312841	ENSG00000168453	8	p21.3	22114419	22133384	HR lysine demethylase and nuclear receptor corepressor [Source:HGNC Symbol;Acc:HGNC:5172]	HR	ENST00000312841	HR-201	55806	chr7	113776122	trans	22114419	22131052
R_L1_103	ENST00000568483.1	4.57704	5.18077e-06	0.0113123	0.924647	ENST00000568483	ENSG00000261774	16	q22.2	72278268	72278568	c-myc binding protein (MYCBP)		ENST00000568483		NA	chr7	113776122	trans	72278268	72278568
R_L1_103	ENST00000262113.9	4.57531	5.22314e-06	0.0113809	17.2103	ENST00000262113	ENSG00000036448	8	p23.3	2045046	2165552	myomesin 2 [Source:HGNC Symbol;Acc:HGNC:7614]	MYOM2	ENST00000262113	MYOM2-201	9172	chr7	113776122	trans	2045046	2145456
R_L1_103	ENST00000552427.1	4.57334	5.2716e-06	0.0114598	0.348679	ENST00000552427	ENSG00000136010	12	q23.3	105019784	105107643	aldehyde dehydrogenase 1 family member L2 [Source:HGNC Symbol;Acc:HGNC:26777]	ALDH1L2	ENST00000552427	ALDH1L2-206	160428	chr7	113776122	trans	105070520	105084444
R_L1_103	ENST00000299952.4	4.57333	5.27194e-06	0.0114603	2.37889	ENST00000299952	ENSG00000140832	16	q22.2	71626161	71642114	MARVEL domain containing 3 [Source:HGNC Symbol;Acc:HGNC:30525]	MARVELD3	ENST00000299952	MARVELD3-202	91862	chr7	113776122	trans	71626187	71641965
R_L1_103	ENST00000572562.1	4.57185	5.30863e-06	0.0115183	0.655702	ENST00000572562	ENSG00000141579	17	q25.3	82829434	82840022	zinc finger protein 750 [Source:HGNC Symbol;Acc:HGNC:25843]	ZNF750	ENST00000572562	ZNF750-202	79755	chr7	113776122	trans	82829929	82840022
R_L1_103	ENST00000558732.2	4.56966	5.3636e-06	0.0116018	0.910814	ENST00000558732	ENSG00000259569	15	q26.1	88568287	88568562	dolichyl-phosphate mannosyltransferase polypeptide 3 (DPM3) pseudogene		ENST00000558732		NA	chr7	113776122	trans	88568287	88568562
R_L1_103	ENST00000439330.1	4.56935	5.37127e-06	0.011614	1.46951	ENST00000439330	ENSG00000229968	X	p11.23	47776827	47778697	C2H2 type zinc finger pseudogene		ENST00000439330		NA	chr7	113776122	trans	47776827	47778697
R_L1_103	ENST00000557641.5	4.56927	5.3735e-06	0.0116164	2.42344	ENST00000557641	ENSG00000166206	15	q12	26543546	26939539	gamma-aminobutyric acid type A receptor subunit beta3 [Source:HGNC Symbol;Acc:HGNC:4083]	GABRB3	ENST00000557641	GABRB3-212	2562	chr7	113776122	trans	26749935	26790300
R_L1_103	ENST00000494280.1	4.56888	5.38332e-06	0.011632	0.646294	ENST00000494280	ENSG00000215704	1	p36.21	15465909	15491395	chymotrypsin like elastase 2B [Source:HGNC Symbol;Acc:HGNC:29995]	CELA2B	ENST00000494280	CELA2B-204	51032	chr7	113776122	trans	15465909	15483368
R_L1_103	ENST00000624344.1	4.56729	5.42354e-06	0.0116949	15.2922	ENST00000624344	ENSG00000278948	22	q13.1	37943050	37944898	TEC		ENST00000624344		NA	chr7	113776122	trans	37943050	37944898
R_L1_103	ENST00000558480.7	4.56678	5.43668e-06	0.0117143	13.7546	ENST00000558480	ENSG00000058335	15	q25.1	78959906	79090780	Ras protein specific guanine nucleotide releasing factor 1 [Source:HGNC Symbol;Acc:HGNC:9875]	RASGRF1	ENST00000558480	RASGRF1-203	5923	chr7	113776122	trans	78959906	79090780
R_L1_103	ENST00000511989.5	4.56532	5.47378e-06	0.0117722	0.616561	ENST00000511989	ENSG00000250930	4	q12	53496400	53549578	LNX1 antisense RNA 1 [Source:HGNC Symbol;Acc:HGNC:40345]	LNX1-AS1	ENST00000511989	LNX1-AS1-203	100873939	chr7	113776122	trans	53501864	53549578
R_L1_103	ENST00000438135.1	4.5619	5.56226e-06	0.0119061	0.856855	ENST00000438135	ENSG00000226107	X	q26.3	134522702	134522990	ribosomal protein L36a pseudogene 54 [Source:HGNC Symbol;Acc:HGNC:35831]	RPL36AP54	ENST00000438135	RPL36AP54-201	NA	chr7	113776122	trans	134522702	134522990
R_L1_103	ENST00000315962.9	4.56109	5.5835e-06	0.0119375	3.15065	ENST00000315962	ENSG00000147573	8	q13.1	66126896	66175485	tripartite motif containing 55 [Source:HGNC Symbol;Acc:HGNC:14215]	TRIM55	ENST00000315962	TRIM55-202	84675	chr7	113776122	trans	66127129	66175485
R_L1_103	ENST00000579233.2	4.56076	5.5921e-06	0.0119498	0.641587	ENST00000579233	ENSG00000266503	22	q12.1	28642979	28643270	RNA, 7SL, cytoplasmic 162, pseudogene [Source:HGNC Symbol;Acc:HGNC:46178]	RN7SL162P	ENST00000579233	RN7SL162P-201	NA	chr7	113776122	trans	28642979	28643270
R_L1_103	ENST00000395306.1	4.56076	5.5921e-06	0.0119498	0.849576	ENST00000395306	ENSG00000101197	20	q13.33	63235883	63240495	baculoviral IAP repeat containing 7 [Source:HGNC Symbol;Acc:HGNC:13702]	BIRC7	ENST00000395306	BIRC7-203	79444	chr7	113776122	trans	63238202	63239610
R_L1_103	ENST00000682900.1	4.56023	5.60618e-06	0.0119704	0.30631	ENST00000682900	ENSG00000145362	4	q25	112818032	113384221	ankyrin 2 [Source:HGNC Symbol;Acc:HGNC:493]	ANK2	ENST00000682900	ANK2-301	287	chr7	113776122	trans	113116987	113270239
R_L1_103	ENST00000538970.5	4.55969	5.62026e-06	0.0119924	5.63183	ENST00000538970	ENSG00000139190	12	p13.31	6462237	6470677	vesicle associated membrane protein 1 [Source:HGNC Symbol;Acc:HGNC:12642]	VAMP1	ENST00000538970	VAMP1-206	6843	chr7	113776122	trans	6464582	6466272
R_L1_103	ENST00000515502.1	4.55957	5.62339e-06	0.0119974	0.463243	ENST00000515502	ENSG00000145920	5	q35.2	175796310	175884021	complexin 2 [Source:HGNC Symbol;Acc:HGNC:2310]	CPLX2	ENST00000515502	CPLX2-210	10814	chr7	113776122	trans	175796742	175878759
R_L1_103	ENST00000655908.1	4.55864	5.64802e-06	0.012036	1.68612	ENST00000655908	ENSG00000249937	5	p15.1	17684584	17955857	long intergenic non-protein coding RNA 2223 [Source:HGNC Symbol;Acc:HGNC:53092]	LINC02223	ENST00000655908	LINC02223-210	NA	chr7	113776122	trans	17807309	17926880
R_L1_103	ENST00000612052.1	4.55845	5.65314e-06	0.0120442	0.028685	ENST00000612052	ENSG00000244306	14	q11.2	19268853	19337730	double homeobox A pseudogene 10 [Source:NCBI gene (formerly Entrezgene);Acc:503639]		ENST00000612052	DUXAP10-204	503639	chr7	113776122	trans	19295306	19295921
R_L1_103	ENST00000629113.1	4.55837	5.65524e-06	0.0120475	0.8915	ENST00000629113	ENSG00000281406	1	q32.1	205434885	205457091	BLACAT1 overlapping LEMD1 locus [Source:HGNC Symbol;Acc:HGNC:48597]	BLACAT1	ENST00000629113	BLACAT1-203	101669762	chr7	113776122	trans	205439204	205457091
R_L1_103	ENST00000518411.5	4.55785	5.66888e-06	0.0120695	0.68423	ENST00000518411	ENSG00000118322	5	q34	160563120	160852214	ATPase phospholipid transporting 10B (putative) [Source:HGNC Symbol;Acc:HGNC:13543]	ATP10B	ENST00000518411	ATP10B-205	23120	chr7	113776122	trans	160686221	160852212
R_L1_103	ENST00000471592.3	4.55783	5.66953e-06	0.0120703	0.500901	ENST00000471592	ENSG00000243883	4	q31.3	153381729	153382015	RNA, 7SL, cytoplasmic 419, pseudogene [Source:HGNC Symbol;Acc:HGNC:46435]	RN7SL419P	ENST00000471592	RN7SL419P-201	NA	chr7	113776122	trans	153381729	153382015
R_L1_103	ENST00000664765.1	4.55773	5.67208e-06	0.0120746	0.0141644	ENST00000664765	ENSG00000268621	19	q13.32	46189029	46203160	IGFL2 antisense RNA 1 [Source:HGNC Symbol;Acc:HGNC:52559]	IGFL2-AS1	ENST00000664765	IGFL2-AS1-209	645553	chr7	113776122	trans	46189029	46203083
R_L1_103	ENST00000561045.1	4.55767	5.67374e-06	0.0120772	0.442826	ENST00000561045	ENSG00000259266	15	q26.3	98118171	98118320	S phase cyclin A-associated protein in the endoplasmic reticulum (SCAPER) pseudogene		ENST00000561045		NA	chr7	113776122	trans	98118171	98118320
R_L1_103	ENST00000560938.1	4.55608	5.71602e-06	0.0121396	0.666203	ENST00000560938	ENSG00000259365	15	q26.3	101116603	101117546	novel transcript		ENST00000560938		NA	chr7	113776122	trans	101116603	101117546
R_L1_103	ENST00000296097.8	4.55603	5.7174e-06	0.0121417	0.947231	ENST00000296097	ENSG00000163793	2	p23.3	27275433	27281499	DnaJ heat shock protein family (Hsp40) member C5 gamma [Source:HGNC Symbol;Acc:HGNC:24844]	DNAJC5G	ENST00000296097	DNAJC5G-201	285126	chr7	113776122	trans	27275433	27281499
R_L1_103	ENST00000552952.1	4.55541	5.7341e-06	0.0121681	0.595043	ENST00000552952	ENSG00000186081	12	q13.13	52514575	52520530	keratin 5 [Source:HGNC Symbol;Acc:HGNC:6442]	KRT5	ENST00000552952	KRT5-211	3852	chr7	113776122	trans	52514996	52516196
R_L1_103	ENST00000366397.3	4.55485	5.74915e-06	0.01219	0.746393	ENST00000366397	ENSG00000203588	X	q13.1	70163842	70165206	IGBP1 antisense RNA 1 [Source:HGNC Symbol;Acc:HGNC:40295]	IGBP1-AS1	ENST00000366397	IGBP1-AS1-201	NA	chr7	113776122	trans	70163842	70165206
R_L1_103	ENST00000495666.5	4.55474	5.75213e-06	0.0121921	0.104091	ENST00000495666	ENSG00000131378	3	p24.3	16313574	16514026	raftlin, lipid raft linker 1 [Source:HGNC Symbol;Acc:HGNC:30278]	RFTN1	ENST00000495666	RFTN1-211	23180	chr7	113776122	trans	16377893	16434770
R_L1_103	ENST00000528830.3	4.55402	5.77134e-06	0.012221	0.103281	ENST00000528830	ENSG00000176029	11	p15.4	8920076	8933006	chromosome 11 open reading frame 16 [Source:HGNC Symbol;Acc:HGNC:1169]	C11orf16	ENST00000528830	C11orf16-205	56673	chr7	113776122	trans	8927154	8932950
R_L1_103	ENST00000562219.1	4.55393	5.77378e-06	0.012225	4.55791	ENST00000562219	ENSG00000140463	15	q24.1	72686179	72738475	Bardet-Biedl syndrome 4 [Source:HGNC Symbol;Acc:HGNC:969]	BBS4	ENST00000562219	BBS4-205	585	chr7	113776122	trans	72722830	72735645
R_L1_103	ENST00000592035.5	4.55317	5.79439e-06	0.0122566	7.87852	ENST00000592035	ENSG00000099341	19	q13.2	38374563	38383850	proteasome 26S subunit, non-ATPase 8 [Source:HGNC Symbol;Acc:HGNC:9566]	PSMD8	ENST00000592035	PSMD8-207	5714	chr7	113776122	trans	38375009	38382753
R_L1_103	ENST00000439890.3	4.55197	5.82712e-06	0.0123084	0.491614	ENST00000439890	ENSG00000231809	X	q12	65772741	65773632	Nanog homeobox pseudogene 9 [Source:HGNC Symbol;Acc:HGNC:23107]	NANOGP9	ENST00000439890	NANOGP9-201	NA	chr7	113776122	trans	65772741	65773632
R_L1_103	ENST00000621725.4	4.55072	5.86136e-06	0.0123628	0.80586	ENST00000621725	ENSG00000278558	22	q11.21	18527802	18530573	transmembrane protein 191B [Source:HGNC Symbol;Acc:HGNC:33600]	TMEM191B	ENST00000621725	TMEM191B-207	728229	chr7	113776122	trans	18529066	18530204
R_L1_103	ENST00000656375.1	4.54813	5.93267e-06	0.0124705	0.106097	ENST00000656375	ENSG00000258476	15	q26.2	93835490	93878822	long intergenic non-protein coding RNA 2207 [Source:HGNC Symbol;Acc:HGNC:53073]	LINC02207	ENST00000656375	LINC02207-211	NA	chr7	113776122	trans	93858397	93878475
R_L1_103	ENST00000556154.5	4.5474	5.95298e-06	0.0125004	2.10836	ENST00000556154	ENSG00000140092	14	q32.12	91869411	91947987	fibulin 5 [Source:HGNC Symbol;Acc:HGNC:3602]	FBLN5	ENST00000556154	FBLN5-205	10516	chr7	113776122	trans	91870043	91947074
R_L1_103	ENST00000679952.1	4.54719	5.95865e-06	0.0125089	1.12378	ENST00000679952	ENSG00000189056	7	q22.1	103471381	103989658	reelin [Source:HGNC Symbol;Acc:HGNC:9957]	RELN	ENST00000679952	RELN-211	5649	chr7	113776122	trans	103520267	103551160
R_L1_103	ENST00000521246.1	4.54678	5.97026e-06	0.0125266	0.579767	ENST00000521246	ENSG00000236939	8	q22.3	103132959	103141520	BAALC antisense RNA 2 [Source:HGNC Symbol;Acc:HGNC:28595]	BAALC-AS2	ENST00000521246	BAALC-AS2-202	NA	chr7	113776122	trans	103132959	103141520
R_L1_103	ENST00000609433.1	4.54541	6.00848e-06	0.0125836	0.246	ENST00000609433	ENSG00000273252	7	p22.1	6835420	6835794	olfactory receptor family 7 subfamily E member 39 pseudogene [Source:HGNC Symbol;Acc:HGNC:8412]	OR7E39P	ENST00000609433	OR7E39P-201	NA	chr7	113776122	trans	6835420	6835794
R_L1_103	ENST00000591089.1	4.54395	6.0497e-06	0.0126464	5.07004	ENST00000591089	ENSG00000131196	18	q23	79395856	79529325	nuclear factor of activated T cells 1 [Source:HGNC Symbol;Acc:HGNC:7775]	NFATC1	ENST00000591089	NFATC1-216	4772	chr7	113776122	trans	79451079	79452131
R_L1_103	ENST00000508018.2	4.54364	6.05852e-06	0.0126602	2.14674	ENST00000508018	ENSG00000151491	12	p12.3	15620134	15882329	epidermal growth factor receptor pathway substrate 8 [Source:HGNC Symbol;Acc:HGNC:3420]	EPS8	ENST00000508018	EPS8-202	2059	chr7	113776122	trans	15665349	15669467
R_L1_103	ENST00000479726.5	4.5427	6.08518e-06	0.0127018	1.51619	ENST00000479726	ENSG00000176393	1	q32.1	201982372	202006147	arginyl aminopeptidase [Source:HGNC Symbol;Acc:HGNC:10078]	RNPEP	ENST00000479726	RNPEP-209	6051	chr7	113776122	trans	201983379	201999945
R_L1_103	ENST00000470591.1	4.54243	6.09262e-06	0.0127128	0.803658	ENST00000470591	ENSG00000167037	22	q11.23	24806169	24927578	small G protein signaling modulator 1 [Source:HGNC Symbol;Acc:HGNC:29410]	SGSM1	ENST00000470591	SGSM1-203	129049	chr7	113776122	trans	24806307	24814192
R_L1_103	ENST00000653995.1	4.5424	6.09344e-06	0.0127137	0.0230708	ENST00000653995	ENSG00000271860	6	q16.1	97283303	98400869	novel transcript		ENST00000653995		101927314	chr7	113776122	trans	97816670	98134045
R_L1_103	ENST00000495884.2	4.54176	6.11167e-06	0.0127412	0.58565	ENST00000495884	ENSG00000240870	8	q22.2	98782055	98782628	ribosomal protein L19 pseudogene 14 [Source:HGNC Symbol;Acc:HGNC:35684]	RPL19P14	ENST00000495884	RPL19P14-201	NA	chr7	113776122	trans	98782055	98782628
R_L1_103	ENST00000511559.2	4.54147	6.12009e-06	0.012754	0.487811	ENST00000511559	ENSG00000248200	4	q25	110146374	110147248	ribosomal protein L17 (RPL17) pseudogene		ENST00000511559		NA	chr7	113776122	trans	110146374	110147248
R_L1_103	ENST00000400463.8	4.5408	6.13926e-06	0.0127826	1.67321	ENST00000400463	ENSG00000117245	1	p36.12	20664014	20718017	kinesin family member 17 [Source:HGNC Symbol;Acc:HGNC:19167]	KIF17	ENST00000400463	KIF17-203	57576	chr7	113776122	trans	20664014	20718007
R_L1_103	ENST00000486620.5	4.53944	6.17843e-06	0.0128412	1.16515	ENST00000486620	ENSG00000100416	22	q13.31	46330875	46357340	tRNA mitochondrial 2-thiouridylase [Source:HGNC Symbol;Acc:HGNC:25481]	TRMU	ENST00000486620	TRMU-214	55687	chr7	113776122	trans	46331447	46352330
R_L1_103	ENST00000360440.5	4.53931	6.18213e-06	0.0128471	0.90784	ENST00000360440	ENSG00000196274	15	q24.2	76230048	76230390	Metazoan signal recognition particle RNA [Source:RFAM;Acc:RF00017]		ENST00000360440	Metazoa_SRP.1-201	NA	chr7	113776122	trans	76230048	76230390
R_L1_103	ENST00000681531.1	4.53856	6.20369e-06	0.0128805	0.993327	ENST00000681531	ENSG00000176256	1	p35.1	33860475	33864791	high mobility group box 4 [Source:HGNC Symbol;Acc:HGNC:24954]	HMGB4	ENST00000681531	HMGB4-205	127540	chr7	113776122	trans	33864079	33864791
R_L1_103	ENST00000513841.1	4.5365	6.2638e-06	0.0129742	0.618865	ENST00000513841	ENSG00000214944	5	q13.2	73626158	73941993	Rho guanine nucleotide exchange factor 28 [Source:HGNC Symbol;Acc:HGNC:30322]	ARHGEF28	ENST00000513841	ARHGEF28-213	64283	chr7	113776122	trans	73835085	73849024
R_L1_103	ENST00000567025.1	4.53561	6.28984e-06	0.0130136	0.981835	ENST00000567025	ENSG00000290419	16	p11.2	33936430	33937167	novel transcript		ENST00000567025		NA	chr7	113776122	trans	33936430	33937167
R_L1_103	ENST00000590171.1	4.5344	6.32521e-06	0.0130676	0.179178	ENST00000590171	ENSG00000099622	19	p13.3	1259384	1274880	cold inducible RNA binding protein [Source:HGNC Symbol;Acc:HGNC:1982]	CIRBP	ENST00000590171	CIRBP-226	1153	chr7	113776122	trans	1269356	1272374
R_L1_103	ENST00000669859.1	4.53343	6.35391e-06	0.01311	0.385454	ENST00000669859	ENSG00000168367	16	q24.1	86331632	86349688	long intergenic non-protein coding RNA 917 [Source:HGNC Symbol;Acc:HGNC:48607]	LINC00917	ENST00000669859	LINC00917-216	732275	chr7	113776122	trans	86331852	86349615
R_L1_103	ENST00000477381.1	4.53255	6.37993e-06	0.0131499	0.502128	ENST00000477381	ENSG00000187672	3	p14.3	55508311	56469095	ELKS/RAB6-interacting/CAST family member 2 [Source:HGNC Symbol;Acc:HGNC:31922]	ERC2	ENST00000477381	ERC2-208	26059	chr7	113776122	trans	56433789	56434747
R_L1_103	ENST00000579474.1	4.53065	6.43663e-06	0.0132352	0.276886	ENST00000579474	ENSG00000263520	17	q24.1	65457541	65458408	long intergenic non-protein coding RNA 2563 [Source:HGNC Symbol;Acc:HGNC:52923]	LINC02563	ENST00000579474	LINC02563-201	105827617	chr7	113776122	trans	65457541	65458408
R_L1_103	ENST00000507884.2	4.53047	6.44226e-06	0.0132433	2.06486	ENST00000507884	ENSG00000251668	5	q13.3	76170930	76171106	pseudogene similar to part of microtubule associated serine/threonine kinase 2 MAST2		ENST00000507884		NA	chr7	113776122	trans	76170930	76171106
R_L1_103	ENST00000650655.1	4.52975	6.46391e-06	0.0132761	3.67998	ENST00000650655	ENSG00000196132	20	q13.33	64102394	64242253	myelin transcription factor 1 [Source:HGNC Symbol;Acc:HGNC:7622]	MYT1	ENST00000650655	MYT1-207	4661	chr7	113776122	trans	64164566	64242248
R_L1_103	ENST00000399142.3	4.52945	6.47283e-06	0.0132891	0.419682	ENST00000399142	NA	NA	NA	NA	NA	NA	NA	NA	NA	NA	chr7	113776122	trans	NA	NA
R_L1_103	ENST00000451326.6	4.52575	6.58536e-06	0.0134522	1.71135	ENST00000451326	ENSG00000171729	1	p36.21	15152532	15220478	transmembrane protein 51 [Source:HGNC Symbol;Acc:HGNC:25488]	TMEM51	ENST00000451326	TMEM51-206	55092	chr7	113776122	trans	15152577	15219346
R_L1_103	ENST00000656725.1	4.52515	6.60384e-06	0.0134782	2.10465	ENST00000656725	ENSG00000258502	14	q23.3	66111557	66131716	long intergenic non-protein coding RNA 2290 [Source:HGNC Symbol;Acc:HGNC:53206]	LINC02290	ENST00000656725	LINC02290-209	105370540	chr7	113776122	trans	66111610	66113203
R_L1_103	ENST00000642286.1	4.52436	6.62798e-06	0.0135143	0.0374173	ENST00000642286	ENSG00000147481	8	q11.21	49909789	50796692	syntrophin gamma 1 [Source:HGNC Symbol;Acc:HGNC:13740]	SNTG1	ENST00000642286	SNTG1-210	54212	chr7	113776122	trans	49911659	50792863
R_L1_103	ENST00000488771.1	4.52344	6.65639e-06	0.0135551	9.64705	ENST00000488771	ENSG00000006555	1	p32.3	54779712	54801323	tetratricopeptide repeat domain 22 [Source:HGNC Symbol;Acc:HGNC:26067]	TTC22	ENST00000488771	TTC22-205	55001	chr7	113776122	trans	54781596	54787995
R_L1_103	ENST00000472775.1	4.52239	6.68919e-06	0.0136004	0.766851	ENST00000472775	ENSG00000214128	7	q34	138797952	138838101	transmembrane protein 213 [Source:HGNC Symbol;Acc:HGNC:27220]	TMEM213	ENST00000472775	TMEM213-205	155006	chr7	113776122	trans	138798029	138801811
R_L1_103	ENST00000473516.1	4.5217	6.71057e-06	0.0136314	1.47092	ENST00000473516	ENSG00000101444	20	q11.22	34280268	34311802	adenosylhomocysteinase [Source:HGNC Symbol;Acc:HGNC:343]	AHCY	ENST00000473516	AHCY-203	191	chr7	113776122	trans	34295429	34302675
R_L1_103	ENST00000576420.5	4.52156	6.71498e-06	0.0136379	1.20514	ENST00000576420	ENSG00000181031	17	p13.3	212389	386254	rabphilin 3A like (without C2 domains) [Source:HGNC Symbol;Acc:HGNC:10296]	RPH3AL	ENST00000576420	RPH3AL-220	9501	chr7	113776122	trans	247120	339045
R_L1_103	ENST00000494797.1	4.52047	6.74918e-06	0.0136877	1.4326	ENST00000494797	ENSG00000143153	1	q24.2	169105697	169310992	ATPase Na+/K+ transporting subunit beta 1 [Source:HGNC Symbol;Acc:HGNC:804]	ATP1B1	ENST00000494797	ATP1B1-203	481	chr7	113776122	trans	169107896	169132701
R_L1_103	ENST00000450868.1	4.5203	6.75448e-06	0.0136949	1.64876	ENST00000450868	ENSG00000228354	X	p11.22	52655207	52657254	ornithine aminotransferase (gyrate atrophy) (OAT) pseudogene		ENST00000450868		NA	chr7	113776122	trans	52655207	52657254
R_L1_103	ENST00000589362.5	4.52022	6.75687e-06	0.0136983	1.62273	ENST00000589362	ENSG00000131037	19	q13.42	55072020	55087923	EPS8 like 1 [Source:HGNC Symbol;Acc:HGNC:21295]	EPS8L1	ENST00000589362	EPS8L1-210	54869	chr7	113776122	trans	55081938	55087923
R_L1_103	ENST00000549600.1	4.51981	6.76985e-06	0.0137174	1.10068	ENST00000549600	ENSG00000205420	12	q13.13	52487176	52493257	keratin 6A [Source:HGNC Symbol;Acc:HGNC:6443]	KRT6A	ENST00000549600	KRT6A-203	3853	chr7	113776122	trans	52490035	52491157
R_L1_103	ENST00000426321.1	4.51866	6.80599e-06	0.0137708	0.62789	ENST00000426321	ENSG00000229283	1	p13.2	111317600	111323981	novel transcript		ENST00000426321		NA	chr7	113776122	trans	111317600	111323981
R_L1_103	ENST00000309164.11	4.51862	6.80736e-06	0.0137728	0.740586	ENST00000309164	ENSG00000174898	19	p13.3	5720637	5778734	cation channel sperm associated auxiliary subunit delta [Source:HGNC Symbol;Acc:HGNC:28598]	CATSPERD	ENST00000309164	CATSPERD-201	257062	chr7	113776122	trans	5753511	5778734
R_L1_103	ENST00000589968.1	4.51795	6.82852e-06	0.0138045	0.350159	ENST00000589968	ENSG00000267363	19	q13.12	36379351	36380912	novel transcript		ENST00000589968		NA	chr7	113776122	trans	36379351	36380912
R_L1_103	ENST00000662880.1	4.5174	6.8459e-06	0.0138302	1.07677	ENST00000662880	ENSG00000259256	18	p11.31	3347696	3383532	long intergenic non-protein coding RNA 1895 [Source:HGNC Symbol;Acc:HGNC:52714]	LINC01895	ENST00000662880	LINC01895-203	NA	chr7	113776122	trans	3347709	3383532
R_L1_103	ENST00000503774.1	4.51737	6.84702e-06	0.0138318	3.29531	ENST00000503774	ENSG00000248302	4	p16.3	49096	50124	BCL2 interacting protein 3 pseudogene 41 [Source:HGNC Symbol;Acc:HGNC:49721]	BNIP3P41	ENST00000503774	BNIP3P41-201	NA	chr7	113776122	trans	49554	50124
R_L1_103	ENST00000426924.5	4.51717	6.85321e-06	0.0138408	1.0021	ENST00000426924	ENSG00000115194	2	p23.3	27253684	27275817	solute carrier family 30 member 3 [Source:HGNC Symbol;Acc:HGNC:11014]	SLC30A3	ENST00000426924	SLC30A3-204	7781	chr7	113776122	trans	27257202	27275817
R_L1_103	ENST00000622142.5	4.51668	6.86879e-06	0.0138637	43.3822	ENST00000622142	ENSG00000019485	11	p11.2	45095806	45235110	PR/SET domain 11 [Source:HGNC Symbol;Acc:HGNC:13996]	PRDM11	ENST00000622142	PRDM11-205	56981	chr7	113776122	trans	45147343	45235110
R_L1_103	ENST00000551604.2	4.51605	6.88921e-06	0.0138918	1.37633	ENST00000551604	ENSG00000111249	12	q24.11	111034165	111350554	cut like homeobox 2 [Source:HGNC Symbol;Acc:HGNC:19347]	CUX2	ENST00000551604	CUX2-203	23316	chr7	113776122	trans	111214301	111270654
R_L1_103	ENST00000487146.8	4.51312	6.98326e-06	0.0140297	14.1014	ENST00000487146	ENSG00000162775	1	p13.3	110338506	110346681	RNA binding motif protein 15 [Source:HGNC Symbol;Acc:HGNC:14959]	RBM15	ENST00000487146	RBM15-202	64783	chr7	113776122	trans	110339323	110346673
R_L1_103	ENST00000662247.1	4.51281	6.9936e-06	0.0140454	2.38196	ENST00000662247	ENSG00000241544	3	q25.31	157081738	157088547	long intergenic non-protein coding RNA 2029 [Source:HGNC Symbol;Acc:HGNC:52863]	LINC02029	ENST00000662247	LINC02029-211	105374177	chr7	113776122	trans	157081784	157088534
R_L1_103	ENST00000392984.7	4.5128	6.99365e-06	0.0140454	0.417182	ENST00000392984	ENSG00000152076	2	q21.1	130139287	130145134	coiled-coil domain containing 74B [Source:HGNC Symbol;Acc:HGNC:25267]	CCDC74B	ENST00000392984	CCDC74B-202	91409	chr7	113776122	trans	130139289	130145133
R_L1_103	ENST00000570421.5	4.51211	7.01612e-06	0.014079	0.546752	ENST00000570421	ENSG00000141527	17	q25.3	80169992	80216073	caspase recruitment domain family member 14 [Source:HGNC Symbol;Acc:HGNC:16446]	CARD14	ENST00000570421	CARD14-202	79092	chr7	113776122	trans	80178499	80202631
R_L1_103	ENST00000377977.3	4.51175	7.02809e-06	0.014096	1.2814	ENST00000377977	ENSG00000204929	2	p14	65436711	66200373	long intergenic non-protein coding RNA 2934 [Source:HGNC Symbol;Acc:HGNC:55913]	LINC02934	ENST00000377977	LINC02934-201	124906016	chr7	113776122	trans	65436730	65692185
R_L1_103	ENST00000467110.1	4.51115	7.04766e-06	0.0141247	0.975065	ENST00000467110	ENSG00000164078	3	p21.31	49887002	49903873	macrophage stimulating 1 receptor [Source:HGNC Symbol;Acc:HGNC:7381]	MST1R	ENST00000467110	MST1R-207	4486	chr7	113776122	trans	49895431	49896138
R_L1_103	ENST00000475958.1	4.51079	7.05934e-06	0.0141407	0.62219	ENST00000475958	ENSG00000182621	20	p12.3	8077251	8968360	phospholipase C beta 1 [Source:HGNC Symbol;Acc:HGNC:15917]	PLCB1	ENST00000475958	PLCB1-207	23236	chr7	113776122	trans	8649391	8652011
R_L1_103	ENST00000625787.2	4.51073	7.06115e-06	0.0141433	0.639966	ENST00000625787	ENSG00000280707	6	q27	167228200	167237517	human pluripotency-associated transcript 5 [Source:NCBI gene (formerly Entrezgene);Acc:112590798]		ENST00000625787	HPAT5-201	112590798	chr7	113776122	trans	167228282	167233926
R_L1_103	ENST00000533984.1	4.51069	7.06267e-06	0.0141458	0.37446	ENST00000533984	ENSG00000258604	14	q11.2	21024172	21029271	novel transcript		ENST00000533984		NA	chr7	113776122	trans	21024172	21029245
R_L1_103	ENST00000438233.2	4.50991	7.08815e-06	0.0141798	0.491945	ENST00000438233	ENSG00000231706	X	q13.1	69485343	69485652	CYCS pseudogene 43 [Source:HGNC Symbol;Acc:HGNC:24417]	CYCSP43	ENST00000438233	CYCSP43-201	NA	chr7	113776122	trans	69485343	69485652
R_L1_103	ENST00000665800.1	4.50834	7.14001e-06	0.0142554	1.7683	ENST00000665800	ENSG00000286176	4	p16.1	6292369	6308636	novel transcript		ENST00000665800		NA	chr7	113776122	trans	6292560	6308546
R_L1_103	ENST00000620253.1	4.50819	7.14492e-06	0.014262	0.389373	ENST00000620253	ENSG00000277290	11	p15.5	243099	243483	signal recognition particle 19kDa (SRP19) pseudogene		ENST00000620253		NA	chr7	113776122	trans	243099	243483
R_L1_103	ENST00000657632.1	4.50774	7.15994e-06	0.0142842	0.121888	ENST00000657632	ENSG00000232555	2	q31.1	172137345	172370401	novel transcript		ENST00000657632		NA	chr7	113776122	trans	172301145	172367941
R_L1_103	ENST00000468051.1	4.50742	7.17048e-06	0.0142996	0.810485	ENST00000468051	ENSG00000243925	18	q11.2	26098839	26099226	ribosomal protein S24 pseudogene 18 [Source:HGNC Symbol;Acc:HGNC:36745]	RPS24P18	ENST00000468051	RPS24P18-201	NA	chr7	113776122	trans	26098839	26099226
R_L1_103	ENST00000441066.1	4.50595	7.2197e-06	0.0143727	1.04574	ENST00000441066	ENSG00000230973	X	q26.2	131437055	131437670	pseudogene similar to part of seven transmembrane helix receptor		ENST00000441066		NA	chr7	113776122	trans	131437055	131437670
R_L1_103	ENST00000684751.1	4.50514	7.2466e-06	0.0144119	1.72886	ENST00000684751	ENSG00000118473	1	p31.3	66533267	66751139	SH3GL interacting endocytic adaptor 1 [Source:HGNC Symbol;Acc:HGNC:25412]	SGIP1	ENST00000684751	SGIP1-252	84251	chr7	113776122	trans	66533575	66690518
R_L1_103	ENST00000436041.6	4.50402	7.28459e-06	0.0144651	3.74893	ENST00000436041	ENSG00000274764	1	p36.21	13049476	13056575	PRAME family member 27 [Source:HGNC Symbol;Acc:HGNC:51234]	PRAMEF27	ENST00000436041	PRAMEF27-201	101929983	chr7	113776122	trans	13049476	13056575
R_L1_103	ENST00000597886.1	4.50384	7.29039e-06	0.0144738	0.226917	ENST00000597886	ENSG00000268458	19	q13.41	52142626	52144156	novel transcript		ENST00000597886		NA	chr7	113776122	trans	52142626	52144156
R_L1_103	ENST00000497504.3	4.50355	7.30017e-06	0.0144881	0.254656	ENST00000497504	ENSG00000244376	20	q13.13	50429190	50429483	RNA, 7SL, cytoplasmic 636, pseudogene [Source:HGNC Symbol;Acc:HGNC:46652]	RN7SL636P	ENST00000497504	RN7SL636P-201	NA	chr7	113776122	trans	50429190	50429483
R_L1_103	ENST00000395275.7	4.50265	7.33093e-06	0.0145333	6.03311	ENST00000395275	ENSG00000183166	7	q11.22	71779491	72447151	calneuron 1 [Source:HGNC Symbol;Acc:HGNC:13248]	CALN1	ENST00000395275	CALN1-202	83698	chr7	113776122	trans	71779491	72412338
R_L1_103	ENST00000583022.5	4.50186	7.35762e-06	0.0145716	0.194423	ENST00000583022	ENSG00000171885	18	q11.2	26852043	26865771	aquaporin 4 [Source:HGNC Symbol;Acc:HGNC:637]	AQP4	ENST00000583022	AQP4-206	361	chr7	113776122	trans	26856289	26862176
R_L1_103	ENST00000564238.2	4.50165	7.3648e-06	0.0145818	14.6409	ENST00000564238	ENSG00000167523	16	q24.3	89657740	89671272	spermatogenesis associated 33 [Source:HGNC Symbol;Acc:HGNC:26463]	SPATA33	ENST00000564238	SPATA33-203	124045	chr7	113776122	trans	89657871	89661508
R_L1_103	ENST00000430781.7	4.50071	7.39696e-06	0.0146288	10.993	ENST00000430781	ENSG00000185513	20	q13.11	43489442	43550954	L3MBTL histone methyl-lysine binding protein 1 [Source:HGNC Symbol;Acc:HGNC:15905]	L3MBTL1	ENST00000430781	L3MBTL1-207	26013	chr7	113776122	trans	43514539	43518830
R_L1_103	ENST00000372129.4	4.5007	7.39717e-06	0.014629	4.72658	ENST00000372129	ENSG00000133124	X	q22.3	108719946	108736563	insulin receptor substrate 4 [Source:HGNC Symbol;Acc:HGNC:6128]	IRS4	ENST00000372129	IRS4-201	8471	chr7	113776122	trans	108719946	108736563
R_L1_103	ENST00000466080.1	4.49855	7.47146e-06	0.0147353	1.88959	ENST00000466080	ENSG00000213585	5	q31.1	133971871	134004975	voltage dependent anion channel 1 [Source:HGNC Symbol;Acc:HGNC:12669]	VDAC1	ENST00000466080	VDAC1-205	7416	chr7	113776122	trans	133988788	134004692
R_L1_103	ENST00000609097.5	4.49847	7.47406e-06	0.014739	0.0125667	ENST00000609097	ENSG00000231898	2	q31.1	170332085	170408564	MYO3B antisense RNA 1 [Source:HGNC Symbol;Acc:HGNC:40713]	MYO3B-AS1	ENST00000609097	MYO3B-AS1-224	NA	chr7	113776122	trans	170341218	170346276
R_L1_103	ENST00000641252.1	4.49809	7.48708e-06	0.0147581	0.705384	ENST00000641252	ENSG00000136997	8	q24.21	127735434	127742951	MYC proto-oncogene, bHLH transcription factor [Source:HGNC Symbol;Acc:HGNC:7553]	MYC	ENST00000641252	MYC-208	4609	chr7	113776122	trans	127735473	127735817
R_L1_103	ENST00000513676.5	4.49756	7.50561e-06	0.0147803	2.17898	ENST00000513676	ENSG00000151422	5	q21.3	108747841	109196841	FER tyrosine kinase [Source:HGNC Symbol;Acc:HGNC:3655]	FER	ENST00000513676	FER-207	2241	chr7	113776122	trans	108748399	108832820
R_L1_103	ENST00000635696.1	4.49708	7.52229e-06	0.0148045	1.1977	ENST00000635696	ENSG00000282994	4	q35.2	190195738	190195978	major histocompatibility complex, class I, F (HLA-F) pseudogene		ENST00000635696		NA	chr7	113776122	trans	190195738	190195978
R_L1_103	ENST00000456181.2	4.49531	7.58435e-06	0.0148916	0.383969	ENST00000456181	ENSG00000232787	X	q26.2	131596121	131596987	olfactory receptor family 7 subfamily L member 1 pseudogene [Source:HGNC Symbol;Acc:HGNC:14827]	OR7L1P	ENST00000456181	OR7L1P-201	NA	chr7	113776122	trans	131596121	131596987
R_L1_103	ENST00000487715.3	4.49516	7.58937e-06	0.0148987	0.600088	ENST00000487715	ENSG00000244326	5	q13.3	74317986	74318285	RNA, 7SL, cytoplasmic 814, pseudogene [Source:HGNC Symbol;Acc:HGNC:46830]	RN7SL814P	ENST00000487715	RN7SL814P-201	NA	chr7	113776122	trans	74317986	74318285
R_L1_103	ENST00000615785.4	4.49497	7.59607e-06	0.0149077	3.48455	ENST00000615785	ENSG00000165995	10	p12.33	18140424	18543557	calcium voltage-gated channel auxiliary subunit beta 2 [Source:HGNC Symbol;Acc:HGNC:1402]	CACNB2	ENST00000615785	CACNB2-213	783	chr7	113776122	trans	18260769	18541862
R_L1_103	ENST00000537774.1	4.49439	7.6164e-06	0.0149371	0.589115	ENST00000537774	ENSG00000255282	11	q22.2	102746968	102836766	Wilms tumor 1 associated protein pseudogene 1 [Source:HGNC Symbol;Acc:HGNC:44115]	WTAPP1	ENST00000537774	WTAPP1-203	100288077	chr7	113776122	trans	102831703	102832102
R_L1_103	ENST00000398800.8	4.49428	7.62025e-06	0.0149424	7.81755	ENST00000398800	ENSG00000214694	2	p22.1	38889875	38975454	Rho guanine nucleotide exchange factor 33 [Source:HGNC Symbol;Acc:HGNC:37252]	ARHGEF33	ENST00000398800	ARHGEF33-201	100271715	chr7	113776122	trans	38919363	38975445
R_L1_103	ENST00000591035.1	4.49399	7.63058e-06	0.0149575	0.374744	ENST00000591035	ENSG00000267318	17	q23.1	59940908	59973101	novel protein		ENST00000591035		NA	chr7	113776122	trans	59940908	59973101
R_L1_103	ENST00000485599.5	4.49307	7.66323e-06	0.0150045	1.77741	ENST00000485599	ENSG00000100209	22	q12.1	28742039	28757515	HscB mitochondrial iron-sulfur cluster cochaperone [Source:HGNC Symbol;Acc:HGNC:28913]	HSCB	ENST00000485599	HSCB-206	150274	chr7	113776122	trans	28742151	28745543
R_L1_103	ENST00000598474.4	4.49287	7.6702e-06	0.0150135	0.0168681	ENST00000598474	ENSG00000242808	3	q26.33	180989762	181836880	SOX2 overlapping transcript [Source:HGNC Symbol;Acc:HGNC:20209]	SOX2-OT	ENST00000598474	SOX2-OT-229	347689	chr7	113776122	trans	181699598	181814303
R_L1_103	ENST00000533437.1	4.49225	7.69229e-06	0.0150441	2.52223	ENST00000533437	ENSG00000254632	11	q13.5	76759916	76768622	novel transcript		ENST00000533437		NA	chr7	113776122	trans	76759916	76768223
R_L1_103	ENST00000467536.1	4.49201	7.70064e-06	0.0150559	0.304152	ENST00000467536	ENSG00000197889	10	p13	14959388	14988050	meiosis/spermiogenesis associated 1 [Source:HGNC Symbol;Acc:HGNC:23429]	MEIG1	ENST00000467536	MEIG1-203	644890	chr7	113776122	trans	14972555	14988050
R_L1_103	ENST00000570837.1	4.49184	7.70677e-06	0.015065	1.74986	ENST00000570837	ENSG00000141543	17	q25.3	80134369	80147151	eukaryotic translation initiation factor 4A3 [Source:HGNC Symbol;Acc:HGNC:18683]	EIF4A3	ENST00000570837	EIF4A3-202	9775	chr7	113776122	trans	80139686	80140476
R_L1_103	ENST00000669390.1	4.49132	7.72538e-06	0.015092	0.250177	ENST00000669390	ENSG00000231851	2	q12.1	105092368	105103036	MRPS9 antisense RNA 1 [Source:HGNC Symbol;Acc:HGNC:40688]	MRPS9-AS1	ENST00000669390	MRPS9-AS1-204	101927492	chr7	113776122	trans	105092368	105102968
R_L1_103	ENST00000654365.1	4.49125	7.72781e-06	0.0150958	7.87268	ENST00000654365	ENSG00000226791	2	q11.2	98761098	98775361	long intergenic non-protein coding RNA 2611 [Source:HGNC Symbol;Acc:HGNC:54060]	LINC02611	ENST00000654365	LINC02611-206	NA	chr7	113776122	trans	98766512	98772421
R_L1_103	ENST00000469461.6	4.49026	7.76329e-06	0.0151441	22.6754	ENST00000469461	ENSG00000166762	15	q15.3	43628503	43668118	cation channel sperm associated 2 [Source:HGNC Symbol;Acc:HGNC:18810]	CATSPER2	ENST00000469461	CATSPER2-211	117155	chr7	113776122	trans	43630606	43648877
R_L1_103	ENST00000657418.1	4.48986	7.77778e-06	0.0151633	0.940197	ENST00000657418	ENSG00000233143	2	q35	216694404	217336120	DIRC3 antisense RNA 1 [Source:HGNC Symbol;Acc:HGNC:50636]	DIRC3-AS1	ENST00000657418	DIRC3-AS1-206	NA	chr7	113776122	trans	217278064	217319375
R_L1_103	ENST00000564490.1	4.48876	7.81717e-06	0.0152169	0.647491	ENST00000564490	ENSG00000261195	16	p12.3	19760761	19766099	novel transcript, antisense to IQCK		ENST00000564490		105371115	chr7	113776122	trans	19760761	19766099
R_L1_103	ENST00000666095.1	4.48675	7.8901e-06	0.0153218	2.70587	ENST00000666095	ENSG00000263724	18	p11.31	3878058	3897069	DLGAP1 antisense RNA 3 [Source:HGNC Symbol;Acc:HGNC:27317]	DLGAP1-AS3	ENST00000666095	DLGAP1-AS3-203	201477	chr7	113776122	trans	3890018	3897012
R_L1_103	ENST00000440254.6	4.48665	7.89377e-06	0.0153271	0.328014	ENST00000440254	ENSG00000058404	7	p13	44210019	44334577	calcium/calmodulin dependent protein kinase II beta [Source:HGNC Symbol;Acc:HGNC:1461]	CAMK2B	ENST00000440254	CAMK2B-216	816	chr7	113776122	trans	44219292	44325656
R_L1_103	ENST00000485656.1	4.48562	7.93164e-06	0.0153784	0.514198	ENST00000485656	ENSG00000243171	8	q23.1	105287830	105288365	ribosomal protein L17 (RPL17) pseudogene		ENST00000485656		NA	chr7	113776122	trans	105287830	105288365
R_L1_103	ENST00000452693.5	4.48523	7.94592e-06	0.0153984	9.53598	ENST00000452693	ENSG00000198883	X	q28	152988824	152994116	PNMA family member 5 [Source:HGNC Symbol;Acc:HGNC:18743]	PNMA5	ENST00000452693	PNMA5-203	114824	chr7	113776122	trans	152988825	152992217
R_L1_103	ENST00000395097.7	4.48487	7.95918e-06	0.0154165	10.8371	ENST00000395097	ENSG00000119508	9	q31.1	99821855	99866891	nuclear receptor subfamily 4 group A member 3 [Source:HGNC Symbol;Acc:HGNC:7982]	NR4A3	ENST00000395097	NR4A3-203	8013	chr7	113776122	trans	99821885	99866891
R_L1_103	ENST00000546078.1	4.48421	7.98318e-06	0.0154503	0.378189	ENST00000546078	ENSG00000256691	12	p13.32	3462718	3463586	novel transcript		ENST00000546078		NA	chr7	113776122	trans	3462718	3463586
R_L1_103	ENST00000651212.1	4.48348	8.01011e-06	0.015489	0.166324	ENST00000651212	ENSG00000147255	X	q26.2	131273506	131578899	immunoglobulin superfamily member 1 [Source:HGNC Symbol;Acc:HGNC:5948]	IGSF1	ENST00000651212	IGSF1-211	3547	chr7	113776122	trans	131277991	131279225
R_L1_103	ENST00000479618.1	4.48339	8.0134e-06	0.0154939	0.498054	ENST00000479618	ENSG00000156966	2	q37.1	231395710	231401164	UDP-GlcNAc:betaGal beta-1,3-N-acetylglucosaminyltransferase 7 [Source:HGNC Symbol;Acc:HGNC:18811]	B3GNT7	ENST00000479618	B3GNT7-202	93010	chr7	113776122	trans	231397176	231398257
R_L1_103	ENST00000661350.1	4.48312	8.02362e-06	0.015508	0.0494072	ENST00000661350	ENSG00000224924	21	q21.1	20651450	20803816	long intergenic non-protein coding RNA 320 [Source:HGNC Symbol;Acc:HGNC:19690]	LINC00320	ENST00000661350	LINC00320-239	387486	chr7	113776122	trans	20742611	20803276
R_L1_103	ENST00000559435.1	4.48255	8.04462e-06	0.0155382	0.126713	ENST00000559435	ENSG00000259288	15	q15.1	40218500	40264890	BUB1B-PAK6 readthrough [Source:HGNC Symbol;Acc:HGNC:52276]	BUB1B-PAK6	ENST00000559435	BUB1B-PAK6-201	NA	chr7	113776122	trans	40218500	40264890
R_L1_103	ENST00000528539.1	4.48226	8.05534e-06	0.0155536	1.00984	ENST00000528539	ENSG00000255333	11	q12.1	58354004	58354499	dihydropyrimidinase-like 5 pseudogene		ENST00000528539		NA	chr7	113776122	trans	58354004	58354499
R_L1_103	ENST00000663854.1	4.48074	8.11203e-06	0.0156314	0.319935	ENST00000663854	ENSG00000259905	15	q11.2	24101827	24823365	Prader-Willi region non-protein coding RNA 1 [Source:HGNC Symbol;Acc:HGNC:33235]	PWRN1	ENST00000663854	PWRN1-244	791114	chr7	113776122	trans	24245044	24276850
R_L1_103	ENST00000574444.5	4.48058	8.1181e-06	0.0156399	0.11017	ENST00000574444	ENSG00000108561	17	p13.2	5432777	5448830	complement C1q binding protein [Source:HGNC Symbol;Acc:HGNC:1243]	C1QBP	ENST00000574444	C1QBP-206	708	chr7	113776122	trans	5432801	5438778
R_L1_103	ENST00000528796.5	4.48022	8.13149e-06	0.0156589	0.707391	ENST00000528796	ENSG00000005801	11	p15.4	3339261	3379222	zinc finger protein 195 [Source:HGNC Symbol;Acc:HGNC:12986]	ZNF195	ENST00000528796	ZNF195-220	7748	chr7	113776122	trans	3339261	3379133
R_L1_103	ENST00000443481.1	4.48017	8.13347e-06	0.0156616	1.58602	ENST00000443481	ENSG00000226446	1	p12	119886304	119886927	notch 2 pseudogene 1 [Source:HGNC Symbol;Acc:HGNC:44253]	NOTCH2P1	ENST00000443481	NOTCH2P1-201	NA	chr7	113776122	trans	119886304	119886927
R_L1_103	ENST00000513255.1	4.47909	8.17396e-06	0.0157141	1.23521	ENST00000513255	ENSG00000248694	4	q35.1	182772565	182773931	novel transcript		ENST00000513255		NA	chr7	113776122	trans	182772565	182773931
R_L1_103	ENST00000046087.7	4.47847	8.19747e-06	0.0157468	0.671775	ENST00000046087	ENSG00000042813	7	p12.2	49850421	50121329	zona pellucida binding protein [Source:HGNC Symbol;Acc:HGNC:15662]	ZPBP	ENST00000046087	ZPBP-201	11055	chr7	113776122	trans	49937441	50093246
R_L1_103	ENST00000603257.1	4.47799	8.21565e-06	0.0157704	0.596141	ENST00000603257	ENSG00000271230	5	p15.31	6532891	6533200	histone cluster 3, H3 pseudogene (HIST3H3) pseudogene		ENST00000603257		NA	chr7	113776122	trans	6532891	6533200
R_L1_103	ENST00000484493.5	4.47632	8.27922e-06	0.0158587	0.830648	ENST00000484493	ENSG00000112812	6	p22.1	27247701	27256624	serine protease 16 [Source:HGNC Symbol;Acc:HGNC:9480]	PRSS16	ENST00000484493	PRSS16-215	10279	chr7	113776122	trans	27251299	27255571
R_L1_103	ENST00000412545.1	4.47563	8.30536e-06	0.015896	1.04701	ENST00000412545	ENSG00000223803	3	q27.3	186900198	186900557	ribosomal protein S20 pseudogene 14 [Source:HGNC Symbol;Acc:HGNC:36692]	RPS20P14	ENST00000412545	RPS20P14-201	NA	chr7	113776122	trans	186900198	186900557
R_L1_103	ENST00000618444.1	4.47449	8.34925e-06	0.0159541	18.2762	ENST00000618444	ENSG00000168594	4	q34.1	174829668	174978180	ADAM metallopeptidase domain 29 [Source:HGNC Symbol;Acc:HGNC:207]	ADAM29	ENST00000618444	ADAM29-214	11086	chr7	113776122	trans	174918358	174978180
R_L1_103	ENST00000589482.1	4.47406	8.36592e-06	0.0159752	2.22798	ENST00000589482	ENSG00000154262	17	q24.3	69078702	69141895	ATP binding cassette subfamily A member 6 [Source:HGNC Symbol;Acc:HGNC:36]	ABCA6	ENST00000589482	ABCA6-203	23460	chr7	113776122	trans	69085654	69087618
R_L1_103	ENST00000511652.5	4.47336	8.3927e-06	0.0160108	0.339847	ENST00000511652	ENSG00000039560	5	p13.2	34656328	34832612	retinoic acid induced 14 [Source:HGNC Symbol;Acc:HGNC:14873]	RAI14	ENST00000511652	RAI14-217	26064	chr7	113776122	trans	34684527	34733262
R_L1_103	ENST00000373434.5	4.47304	8.405e-06	0.0160256	6.74405	ENST00000373434	ENSG00000136828	9	q33.3	126914774	127223166	Ral GEF with PH domain and SH3 binding motif 1 [Source:HGNC Symbol;Acc:HGNC:16851]	RALGPS1	ENST00000373434	RALGPS1-203	9649	chr7	113776122	trans	126962225	127217812
R_L1_103	ENST00000476942.1	4.47302	8.40582e-06	0.0160265	0.658846	ENST00000476942	ENSG00000003147	7	p21.3	8113184	8262687	islet cell autoantigen 1 [Source:HGNC Symbol;Acc:HGNC:5343]	ICA1	ENST00000476942	ICA1-216	3382	chr7	113776122	trans	8218441	8218951
R_L1_103	ENST00000440646.1	4.473	8.40665e-06	0.0160277	0.363519	ENST00000440646	ENSG00000232362	6	q22.31	122859678	122859988	ATP synthase membrane subunit g pseudogene 2 [Source:HGNC Symbol;Acc:HGNC:13215]	ATP5MGP2	ENST00000440646	ATP5MGP2-201	NA	chr7	113776122	trans	122859678	122859988
R_L1_103	ENST00000679731.1	4.47173	8.45597e-06	0.0160927	0.346005	ENST00000679731	ENSG00000134769	18	q12.1	34493291	34891844	dystrobrevin alpha [Source:HGNC Symbol;Acc:HGNC:3057]	DTNA	ENST00000679731	DTNA-237	1837	chr7	113776122	trans	34818473	34829316
R_L1_103	ENST00000654454.1	4.47103	8.48329e-06	0.01613	1.4787	ENST00000654454	ENSG00000261390	16	q23.2	79715220	79770651	MAF transcriptional regulator RNA [Source:HGNC Symbol;Acc:HGNC:51525]	MAFTRR	ENST00000654454	MAFTRR-205	102467146	chr7	113776122	trans	79715232	79770561
R_L1_103	ENST00000445656.5	4.47096	8.4859e-06	0.0161336	1.48412	ENST00000445656	ENSG00000116670	1	p36.22	11658918	11691811	mitotic arrest deficient 2 like 2 [Source:HGNC Symbol;Acc:HGNC:6764]	MAD2L2	ENST00000445656	MAD2L2-208	10459	chr7	113776122	trans	11675656	11681111
R_L1_103	ENST00000515563.5	4.47018	8.51656e-06	0.016177	0.537178	ENST00000515563	ENSG00000251187	5	q22.1	112192020	112210139	novel transcript		ENST00000515563		NA	chr7	113776122	trans	112192020	112196996
R_L1_103	ENST00000471803.1	4.46987	8.52861e-06	0.0161937	0.574389	ENST00000471803	NA	NA	NA	NA	NA	NA	NA	NA	NA	NA	chr7	113776122	trans	NA	NA
R_L1_103	ENST00000597275.5	4.46981	8.53103e-06	0.0161968	3.20097	ENST00000597275	ENSG00000147144	X	p11.23	49053572	49069857	coiled-coil domain containing 120 [Source:HGNC Symbol;Acc:HGNC:28910]	CCDC120	ENST00000597275	CCDC120-204	90060	chr7	113776122	trans	49053572	49068464
R_L1_103	ENST00000551875.1	4.46967	8.53656e-06	0.0162045	0.55399	ENST00000551875	ENSG00000257817	12	q24.21	114682292	114767989	TBX3 antisense RNA 1 [Source:HGNC Symbol;Acc:HGNC:55471]	TBX3-AS1	ENST00000551875	TBX3-AS1-201	NA	chr7	113776122	trans	114713811	114767957
R_L1_103	ENST00000656177.1	4.46957	8.5406e-06	0.0162098	2.88622	ENST00000656177	ENSG00000237807	8	q11.23	53493523	53524336	long intergenic non-protein coding RNA 2984 [Source:HGNC Symbol;Acc:HGNC:56063]	LINC02984	ENST00000656177	LINC02984-203	100507516	chr7	113776122	trans	53515158	53524336
R_L1_103	ENST00000591380.1	4.46857	8.58011e-06	0.0162628	3.1767	ENST00000591380	ENSG00000171827	19	q13.12	37467585	37488652	zinc finger protein 570 [Source:HGNC Symbol;Acc:HGNC:26416]	ZNF570	ENST00000591380	ZNF570-207	148268	chr7	113776122	trans	37469058	37470234
R_L1_103	ENST00000562469.5	4.46833	8.5894e-06	0.0162741	0.661087	ENST00000562469	ENSG00000167191	16	p12.3	19856691	19886167	G protein-coupled receptor class C group 5 member B [Source:HGNC Symbol;Acc:HGNC:13308]	GPRC5B	ENST00000562469	GPRC5B-204	51704	chr7	113776122	trans	19872401	19884904
R_L1_103	ENST00000533402.5	4.46819	8.59497e-06	0.0162816	32.8391	ENST00000533402	ENSG00000159176	1	q32.1	201483530	201509456	cysteine and glycine rich protein 1 [Source:HGNC Symbol;Acc:HGNC:2469]	CSRP1	ENST00000533402	CSRP1-218	1465	chr7	113776122	trans	201483532	201492499
R_L1_103	ENST00000549084.1	4.46816	8.59618e-06	0.0162833	0.771561	ENST00000549084	ENSG00000134285	12	q13.12	48921518	48926474	FKBP prolyl isomerase 11 [Source:HGNC Symbol;Acc:HGNC:18624]	FKBP11	ENST00000549084	FKBP11-207	51303	chr7	113776122	trans	48923939	48925156
R_L1_103	ENST00000604305.1	4.46797	8.60368e-06	0.016294	1.1566	ENST00000604305	ENSG00000270739	3	p25.1	16275060	16276632	THAP domain containing 5. pseudogene		ENST00000604305		NA	chr7	113776122	trans	16275060	16276632
R_L1_103	ENST00000477103.1	4.46783	8.60924e-06	0.0163018	0.142928	ENST00000477103	ENSG00000144481	2	q37.1	233917373	234019522	transient receptor potential cation channel subfamily M member 8 [Source:HGNC Symbol;Acc:HGNC:17961]	TRPM8	ENST00000477103	TRPM8-210	79054	chr7	113776122	trans	233980122	233985795
R_L1_103	ENST00000567929.1	4.4673	8.63002e-06	0.0163298	1.78144	ENST00000567929	ENSG00000246379	16	q13	55984009	56191118	GNAO1 divergent transcript [Source:HGNC Symbol;Acc:HGNC:27543]	GNAO1-DT	ENST00000567929	GNAO1-DT-204	283856	chr7	113776122	trans	56187074	56188078
R_L1_103	ENST00000511759.1	4.46572	8.69297e-06	0.0164136	0.914003	ENST00000511759	ENSG00000114019	3	q22.2	134355347	134375479	angiomotin like 2 [Source:HGNC Symbol;Acc:HGNC:17812]	AMOTL2	ENST00000511759	AMOTL2-209	51421	chr7	113776122	trans	134367753	134374562
R_L1_103	ENST00000319423.5	4.46569	8.69436e-06	0.0164151	1.5439	ENST00000319423	ENSG00000182083	2	q37.3	240029491	240030429	olfactory receptor family 6 subfamily B member 2 [Source:HGNC Symbol;Acc:HGNC:15041]	OR6B2	ENST00000319423	OR6B2-201	389090	chr7	113776122	trans	240029491	240030429
R_L1_103	ENST00000436899.5	4.46563	8.69689e-06	0.0164183	0.325296	ENST00000436899	ENSG00000217929	6	p25.3	131910	145083	septin 14 pseudogene 6 [Source:HGNC Symbol;Acc:HGNC:51690]	SEPTIN14P6	ENST00000436899	SEPTIN14P6-202	NA	chr7	113776122	trans	131910	144885
R_L1_103	ENST00000373691.4	4.46518	8.71459e-06	0.016443	6.05138	ENST00000373691	ENSG00000186810	X	q13.1	71615916	71618511	C-X-C motif chemokine receptor 3 [Source:HGNC Symbol;Acc:HGNC:4540]	CXCR3	ENST00000373691	CXCR3-201	2833	chr7	113776122	trans	71615916	71618510
R_L1_103	ENST00000491930.2	4.46478	8.73092e-06	0.0164652	1.28525	ENST00000491930	ENSG00000254485	3	p25.3	9292588	9363303	novel transcript, antisense to THUMPD3		ENST00000491930		NA	chr7	113776122	trans	9292588	9363029
R_L1_103	ENST00000653751.1	4.46444	8.74458e-06	0.0164842	0.930445	ENST00000653751	ENSG00000287946	16	q24.1	85345271	85352961	novel transcript, antisense to GSE1		ENST00000653751		NA	chr7	113776122	trans	85345271	85352961
R_L1_103	ENST00000665797.1	4.46403	8.76114e-06	0.0165066	0.511043	ENST00000665797	ENSG00000287965	16	q22.1	66729152	66741416	novel transcript, antisense to DYNC1LI2		ENST00000665797		NA	chr7	113776122	trans	66729152	66741416
R_L1_103	ENST00000409489.5	4.4637	8.77417e-06	0.0165241	0.0126886	ENST00000409489	ENSG00000078549	7	p14.3	31052308	31111474	ADCYAP receptor type I [Source:HGNC Symbol;Acc:HGNC:242]	ADCYAP1R1	ENST00000409489	ADCYAP1R1-204	117	chr7	113776122	trans	31063239	31106844
R_L1_103	ENST00000473728.1	4.46364	8.77675e-06	0.0165276	0.384431	ENST00000473728	ENSG00000179562	7	q32.1	127580628	127593611	GRIP and coiled-coil domain containing 1 [Source:HGNC Symbol;Acc:HGNC:19095]	GCC1	ENST00000473728	GCC1-202	79571	chr7	113776122	trans	127591492	127593611
R_L1_103	ENST00000526238.1	4.46359	8.7785e-06	0.0165303	0.118737	ENST00000526238	ENSG00000255110	11	q11	55279949	55280289	novel pseudogene		ENST00000526238		NA	chr7	113776122	trans	55279949	55280289
R_L1_103	ENST00000442175.1	4.46251	8.82248e-06	0.0165874	0.406418	ENST00000442175	ENSG00000228847	X	p11.4	42098754	42099173	ATP synthase membrane subunit c locus 2 pseudogene 4 [Source:HGNC Symbol;Acc:HGNC:42188]	ATP5MC2P4	ENST00000442175	ATP5MC2P4-201	NA	chr7	113776122	trans	42098754	42099173
R_L1_103	ENST00000683902.1	4.46172	8.85434e-06	0.016626	0.146444	ENST00000683902	ENSG00000124356	2	p13.1	73828916	73873659	STAM binding protein [Source:HGNC Symbol;Acc:HGNC:16950]	STAMBP	ENST00000683902	STAMBP-255	10617	chr7	113776122	trans	73830857	73867152
R_L1_103	ENST00000589181.5	4.46109	8.88008e-06	0.0166606	2.80471	ENST00000589181	ENSG00000130812	19	p13.2	10092338	10102678	angiopoietin like 6 [Source:HGNC Symbol;Acc:HGNC:23140]	ANGPTL6	ENST00000589181	ANGPTL6-203	83854	chr7	113776122	trans	10092338	10096598
R_L1_103	ENST00000224356.5	4.46061	8.8996e-06	0.0166877	0.903673	ENST00000224356	ENSG00000095596	10	q23.33	93073475	93077885	cytochrome P450 family 26 subfamily A member 1 [Source:HGNC Symbol;Acc:HGNC:2603]	CYP26A1	ENST00000224356	CYP26A1-201	1592	chr7	113776122	trans	93073893	93077885
R_L1_103	ENST00000474628.1	4.46049	8.90448e-06	0.0166939	0.691777	ENST00000474628	ENSG00000072682	5	q31.1	132190147	132295315	prolyl 4-hydroxylase subunit alpha 2 [Source:HGNC Symbol;Acc:HGNC:8547]	P4HA2	ENST00000474628	P4HA2-218	8974	chr7	113776122	trans	132192671	132195258
R_L1_103	ENST00000480486.1	4.46009	8.92094e-06	0.0167167	1.99713	ENST00000480486	ENSG00000159259	21	q22.12	36385392	36419015	chromatin assembly factor 1 subunit B [Source:HGNC Symbol;Acc:HGNC:1911]	CHAF1B	ENST00000480486	CHAF1B-202	8208	chr7	113776122	trans	36386060	36398239
R_L1_103	ENST00000464971.1	4.45749	9.02804e-06	0.0168617	0.466264	ENST00000464971	ENSG00000243951	8	q21.13	80776666	80776962	RNA, 7SL, cytoplasmic 308, pseudogene [Source:HGNC Symbol;Acc:HGNC:46324]	RN7SL308P	ENST00000464971	RN7SL308P-201	NA	chr7	113776122	trans	80776666	80776962
R_L1_103	ENST00000381163.7	4.45619	9.08231e-06	0.0169371	2.61362	ENST00000381163	ENSG00000056998	X	p22.33	2828822	2882820	glycogenin 2 [Source:HGNC Symbol;Acc:HGNC:4700]	GYG2	ENST00000381163	GYG2-204	8908	chr7	113776122	trans	2828822	2882818
R_L1_103	ENST00000584974.1	4.45617	9.08285e-06	0.0169378	15.667	ENST00000584974	ENSG00000006740	17	p12	12789498	12991643	Rho GTPase activating protein 44 [Source:HGNC Symbol;Acc:HGNC:29096]	ARHGAP44	ENST00000584974	ARHGAP44-211	9912	chr7	113776122	trans	12984489	12988916
R_L1_103	ENST00000337425.10	4.45589	9.09468e-06	0.0169535	0.705551	ENST00000337425	ENSG00000170054	14	q32.13	94462717	94479689	serpin family A member 9 [Source:HGNC Symbol;Acc:HGNC:15995]	SERPINA9	ENST00000337425	SERPINA9-202	327657	chr7	113776122	trans	94462723	94476333
R_L1_103	ENST00000576991.1	4.45544	9.11337e-06	0.0169796	0.891989	ENST00000576991	ENSG00000167693	17	p13.3	799310	979776	nucleoredoxin [Source:HGNC Symbol;Acc:HGNC:18008]	NXN	ENST00000576991	NXN-211	64359	chr7	113776122	trans	929956	933413
R_L1_103	ENST00000470838.1	4.45466	9.146e-06	0.0170216	0.850379	ENST00000470838	ENSG00000091704	7	q32.2	130380339	130388114	carboxypeptidase A1 [Source:HGNC Symbol;Acc:HGNC:2296]	CPA1	ENST00000470838	CPA1-202	1357	chr7	113776122	trans	130383699	130385061
R_L1_103	ENST00000611631.4	4.45327	9.20453e-06	0.0170984	0.788598	ENST00000611631	NA	NA	NA	NA	NA	NA	NA	NA	NA	NA	chr7	113776122	trans	NA	NA
R_L1_103	ENST00000671636.1	4.4514	9.2838e-06	0.0172036	0.0187197	ENST00000671636	ENSG00000279249	16	q12.1	49282021	49350504	novel transcript, antisense to CBLN1		ENST00000671636		102724859	chr7	113776122	trans	49282087	49290472
R_L1_103	ENST00000568236.2	4.45096	9.30277e-06	0.0172299	0.602574	ENST00000568236	ENSG00000174628	16	p12.3	19716456	19858467	IQ motif containing K [Source:HGNC Symbol;Acc:HGNC:28556]	IQCK	ENST00000568236	IQCK-212	124152	chr7	113776122	trans	19761189	19764337
R_L1_103	ENST00000520327.6	4.44864	9.40227e-06	0.0173621	2.91123	ENST00000520327	ENSG00000037749	5	q33.2	154038959	154220478	microfibril associated protein 3 [Source:HGNC Symbol;Acc:HGNC:7034]	MFAP3	ENST00000520327	MFAP3-207	4238	chr7	113776122	trans	154038968	154161535
R_L1_103	ENST00000661500.1	4.44779	9.43905e-06	0.0174113	2.23755	ENST00000661500	ENSG00000259234	15	q25.1	79123939	79283964	ANKRD34C antisense RNA 1 [Source:HGNC Symbol;Acc:HGNC:48618]	ANKRD34C-AS1	ENST00000661500	ANKRD34C-AS1-210	NA	chr7	113776122	trans	79211640	79283705
R_L1_103	ENST00000553849.1	4.44741	9.45536e-06	0.0174333	0.685113	ENST00000553849	ENSG00000173464	14	q11.2	20583559	20609884	ribonuclease A family member 11 (inactive) [Source:HGNC Symbol;Acc:HGNC:19269]	RNASE11	ENST00000553849	RNASE11-206	122651	chr7	113776122	trans	20583559	20587725
R_L1_103	ENST00000664502.1	4.44594	9.51921e-06	0.0175171	2.27429	ENST00000664502	ENSG00000233304	1	p36.32	3940486	3955262	long intergenic non-protein coding RNA 1346 [Source:HGNC Symbol;Acc:HGNC:50563]	LINC01346	ENST00000664502	LINC01346-204	NA	chr7	113776122	trans	3947756	3949866
R_L1_103	ENST00000659967.1	4.44478	9.56992e-06	0.0175843	0.914983	ENST00000659967	ENSG00000263609	17	p11.2	22233926	22266392	long intergenic non-protein coding RNA 2002 [Source:HGNC Symbol;Acc:HGNC:52837]	LINC02002	ENST00000659967	LINC02002-208	NA	chr7	113776122	trans	22233926	22254392
R_L1_103	ENST00000466413.1	4.44324	9.63751e-06	0.0176726	2.27893	ENST00000466413	ENSG00000162641	1	p13.3	108815898	108963484	AKNA domain containing 1 [Source:HGNC Symbol;Acc:HGNC:28398]	AKNAD1	ENST00000466413	AKNAD1-206	254268	chr7	113776122	trans	108815898	108817454
R_L1_103	ENST00000434216.2	4.44313	9.6427e-06	0.0176797	4.28554	ENST00000434216	ENSG00000133142	X	q22.2	103576231	103587729	transcription elongation factor A like 4 [Source:HGNC Symbol;Acc:HGNC:26121]	TCEAL4	ENST00000434216	TCEAL4-204	79921	chr7	113776122	trans	103585578	103586825
R_L1_103	ENST00000457321.1	4.44274	9.65978e-06	0.0177008	0.212373	ENST00000457321	ENSG00000236069	1	q31.2	192517190	192538102	novel transcript		ENST00000457321		NA	chr7	113776122	trans	192529579	192538102
R_L1_103	ENST00000589803.5	4.44272	9.6605e-06	0.0177018	10.695	ENST00000589803	ENSG00000154262	17	q24.3	69078702	69141895	ATP binding cassette subfamily A member 6 [Source:HGNC Symbol;Acc:HGNC:36]	ABCA6	ENST00000589803	ABCA6-204	23460	chr7	113776122	trans	69105491	69117988
R_L1_103	ENST00000411566.5	4.4425	9.67052e-06	0.0177151	0.637825	ENST00000411566	ENSG00000157578	21	q22.2	39405728	39445805	lebercilin LCA5 like [Source:HGNC Symbol;Acc:HGNC:1255]	LCA5L	ENST00000411566	LCA5L-204	150082	chr7	113776122	trans	39428215	39445733
R_L1_103	ENST00000578610.5	4.44249	9.67088e-06	0.0177151	0.0672556	ENST00000578610	ENSG00000263438	18	q21.2	53568439	53629990	long intergenic non-protein coding RNA 1919 [Source:HGNC Symbol;Acc:HGNC:52739]	LINC01919	ENST00000578610	LINC01919-201	102724651	chr7	113776122	trans	53568447	53597851
R_L1_103	ENST00000526291.1	4.44122	9.72726e-06	0.0177903	0.351614	ENST00000526291	ENSG00000232040	6	p22.1	28570535	28616212	zinc finger BED-type containing 9 [Source:HGNC Symbol;Acc:HGNC:13851]	ZBED9	ENST00000526291	ZBED9-203	114821	chr7	113776122	trans	28585206	28586524
R_L1_103	ENST00000641190.1	4.4412	9.72798e-06	0.0177913	1.9787	ENST00000641190	ENSG00000284748	1	p34.3	37596126	37607336	novel transcript		ENST00000641190		NA	chr7	113776122	trans	37596126	37607336
R_L1_103	ENST00000503783.1	4.44089	9.74166e-06	0.0178094	0.682049	ENST00000503783	ENSG00000250678	5	q23.1	119010060	119010542	N-acetylneuraminic acid phosphatase (NANP) pseudogene		ENST00000503783		NA	chr7	113776122	trans	119010060	119010542
R_L1_103	ENST00000620901.1	4.44048	9.76022e-06	0.0178328	0.080895	ENST00000620901	ENSG00000277966	7	p15.2	27186892	27187124			ENST00000620901		NA	chr7	113776122	trans	27186892	27187124
R_L1_103	ENST00000650207.1	4.44027	9.7696e-06	0.0178453	2.83575	ENST00000650207	ENSG00000082684	3	q21.1	122909082	123028605	semaphorin 5B [Source:HGNC Symbol;Acc:HGNC:10737]	SEMA5B	ENST00000650207	SEMA5B-214	54437	chr7	113776122	trans	122909210	122993238
R_L1_103	ENST00000494157.6	4.44008	9.77819e-06	0.0178568	0.0974294	ENST00000494157	ENSG00000108602	17	p11.2	19737984	19748943	aldehyde dehydrogenase 3 family member A1 [Source:HGNC Symbol;Acc:HGNC:405]	ALDH3A1	ENST00000494157	ALDH3A1-212	218	chr7	113776122	trans	19737984	19748393
R_L1_103	ENST00000564236.1	4.43917	9.81894e-06	0.0179075	0.858589	ENST00000564236	ENSG00000162063	16	p13.3	2429394	2458854	cyclin F [Source:HGNC Symbol;Acc:HGNC:1591]	CCNF	ENST00000564236	CCNF-203	899	chr7	113776122	trans	2443701	2449875
R_L1_103	ENST00000361719.6	4.43678	9.92665e-06	0.0180504	8.81696	ENST00000361719	ENSG00000152822	6	q24.3	146027646	146437601	glutamate metabotropic receptor 1 [Source:HGNC Symbol;Acc:HGNC:4593]	GRM1	ENST00000361719	GRM1-203	2911	chr7	113776122	trans	146027782	146437598
R_L1_103	ENST00000515672.1	4.4366	9.9349e-06	0.0180604	1.30892	ENST00000515672	ENSG00000250507	19	q13.42	54328272	54331434	pseudogene similar to part of leukocyte immunoglobulin-like receptor proteins		ENST00000515672		NA	chr7	113776122	trans	54328272	54331434
R_L1_103	ENST00000591249.5	4.43609	9.95808e-06	0.0180901	0.0728979	ENST00000591249	ENSG00000099624	19	p13.3	1241746	1244825	ATP synthase F1 subunit delta [Source:HGNC Symbol;Acc:HGNC:837]	ATP5F1D	ENST00000591249	ATP5F1D-206	513	chr7	113776122	trans	1242505	1244825
R_L1_104	ENST00000557945.5	4.49031	7.76171e-06	0.0151417	5.87923	ENST00000557945	ENSG00000166734	15	q15.3	44288719	44415758	golgi membrane protein 2 [Source:HGNC Symbol;Acc:HGNC:24892]	GOLM2	ENST00000557945	GOLM2-204	113201	chr7	134665247	trans	44288731	44348918
R_L1_105	ENST00000632998.1	-5.6931	1.5498e-08	4.86398e-06	-0.14762	ENST00000632998	ENSG00000275896	7	q34	142760398	142774564	serine protease 2 [Source:HGNC Symbol;Acc:HGNC:9483]	PRSS2	ENST00000632998	PRSS2-204	5645	chr7	141920676	cis	142760398	142774564
R_L1_105	ENST00000644459.1	-5.11656	3.59315e-07	0.00154672	-0.666093	ENST00000644459	ENSG00000110436	11	p13	35251205	35420063	solute carrier family 1 member 2 [Source:HGNC Symbol;Acc:HGNC:10940]	SLC1A2	ENST00000644459	SLC1A2-229	6506	chr7	141920676	trans	35256953	35419558
R_L1_105	ENST00000482592.5	-4.98602	7.02181e-07	0.0025732	-0.737639	ENST00000482592	ENSG00000185420	1	q44	245749342	246507312	SET and MYND domain containing 3 [Source:HGNC Symbol;Acc:HGNC:15513]	SMYD3	ENST00000482592	SMYD3-211	64754	chr7	141920676	trans	245749342	245788942
R_L1_105	ENST00000479042.1	-4.93361	9.14875e-07	0.00314121	-0.0195598	ENST00000479042	ENSG00000240665	3	p12.3	75395188	75395320	LSP1 pseudogene 2 [Source:HGNC Symbol;Acc:HGNC:39717]	LSP1P2	ENST00000479042	LSP1P2-201	NA	chr7	141920676	trans	75395188	75395320
R_L1_105	ENST00000360413.7	-4.91124	1.02349e-06	0.00341636	-5.83402	ENST00000360413	ENSG00000196220	3	p25.3	8980591	9363053	SLIT-ROBO Rho GTPase activating protein 3 [Source:HGNC Symbol;Acc:HGNC:19744]	SRGAP3	ENST00000360413	SRGAP3-201	9901	chr7	141920676	trans	8980594	9249213
R_L1_105	ENST00000507280.5	-4.88938	1.14158e-06	0.00370784	-0.0804666	ENST00000507280	ENSG00000114544	3	q21.3	126006357	126101561	solute carrier family 41 member 3 [Source:HGNC Symbol;Acc:HGNC:31046]	SLC41A3	ENST00000507280	SLC41A3-210	54946	chr7	141920676	trans	126033604	126079034
R_L1_105	ENST00000473097.5	-4.8883	1.14774e-06	0.0037232	-0.649986	ENST00000473097	ENSG00000162576	1	p36.33	1352689	1361777	matrix remodeling associated 8 [Source:HGNC Symbol;Acc:HGNC:7542]	MXRA8	ENST00000473097	MXRA8-206	54587	chr7	141920676	trans	1353192	1354474
R_L1_105	ENST00000551300.5	-4.88471	1.16845e-06	0.00377257	-0.0211037	ENST00000551300	ENSG00000196091	12	q23.2	101568353	101686028	myosin binding protein C1 [Source:HGNC Symbol;Acc:HGNC:7549]	MYBPC1	ENST00000551300	MYBPC1-221	4604	chr7	141920676	trans	101594997	101685869
R_L1_105	ENST00000669082.1	-4.86577	1.28382e-06	0.00404848	-0.102537	ENST00000669082	ENSG00000249859	8	q24.21	127794526	128187101	Pvt1 oncogene [Source:HGNC Symbol;Acc:HGNC:9709]	PVT1	ENST00000669082	PVT1-358	NA	chr7	141920676	trans	127854500	127996670
R_L1_105	ENST00000320005.6	-4.84252	1.44055e-06	0.00441314	-1.27291	ENST00000320005	ENSG00000170289	8	q21.3	86553977	86743675	cyclic nucleotide gated channel subunit beta 3 [Source:HGNC Symbol;Acc:HGNC:2153]	CNGB3	ENST00000320005	CNGB3-201	54714	chr7	141920676	trans	86574179	86743634
R_L1_105	ENST00000541782.1	-4.81528	1.64754e-06	0.0048736	-0.0224779	ENST00000541782	ENSG00000276232	12	p13.31	6510275	6510522	small Cajal body-specific RNA 10		ENST00000541782		NA	chr7	141920676	trans	6510275	6510522
R_L1_105	ENST00000680594.1	-4.74657	2.30494e-06	0.00624951	-0.0310173	ENST00000680594	ENSG00000125347	5	q31.1	132440440	132508719	interferon regulatory factor 1 [Source:HGNC Symbol;Acc:HGNC:6116]	IRF1	ENST00000680594	IRF1-233	3659	chr7	141920676	trans	132472149	132484497
R_L1_105	ENST00000467803.1	-4.68894	3.04442e-06	0.00767064	-0.38578	ENST00000467803	ENSG00000114503	3	q29	196935402	196942594	nuclear cap binding protein subunit 2 [Source:HGNC Symbol;Acc:HGNC:7659]	NCBP2	ENST00000467803	NCBP2-210	22916	chr7	141920676	trans	196935402	196937690
R_L1_105	ENST00000529421.5	-4.68513	3.10055e-06	0.00777401	-147.657	ENST00000529421	ENSG00000133112	13	q14.13	45333471	45341284	tumor protein, translationally-controlled 1 [Source:HGNC Symbol;Acc:HGNC:12022]	TPT1	ENST00000529421	TPT1-210	7178	chr7	141920676	trans	45337053	45340402
R_L1_105	ENST00000670408.1	-4.68242	3.14111e-06	0.00784967	-5.82998	ENST00000670408	ENSG00000225470	X	q13.2	73944182	74070408	JPX transcript, XIST activator [Source:HGNC Symbol;Acc:HGNC:37191]	JPX	ENST00000670408	JPX-273	554203	chr7	141920676	trans	73944583	74007534
R_L1_105	ENST00000529931.1	-4.68139	3.15672e-06	0.00787987	-0.0769335	ENST00000529931	ENSG00000147654	8	q23.2	109539711	109570072	estrogen receptor binding site associated antigen 9 [Source:HGNC Symbol;Acc:HGNC:3123]	EBAG9	ENST00000529931	EBAG9-205	9166	chr7	141920676	trans	109539838	109557027
R_L1_105	ENST00000668903.1	-4.6629	3.44886e-06	0.00840305	-0.512823	ENST00000668903	ENSG00000267575	19	q11	27793431	27984984	long intergenic non-protein coding RNA 2987 [Source:HGNC Symbol;Acc:HGNC:56093]	LINC02987	ENST00000668903	LINC02987-227	101927151	chr7	141920676	trans	27794018	27826411
R_L1_105	ENST00000667908.1	-4.65666	3.55323e-06	0.00859082	-0.190676	ENST00000667908	ENSG00000267337	18	q12.3	44280768	44579953	long intergenic non-protein coding RNA 1478 [Source:HGNC Symbol;Acc:HGNC:51121]	LINC01478	ENST00000667908	LINC01478-226	101927921	chr7	141920676	trans	44280774	44531609
R_L1_105	ENST00000659129.1	-4.6507	3.6556e-06	0.00877224	-0.0372236	ENST00000659129	ENSG00000242759	3	q13.12	106630469	107240671	long intergenic non-protein coding RNA 882 [Source:HGNC Symbol;Acc:HGNC:48568]	LINC00882	ENST00000659129	LINC00882-226	NA	chr7	141920676	trans	106838330	107240604
R_L1_105	ENST00000647654.1	-4.63493	3.94059e-06	0.00926846	-0.839843	ENST00000647654	ENSG00000147099	X	q13.1	72329516	72573101	histone deacetylase 8 [Source:HGNC Symbol;Acc:HGNC:13315]	HDAC8	ENST00000647654	HDAC8-222	55869	chr7	141920676	trans	72329559	72572843
R_L1_105	ENST00000365287.1	-4.61323	4.3678e-06	0.0099934	-0.0520157	ENST00000365287	ENSG00000202157	5	q14.3	83803554	83803685	RNA, U4 small nuclear 11, pseudogene [Source:HGNC Symbol;Acc:HGNC:46947]	RNU4-11P	ENST00000365287	RNU4-11P-201	NA	chr7	141920676	trans	83803554	83803685
R_L1_105	ENST00000639787.1	-4.61181	4.39734e-06	0.0100422	-0.799684	ENST00000639787	ENSG00000087258	16	q13	56191390	56357444	G protein subunit alpha o1 [Source:HGNC Symbol;Acc:HGNC:4389]	GNAO1	ENST00000639787	GNAO1-221	2775	chr7	141920676	trans	56339763	56344311
R_L1_105	ENST00000638963.1	-4.61126	4.40883e-06	0.0100618	-0.0579791	ENST00000638963	ENSG00000007372	11	p13	31784779	31817961	paired box 6 [Source:HGNC Symbol;Acc:HGNC:8620]	PAX6	ENST00000638963	PAX6-244	5080	chr7	141920676	trans	31789517	31806456
R_L1_105	ENST00000664495.1	-4.59825	4.68832e-06	0.0105197	-0.655304	ENST00000664495	ENSG00000162599	1	p31.3	60865259	61462788	nuclear factor I A [Source:HGNC Symbol;Acc:HGNC:7784]	NFIA	ENST00000664495	NFIA-221	4774	chr7	141920676	trans	60865332	61458011
R_L1_105	ENST00000674750.1	-4.58149	5.07347e-06	0.0111419	-0.134873	ENST00000674750	ENSG00000229140	8	q24.21	128634199	129683770	CCDC26 long non-coding RNA [Source:HGNC Symbol;Acc:HGNC:28416]	CCDC26	ENST00000674750	CCDC26-287	137196	chr7	141920676	trans	129216469	129574724
R_L1_105	ENST00000663642.1	-4.54732	5.95517e-06	0.0125038	-0.0355873	ENST00000663642	ENSG00000249816	8	q24.13	124823702	124962531	long intergenic non-protein coding RNA 964 [Source:HGNC Symbol;Acc:HGNC:27226]	LINC00964	ENST00000663642	LINC00964-253	157381	chr7	141920676	trans	124942278	124951095
R_L1_105	ENST00000679159.1	-4.5271	6.54405e-06	0.013391	-2.2757	ENST00000679159	ENSG00000170144	2	q31.2	177212694	177223959	heterogeneous nuclear ribonucleoprotein A3 [Source:HGNC Symbol;Acc:HGNC:24941]	HNRNPA3	ENST00000679159	HNRNPA3-218	220988	chr7	141920676	trans	177212694	177223929
R_L1_105	ENST00000642627.1	-4.52246	6.687e-06	0.0135971	-5.77426	ENST00000642627	ENSG00000165699	9	q34.13	132891348	132946874	TSC complex subunit 1 [Source:HGNC Symbol;Acc:HGNC:12362]	TSC1	ENST00000642627	TSC1-213	7248	chr7	141920676	trans	132891353	132944619
R_L1_105	ENST00000429912.1	-4.50699	7.18502e-06	0.0143215	-2.81449	ENST00000429912	ENSG00000188739	1	q42.3	235131183	235161283	RNA binding motif protein 34 [Source:HGNC Symbol;Acc:HGNC:28965]	RBM34	ENST00000429912	RBM34-202	23029	chr7	141920676	trans	235154930	235161258
R_L1_105	ENST00000675797.1	-4.47523	8.32073e-06	0.0159178	-0.680856	ENST00000675797	ENSG00000203485	14	q32.33	104681146	104722535	inverted formin 2 [Source:HGNC Symbol;Acc:HGNC:23791]	INF2	ENST00000675797	INF2-242	64423	chr7	141920676	trans	104701366	104714856
R_L1_105	ENST00000613572.4	-4.46465	8.73621e-06	0.0164724	-0.0217919	ENST00000613572	ENSG00000167968	16	p13.3	2235816	2238711	deoxyribonuclease 1 like 2 [Source:HGNC Symbol;Acc:HGNC:2958]	DNASE1L2	ENST00000613572	DNASE1L2-206	1775	chr7	141920676	trans	2236467	2238708
R_L1_105	ENST00000497838.5	-4.46106	8.88126e-06	0.0166622	-1.08828	ENST00000497838	ENSG00000163412	3	p13	71675414	71754773	eukaryotic translation initiation factor 4E family member 3 [Source:HGNC Symbol;Acc:HGNC:31837]	EIF4E3	ENST00000497838	EIF4E3-210	317649	chr7	141920676	trans	71690041	71729197
R_L1_105	ENST00000587704.5	-4.44869	9.40007e-06	0.0173591	-0.031658	ENST00000587704	ENSG00000236299	7	q11.21	63888200	63900794	novel transcript		ENST00000587704		NA	chr7	141920676	trans	63888225	63900735
R_L1_106	ENST00000430290.6	-8.07259	1.59058e-15	2.21899e-10	-0.025502	ENST00000430290	ENSG00000148386	9	q34.3	135663309	135666961	lipocalin 9 [Source:HGNC Symbol;Acc:HGNC:17442]	LCN9	ENST00000430290	LCN9-202	392399	chr8	18001988	trans	135663336	135665908
R_L1_106	ENST00000654320.1	-8.07259	1.59058e-15	2.21899e-10	-0.184939	ENST00000654320	ENSG00000261446	13	q31.3	90060247	90119719	long intergenic non-protein coding RNA 559 [Source:HGNC Symbol;Acc:HGNC:43703]	LINC00559	ENST00000654320	LINC00559-204	100874187	chr8	18001988	trans	90060247	90108458
R_L1_106	ENST00000660548.1	-8.07259	1.59058e-15	2.21899e-10	-0.250042	ENST00000660548	ENSG00000258100	12	q21.33	91327045	91368607	long intergenic non-protein coding RNA 2823 [Source:HGNC Symbol;Acc:HGNC:54354]	LINC02823	ENST00000660548	LINC02823-204	NA	chr8	18001988	trans	91344428	91368606
R_L1_106	ENST00000628343.3	-8.07259	1.59058e-15	2.21899e-10	-0.0355556	ENST00000628343	ENSG00000242808	3	q26.33	180989762	181836880	SOX2 overlapping transcript [Source:HGNC Symbol;Acc:HGNC:20209]	SOX2-OT	ENST00000628343	SOX2-OT-245	347689	chr8	18001988	trans	181699598	181790994
R_L1_106	ENST00000612732.1	-8.07259	1.59058e-15	2.21899e-10	-0.0201782	ENST00000612732	ENSG00000276871	22	p11.2	11249809	11249959	5.8S ribosomal RNA [Source:RFAM;Acc:RF00002]		ENST00000612732	5_8S_rRNA.4-201	NA	chr8	18001988	trans	11249809	11249959
R_L1_106	ENST00000654402.1	-8.07259	1.59058e-15	2.21899e-10	-0.0421494	ENST00000654402	ENSG00000241469	3	q13.12	107840228	107882250	long intergenic non-protein coding RNA 635 [Source:HGNC Symbol;Acc:HGNC:27184]	LINC00635	ENST00000654402	LINC00635-239	151658	chr8	18001988	trans	107841661	107878094
R_L1_106	ENST00000592105.1	-8.07259	1.59058e-15	2.21899e-10	-0.0144363	ENST00000592105	ENSG00000173786	17	q21.2	41966763	41977740	2',3'-cyclic nucleotide 3' phosphodiesterase [Source:HGNC Symbol;Acc:HGNC:2158]	CNP	ENST00000592105	CNP-210	1267	chr8	18001988	trans	41971288	41973817
R_L1_106	ENST00000682532.1	-8.00842	2.61773e-15	3.44441e-10	-0.024248	ENST00000682532	ENSG00000183305	X	q28	152714586	152718607	MAGE family member A2B [Source:HGNC Symbol;Acc:HGNC:19340]	MAGEA2B	ENST00000682532	MAGEA2B-212	266740	chr8	18001988	trans	152714628	152718607
R_L1_106	ENST00000423870.6	-7.49963	1.20142e-13	1.03212e-08	-0.155754	ENST00000423870	ENSG00000101251	20	p12.1	13849247	13996443	SEL1L2 adaptor subunit of ERAD E3 ligase [Source:HGNC Symbol;Acc:HGNC:15897]	SEL1L2	ENST00000423870	SEL1L2-203	80343	chr8	18001988	trans	13849403	13990612
R_L1_106	ENST00000653806.1	-7.42763	2.02813e-13	1.62846e-08	-0.254603	ENST00000653806	ENSG00000253474	8	q11.21	49086301	49229174	novel transcript		ENST00000653806		NA	chr8	18001988	trans	49168519	49228982
R_L1_106	ENST00000509231.1	-7.2337	8.12671e-13	5.43007e-08	-0.171621	ENST00000509231	ENSG00000184788	X	q21.1	85092284	85243911	spermidine/spermine N1-acetyl transferase like 1 [Source:HGNC Symbol;Acc:HGNC:27992]	SATL1	ENST00000509231	SATL1-202	340562	chr8	18001988	trans	85092294	85109048
R_L1_106	ENST00000608888.5	-7.1261	1.73097e-12	1.01895e-07	-0.0570799	ENST00000608888	ENSG00000235790	1	p35.2	31644049	31660162	PEF1 and COL16A1 antisense RNA 1 [Source:HGNC Symbol;Acc:HGNC:40154]	PEF1-AS1	ENST00000608888	PEF1-AS1-213	NA	chr8	18001988	trans	31645036	31659904
R_L1_106	ENST00000654219.1	-7.00916	3.89253e-12	1.97495e-07	-0.11603	ENST00000654219	ENSG00000287172	2	p12	76185020	76399490	novel transcript		ENST00000654219		NA	chr8	18001988	trans	76185020	76399476
R_L1_106	ENST00000480387.1	-6.96954	5.10839e-12	2.47468e-07	-0.131295	ENST00000480387	ENSG00000151655	10	p14	7703316	7749520	inter-alpha-trypsin inhibitor heavy chain 2 [Source:HGNC Symbol;Acc:HGNC:6167]	ITIH2	ENST00000480387	ITIH2-206	3698	chr8	18001988	trans	7703368	7720901
R_L1_106	ENST00000578389.1	-6.91093	7.61844e-12	3.42828e-07	-0.118368	ENST00000578389	ENSG00000265794	17	q11.2	32324431	32360700	novel transcript		ENST00000578389		NA	chr8	18001988	trans	32324478	32360665
R_L1_106	ENST00000659686.1	-6.8959	8.43622e-12	3.73955e-07	-0.0925436	ENST00000659686	ENSG00000167459	19	p13.12	16031170	16042142	long intergenic non-protein coding RNA 905 [Source:HGNC Symbol;Acc:HGNC:26334]	LINC00905	ENST00000659686	LINC00905-220	148231	chr8	18001988	trans	16031300	16041912
R_L1_106	ENST00000538115.5	-6.80564	1.55013e-11	6.139e-07	-0.374116	ENST00000538115	ENSG00000146839	7	q22.1	100733595	100797797	zonadhesin [Source:HGNC Symbol;Acc:HGNC:12857]	ZAN	ENST00000538115	ZAN-201	7455	chr8	18001988	trans	100733626	100797797
R_L1_106	ENST00000586874.2	-6.68388	3.48258e-11	1.15049e-06	-0.0697014	ENST00000586874	ENSG00000121075	17	q23.2	61452404	61485110	T-box transcription factor 4 [Source:HGNC Symbol;Acc:HGNC:11603]	TBX4	ENST00000586874	TBX4-202	9496	chr8	18001988	trans	61478363	61481346
R_L1_106	ENST00000661888.1	-6.60168	5.97039e-11	1.74564e-06	-0.0912978	ENST00000661888	ENSG00000237949	10	q21.1	58999482	59066396	long intergenic non-protein coding RNA 844 [Source:HGNC Symbol;Acc:HGNC:45031]	LINC00844	ENST00000661888	LINC00844-210	NA	chr8	18001988	trans	58999515	59066113
R_L1_106	ENST00000564048.2	-6.48233	1.2921e-10	3.2418e-06	-0.110825	ENST00000564048	ENSG00000279249	16	q12.1	49282021	49350504	novel transcript, antisense to CBLN1		ENST00000564048		102724859	chr8	18001988	trans	49282098	49338438
R_L1_106	ENST00000444123.5	-6.35585	2.88861e-10	6.04077e-06	-0.114075	ENST00000444123	ENSG00000237937	11	q23.3	116639422	116658295	long intergenic non-protein coding RNA 2702 [Source:HGNC Symbol;Acc:HGNC:54217]	LINC02702	ENST00000444123	LINC02702-202	101929011	chr8	18001988	trans	116639422	116658252
R_L1_106	ENST00000626633.2	-6.31927	3.63571e-10	7.26113e-06	-0.0361257	ENST00000626633	ENSG00000197099	3	q27.3	186579476	186772986	HRG and FETUB antisense RNA 1 [Source:HGNC Symbol;Acc:HGNC:55915]	HRG-AS1	ENST00000626633	HRG-AS1-224	NA	chr8	18001988	trans	186641575	186743813
R_L1_106	ENST00000574768.5	-6.2816	4.60174e-10	8.7503e-06	-0.193814	ENST00000574768	ENSG00000005001	16	p13.3	2852730	2858170	serine protease 22 [Source:HGNC Symbol;Acc:HGNC:14368]	PRSS22	ENST00000574768	PRSS22-205	64063	chr8	18001988	trans	2855636	2858168
R_L1_106	ENST00000487272.1	-6.21003	7.17511e-10	1.24054e-05	-6.86871	ENST00000487272	ENSG00000111801	6	p22.2	26440472	26453415	butyrophilin subfamily 3 member A3 [Source:HGNC Symbol;Acc:HGNC:1140]	BTN3A3	ENST00000487272	BTN3A3-210	10384	chr8	18001988	trans	26440558	26448409
R_L1_106	ENST00000416948.1	-6.20698	7.31171e-10	1.25762e-05	-0.215549	ENST00000416948	ENSG00000231150	6	p21.2	38923029	38953099	DNAH8 antisense RNA 1 [Source:HGNC Symbol;Acc:HGNC:40188]	DNAH8-AS1	ENST00000416948	DNAH8-AS1-201	NA	chr8	18001988	trans	38923029	38953099
R_L1_106	ENST00000648297.1	-6.17339	8.99131e-10	1.47388e-05	-0.212934	ENST00000648297	ENSG00000227036	17	q24.3	72290091	72640472	long intergenic non-protein coding RNA 511 [Source:HGNC Symbol;Acc:HGNC:43564]	LINC00511	ENST00000648297	LINC00511-234	400619	chr8	18001988	trans	72403327	72423079
R_L1_106	ENST00000665657.1	-6.11139	1.31363e-09	1.99204e-05	-0.0336283	ENST00000665657	ENSG00000223646	7	q31.1	112616440	112896625	novel transcript		ENST00000665657		101928012	chr8	18001988	trans	112622390	112772430
R_L1_106	ENST00000454389.5	-6.10631	1.35489e-09	2.04198e-05	-5.50295	ENST00000454389	ENSG00000033867	3	p24.1	27372721	27484420	solute carrier family 4 member 7 [Source:HGNC Symbol;Acc:HGNC:11033]	SLC4A7	ENST00000454389	SLC4A7-213	9497	chr8	18001988	trans	27372723	27484384
R_L1_106	ENST00000326929.8	-5.95548	3.3567e-09	4.17397e-05	-1.48251	ENST00000326929	ENSG00000118492	6	q24.3	146598967	146815462	androglobin [Source:HGNC Symbol;Acc:HGNC:21212]	ADGB	ENST00000326929	ADGB-202	79747	chr8	18001988	trans	146599000	146724377
R_L1_106	ENST00000509406.5	-5.94841	3.50088e-09	4.31665e-05	-0.088655	ENST00000509406	ENSG00000250320	5	q14.3	84382424	84490765	EDIL3 divergent transcript [Source:HGNC Symbol;Acc:HGNC:40204]	EDIL3-DT	ENST00000509406	EDIL3-DT-203	NA	chr8	18001988	trans	84384493	84490765
R_L1_106	ENST00000658624.1	-5.8802	5.23928e-09	5.88591e-05	-0.235403	ENST00000658624	ENSG00000271171	19	q13.11	34891605	34905139	long intergenic non-protein coding RNA 904 [Source:HGNC Symbol;Acc:HGNC:44325]	LINC00904	ENST00000658624	LINC00904-208	105372377	chr8	18001988	trans	34891835	34905129
R_L1_106	ENST00000407404.5	-5.86422	5.75477e-09	6.32505e-05	-0.672846	ENST00000407404	ENSG00000025434	11	p11.2	47248300	47269033	nuclear receptor subfamily 1 group H member 3 [Source:HGNC Symbol;Acc:HGNC:7966]	NR1H3	ENST00000407404	NR1H3-204	10062	chr8	18001988	trans	47248956	47268781
R_L1_106	ENST00000667584.1	-5.84454	6.45787e-09	6.92045e-05	-0.316253	ENST00000667584	ENSG00000232401	21	q22.3	41715806	41717975	long intergenic non-protein coding RNA 112 [Source:HGNC Symbol;Acc:HGNC:1263]	LINC00112	ENST00000667584	LINC00112-206	NA	chr8	18001988	trans	41715806	41717975
R_L1_106	ENST00000520568.1	-5.80293	8.23068e-09	8.35655e-05	-0.303444	ENST00000520568	ENSG00000156103	8	q21.3	88032011	88328025	matrix metallopeptidase 16 [Source:HGNC Symbol;Acc:HGNC:7162]	MMP16	ENST00000520568	MMP16-202	4325	chr8	18001988	trans	88186325	88327256
R_L1_106	ENST00000674857.1	-5.80001	8.37153e-09	8.45999e-05	-0.145542	ENST00000674857	ENSG00000203485	14	q32.33	104681146	104722535	inverted formin 2 [Source:HGNC Symbol;Acc:HGNC:23791]	INF2	ENST00000674857	INF2-220	64423	chr8	18001988	trans	104701366	104714856
R_L1_106	ENST00000462830.1	-5.68414	1.63117e-08	0.00014252	-0.101811	ENST00000462830	ENSG00000114209	3	q26.1	167683298	167734939	programmed cell death 10 [Source:HGNC Symbol;Acc:HGNC:8761]	PDCD10	ENST00000462830	PDCD10-204	11235	chr8	18001988	trans	167697007	167697955
R_L1_106	ENST00000597712.5	-5.65887	1.88346e-08	0.000159369	-0.130967	ENST00000597712	ENSG00000268434	19	q13.32	45779437	45785973	novel protein		ENST00000597712		NA	chr8	18001988	trans	45779471	45785713
R_L1_106	ENST00000662539.1	-5.65766	1.89646e-08	0.00016027	-1.54439	ENST00000662539	ENSG00000254746	11	p11.2	45486867	45542487	novel transcript		ENST00000662539		105376654	chr8	18001988	trans	45486867	45542474
R_L1_106	ENST00000433667.5	-5.647	2.01474e-08	0.000168104	-0.0896513	ENST00000433667	ENSG00000122515	7	p13	44748581	44769881	zinc finger MIZ-type containing 2 [Source:HGNC Symbol;Acc:HGNC:22229]	ZMIZ2	ENST00000433667	ZMIZ2-205	83637	chr8	18001988	trans	44756188	44768694
R_L1_106	ENST00000536786.1	-5.63019	2.21597e-08	0.000180793	-1.05857	ENST00000536786	ENSG00000256714	12	p12.1	22395088	22398075	novel transcript		ENST00000536786		NA	chr8	18001988	trans	22395088	22398075
R_L1_106	ENST00000580931.1	-5.62707	2.25544e-08	0.000183332	-0.197645	ENST00000580931	ENSG00000264422	17	p11.2	20576667	20578748	novel transcript		ENST00000580931		NA	chr8	18001988	trans	20576667	20578748
R_L1_106	ENST00000456522.1	-5.62143	2.32849e-08	0.000188017	-0.139703	ENST00000456522	ENSG00000165186	X	p22.11	23334849	23404374	patched domain containing 1 [Source:HGNC Symbol;Acc:HGNC:26392]	PTCHD1	ENST00000456522	PTCHD1-202	139411	chr8	18001988	trans	23335069	23393108
R_L1_106	ENST00000380548.9	-5.61847	2.36778e-08	0.000190397	-0.218804	ENST00000380548	ENSG00000178031	9	p22.2	17906563	18910950	ADAMTS like 1 [Source:HGNC Symbol;Acc:HGNC:14632]	ADAMTSL1	ENST00000380548	ADAMTSL1-205	92949	chr8	18001988	trans	18474153	18910950
R_L1_106	ENST00000642473.1	-5.55918	3.3037e-08	0.000246123	-0.192354	ENST00000642473	ENSG00000285171	X	q13.1	71103987	71111575	novel protein, IL2RG-CXorf65 readthrough		ENST00000642473		NA	chr8	18001988	trans	71104083	71111529
R_L1_106	ENST00000596286.1	-5.55884	3.31002e-08	0.000246504	-0.0353514	ENST00000596286	ENSG00000268739	19	q13.41	51014374	51014734	novel transcript, antisense to KLK10		ENST00000596286		NA	chr8	18001988	trans	51014374	51014734
R_L1_106	ENST00000529083.1	-5.55424	3.39625e-08	0.00025157	-0.352175	ENST00000529083	ENSG00000175097	11	p12	36575574	36598279	recombination activating 2 [Source:HGNC Symbol;Acc:HGNC:9832]	RAG2	ENST00000529083	RAG2-205	5897	chr8	18001988	trans	36592585	36594755
R_L1_106	ENST00000613711.1	-5.51221	4.29192e-08	0.000301427	-0.0618815	ENST00000613711	ENSG00000276627	20	q13.33	60755001	60767279	novel transcript		ENST00000613711		NA	chr8	18001988	trans	60761874	60767279
R_L1_106	ENST00000511487.1	-5.49132	4.81859e-08	0.000329714	-0.225837	ENST00000511487	ENSG00000063438	5	p15.33	321714	438291	aryl hydrocarbon receptor repressor [Source:HGNC Symbol;Acc:HGNC:346]	AHRR	ENST00000511487	AHRR-207	57491	chr8	18001988	trans	427918	434409
R_L1_106	ENST00000561238.2	-5.4566	5.83538e-08	0.000383161	-0.0250761	ENST00000561238	ENSG00000259572	15	q21.1	47774219	47846266	long intergenic non-protein coding RNA 1491 [Source:HGNC Symbol;Acc:HGNC:51148]	LINC01491	ENST00000561238	LINC01491-203	NA	chr8	18001988	trans	47814001	47846260
R_L1_106	ENST00000425295.1	-5.43673	6.50787e-08	0.000417166	-0.68161	ENST00000425295	ENSG00000228288	1	q32.1	202810850	202812473	prostate cancer associated transcript 6 [Source:HGNC Symbol;Acc:HGNC:43714]	PCAT6	ENST00000425295	PCAT6-202	100506696	chr8	18001988	trans	202810883	202811915
R_L1_106	ENST00000638736.1	-5.42814	6.82137e-08	0.000432718	-0.0510365	ENST00000638736	ENSG00000256654	12	p13.32	4909867	5026012	novel transcript, sense overlapping KCNA1		ENST00000638736		NA	chr8	18001988	trans	5018238	5025590
R_L1_106	ENST00000505858.1	-5.42258	7.03207e-08	0.0004431	-0.902025	ENST00000505858	ENSG00000248364	4	p16.1	9459255	9460244	olfactory receptor family 7 subfamily E member 86 pseudogene [Source:HGNC Symbol;Acc:HGNC:14694]	OR7E86P	ENST00000505858	OR7E86P-201	NA	chr8	18001988	trans	9459255	9460244
R_L1_106	ENST00000465012.1	-5.42133	7.0806e-08	0.000445602	-0.0225259	ENST00000465012	ENSG00000243705	16	q24.2	87268185	87268337	ribosomal protein L39 (RPL39) pseudogene		ENST00000465012		NA	chr8	18001988	trans	87268185	87268337
R_L1_106	ENST00000319273.10	-5.39061	8.37179e-08	0.000506	-0.425195	ENST00000319273	ENSG00000006128	7	q21.3	97732084	97740472	tachykinin precursor 1 [Source:HGNC Symbol;Acc:HGNC:11517]	TAC1	ENST00000319273	TAC1-201	6863	chr8	18001988	trans	97732086	97740472
R_L1_106	ENST00000677605.1	-5.35735	1.0027e-07	0.000580843	-6.22387	ENST00000677605	ENSG00000106571	7	p14.1	41960949	42264100	GLI family zinc finger 3 [Source:HGNC Symbol;Acc:HGNC:4319]	GLI3	ENST00000677605	GLI3-210	2737	chr8	18001988	trans	41960949	42237555
R_L1_106	ENST00000673767.1	-5.34127	1.09369e-07	0.000621002	-0.137206	ENST00000673767	ENSG00000226476	1	p32.1	60515716	60640507	long intergenic non-protein coding RNA 1748 [Source:HGNC Symbol;Acc:HGNC:52535]	LINC01748	ENST00000673767	LINC01748-227	105378763	chr8	18001988	trans	60595517	60640482
R_L1_106	ENST00000462248.1	-5.33454	1.13417e-07	0.000638623	-0.801945	ENST00000462248	ENSG00000241170	11	q13.4	74876286	74920022	ribosomal protein L31 pseudogene 46 [Source:HGNC Symbol;Acc:HGNC:35559]	RPL31P46	ENST00000462248	RPL31P46-201	NA	chr8	18001988	trans	74919587	74919965
R_L1_106	ENST00000671285.1	-5.32299	1.2069e-07	0.000669846	-0.0793996	ENST00000671285	ENSG00000250754	4	q35.1	185051081	185115500	long intergenic non-protein coding RNA 2436 [Source:HGNC Symbol;Acc:HGNC:53368]	LINC02436	ENST00000671285	LINC02436-263	101928877	chr8	18001988	trans	185051878	185071960
R_L1_106	ENST00000600210.1	-5.31866	1.23535e-07	0.000681913	-0.049423	ENST00000600210	ENSG00000090924	19	q13.2	39412669	39428415	pleckstrin homology and RhoGEF domain containing G2 [Source:HGNC Symbol;Acc:HGNC:29515]	PLEKHG2	ENST00000600210	PLEKHG2-216	64857	chr8	18001988	trans	39423428	39425512
R_L1_106	ENST00000475307.1	-5.31261	1.27611e-07	0.000698757	-0.191049	ENST00000475307	ENSG00000046653	X	p22.2	13770939	13938638	glycoprotein M6B [Source:HGNC Symbol;Acc:HGNC:4461]	GPM6B	ENST00000475307	GPM6B-208	2824	chr8	18001988	trans	13783449	13817323
R_L1_106	ENST00000635545.1	-5.30782	1.30937e-07	0.00071285	-0.182983	ENST00000635545	ENSG00000230417	10	q22.3	78179185	78551355	long intergenic non-protein coding RNA 595 [Source:HGNC Symbol;Acc:HGNC:31430]	LINC00595	ENST00000635545	LINC00595-217	414243	chr8	18001988	trans	78179205	78380630
R_L1_106	ENST00000518492.1	-5.30102	1.35797e-07	0.000733314	-0.148278	ENST00000518492	ENSG00000204764	5	q35.1	170861870	171300015	RAN binding protein 17 [Source:HGNC Symbol;Acc:HGNC:14428]	RANBP17	ENST00000518492	RANBP17-204	64901	chr8	18001988	trans	170968256	171029200
R_L1_106	ENST00000461120.1	-5.2921	1.42441e-07	0.000760618	-0.450063	ENST00000461120	ENSG00000090539	3	q27.1	184380054	184390736	chordin [Source:HGNC Symbol;Acc:HGNC:1949]	CHRD	ENST00000461120	CHRD-209	8646	chr8	18001988	trans	184382145	184382930
R_L1_106	ENST00000560700.2	-5.28811	1.45515e-07	0.000773042	-0.170943	ENST00000560700	ENSG00000259267	10	q22.1	70918766	70958697	long intergenic non-protein coding RNA 2622 [Source:HGNC Symbol;Acc:HGNC:54099]	LINC02622	ENST00000560700	LINC02622-202	NA	chr8	18001988	trans	70939053	70955942
R_L1_106	ENST00000679188.1	-5.27708	1.54347e-07	0.000808678	-0.0754157	ENST00000679188	ENSG00000082701	3	q13.33	119821321	120094994	glycogen synthase kinase 3 beta [Source:HGNC Symbol;Acc:HGNC:4617]	GSK3B	ENST00000679188	GSK3B-266	2932	chr8	18001988	trans	119876413	119923483
R_L1_106	ENST00000533255.1	-5.26535	1.64306e-07	0.000848354	-0.787743	ENST00000533255	ENSG00000137486	11	q13.4	75260122	75351705	arrestin beta 1 [Source:HGNC Symbol;Acc:HGNC:711]	ARRB1	ENST00000533255	ARRB1-211	408	chr8	18001988	trans	75281878	75351660
R_L1_106	ENST00000559788.1	-5.2094	2.21039e-07	0.00106604	-0.30576	ENST00000559788	ENSG00000259518	15	q25.2	82088569	82097694	long intergenic non-protein coding RNA 1583 [Source:HGNC Symbol;Acc:HGNC:51425]	LINC01583	ENST00000559788	LINC01583-203	101929690	chr8	18001988	trans	82088633	82095707
R_L1_106	ENST00000545477.1	-5.18841	2.46874e-07	0.00116046	-0.137944	ENST00000545477	ENSG00000112414	6	q24.2	142301854	142446266	adhesion G protein-coupled receptor G6 [Source:HGNC Symbol;Acc:HGNC:13841]	ADGRG6	ENST00000545477	ADGRG6-214	57211	chr8	18001988	trans	142302626	142381991
R_L1_106	ENST00000380876.5	-5.17131	2.70061e-07	0.00124262	-7.10102	ENST00000380876	ENSG00000205609	16	p12.1	28379579	28403841	eukaryotic translation initiation factor 3 subunit C like [Source:HGNC Symbol;Acc:HGNC:26347]	EIF3CL	ENST00000380876	EIF3CL-201	728689	chr8	18001988	trans	28379715	28403841
R_L1_106	ENST00000655527.1	-5.12839	3.3789e-07	0.00147555	-0.434317	ENST00000655527	ENSG00000253314	8	q11.1	46822174	46907309	long intergenic non-protein coding RNA 293 [Source:HGNC Symbol;Acc:HGNC:39078]	LINC00293	ENST00000655527	LINC00293-225	497634	chr8	18001988	trans	46840890	46843596
R_L1_106	ENST00000654486.1	-5.11853	3.55672e-07	0.00153548	-0.217047	ENST00000654486	ENSG00000237435	1	p21.3	95937901	96022890	long intergenic non-protein coding RNA 2790 [Source:HGNC Symbol;Acc:HGNC:54313]	LINC02790	ENST00000654486	LINC02790-219	102723661	chr8	18001988	trans	95992010	96022884
R_L1_106	ENST00000322912.9	-5.09714	3.97381e-07	0.00166946	-0.158657	ENST00000322912	ENSG00000132026	19	p13.13	12825478	12835428	retbindin [Source:HGNC Symbol;Acc:HGNC:30310]	RTBDN	ENST00000322912	RTBDN-201	83546	chr8	18001988	trans	12825482	12835416
R_L1_106	ENST00000373552.8	-5.09505	4.01681e-07	0.00168312	-0.417548	ENST00000373552	ENSG00000066248	2	q37.1	232878701	233013256	neuronal guanine nucleotide exchange factor [Source:HGNC Symbol;Acc:HGNC:7807]	NGEF	ENST00000373552	NGEF-202	25791	chr8	18001988	trans	232879215	232928154
R_L1_106	ENST00000517544.1	-5.05579	4.9178e-07	0.00196204	-0.139382	ENST00000517544	ENSG00000137648	11	q23.3	118077012	118121890	transmembrane serine protease 4 [Source:HGNC Symbol;Acc:HGNC:11878]	TMPRSS4	ENST00000517544	TMPRSS4-203	56649	chr8	18001988	trans	118099043	118108223
R_L1_106	ENST00000508345.5	-5.05229	5.00704e-07	0.00198902	-0.117226	ENST00000508345	ENSG00000080224	3	q11.2	96814581	97761532	EPH receptor A6 [Source:HGNC Symbol;Acc:HGNC:19296]	EPHA6	ENST00000508345	EPHA6-208	285220	chr8	18001988	trans	97441416	97638063
R_L1_106	ENST00000671068.1	-5.01079	6.19099e-07	0.00233656	-0.641543	ENST00000671068	ENSG00000259275	15	q26.2	96354237	96405235	novel transcript		ENST00000671068		NA	chr8	18001988	trans	96372533	96395014
R_L1_106	ENST00000295718.7	-4.98772	6.9613e-07	0.00255632	-0.119259	ENST00000295718	ENSG00000054356	2	q35	219289623	219309648	protein tyrosine phosphatase receptor type N [Source:HGNC Symbol;Acc:HGNC:9676]	PTPRN	ENST00000295718	PTPRN-201	5798	chr8	18001988	trans	219289623	219309401
R_L1_106	ENST00000661861.1	-4.97623	7.37881e-07	0.00267074	-0.113329	ENST00000661861	ENSG00000267465	19	q12	31588159	31593786	testis highly expressed protein 5 [Source:NCBI gene (formerly Entrezgene);Acc:100507527]		ENST00000661861	THEG5-222	100507527	chr8	18001988	trans	31588231	31593547
R_L1_106	ENST00000418738.2	-4.9747	7.43648e-07	0.00268483	-0.0457333	ENST00000418738	ENSG00000167244	11	p15.5	2129112	2158391	insulin like growth factor 2 [Source:HGNC Symbol;Acc:HGNC:5466]	IGF2	ENST00000418738	IGF2-206	3481	chr8	18001988	trans	2132716	2137305
R_L1_106	ENST00000456912.1	-4.97002	7.61465e-07	0.00273197	-0.168994	ENST00000456912	ENSG00000180336	17	q21.31	44656404	44690308	meiosis specific with coiled-coil domain [Source:HGNC Symbol;Acc:HGNC:26670]	MEIOC	ENST00000456912	MEIOC-205	284071	chr8	18001988	trans	44665112	44666797
R_L1_106	ENST00000379668.3	-4.9577	8.10344e-07	0.00286634	-0.490283	ENST00000379668	ENSG00000205330	12	q13.2	55314343	55322364	olfactory receptor family 6 subfamily C member 1 [Source:HGNC Symbol;Acc:HGNC:8355]	OR6C1	ENST00000379668	OR6C1-201	390321	chr8	18001988	trans	55320561	55321624
R_L1_106	ENST00000438984.5	-4.94388	8.68806e-07	0.00302255	-0.0409485	ENST00000438984	ENSG00000130822	X	q28	153669733	153689010	pregnancy up-regulated nonubiquitous CaM kinase [Source:HGNC Symbol;Acc:HGNC:13415]	PNCK	ENST00000438984	PNCK-213	139728	chr8	18001988	trans	153669735	153670831
R_L1_106	ENST00000443926.1	-4.91738	9.92534e-07	0.00334082	-0.38522	ENST00000443926	ENSG00000236837	2	p16.3	52494688	52500752	novel transcript		ENST00000443926		NA	chr8	18001988	trans	52494688	52500752
R_L1_106	ENST00000602323.1	-4.91406	1.00914e-06	0.00338128	-0.0405349	ENST00000602323	ENSG00000215386	21	q21.1	15928296	16646364	mir-99a-let-7c cluster host gene [Source:HGNC Symbol;Acc:HGNC:1274]	MIR99AHG	ENST00000602323	MIR99AHG-211	388815	chr8	18001988	trans	16588689	16627195
R_L1_106	ENST00000450523.6	-4.91229	1.01815e-06	0.00340402	-0.115451	ENST00000450523	ENSG00000167711	17	p13.3	1742836	1755265	serpin family F member 2 [Source:HGNC Symbol;Acc:HGNC:9075]	SERPINF2	ENST00000450523	SERPINF2-203	5345	chr8	18001988	trans	1742843	1754642
R_L1_106	ENST00000584287.5	-4.91185	1.02038e-06	0.00340876	-0.0300122	ENST00000584287	ENSG00000088756	18	p11.31	6729716	6915716	Rho GTPase activating protein 28 [Source:HGNC Symbol;Acc:HGNC:25509]	ARHGAP28	ENST00000584287	ARHGAP28-214	79822	chr8	18001988	trans	6837197	6870646
R_L1_106	ENST00000527259.5	-4.91096	1.02492e-06	0.00341976	-0.112166	ENST00000527259	ENSG00000019144	11	q23.3	118606440	118658031	pleckstrin homology like domain family B member 1 [Source:HGNC Symbol;Acc:HGNC:23697]	PHLDB1	ENST00000527259	PHLDB1-211	23187	chr8	18001988	trans	118615585	118627464
R_L1_106	ENST00000421704.6	-4.9068	1.04649e-06	0.00347427	-0.419394	ENST00000421704	ENSG00000233237	6	q13	71343427	71420745	long intergenic non-protein coding RNA 472 [Source:HGNC Symbol;Acc:HGNC:21380]	LINC00472	ENST00000421704	LINC00472-202	79940	chr8	18001988	trans	71415462	71417473
R_L1_106	ENST00000510948.1	-4.895	1.11001e-06	0.00363136	-0.112431	ENST00000510948	ENSG00000170365	4	q31.21	145481194	145559176	SMAD family member 1 [Source:HGNC Symbol;Acc:HGNC:6767]	SMAD1	ENST00000510948	SMAD1-208	4086	chr8	18001988	trans	145546077	145554035
R_L1_106	ENST00000461104.2	-4.89277	1.12244e-06	0.00366161	-0.240509	ENST00000461104	ENSG00000160401	9	q34.11	127706988	127716002	cilia and flagella associated protein 157 [Source:HGNC Symbol;Acc:HGNC:27843]	CFAP157	ENST00000461104	CFAP157-203	286207	chr8	18001988	trans	127712738	127715337
R_L1_106	ENST00000544395.1	-4.89101	1.13232e-06	0.00368526	-1.67984	ENST00000544395	ENSG00000177586	12	p13.31	8437403	8438425	olfactory receptor family 7 subfamily E member 149 pseudogene [Source:HGNC Symbol;Acc:HGNC:19589]	OR7E149P	ENST00000544395	OR7E149P-201	NA	chr8	18001988	trans	8437403	8438425
R_L1_106	ENST00000683598.1	-4.891	1.13238e-06	0.00368539	-0.0685277	ENST00000683598	ENSG00000144591	2	q35	219498865	219513898	GDP-mannose pyrophosphorylase A [Source:HGNC Symbol;Acc:HGNC:22923]	GMPPA	ENST00000683598	GMPPA-231	29926	chr8	18001988	trans	219498888	219506973
R_L1_106	ENST00000665770.1	-4.88984	1.13894e-06	0.00370139	-0.0847919	ENST00000665770	ENSG00000228309	1	q25.3	185558371	185628944	long intergenic non-protein coding RNA 1350 [Source:HGNC Symbol;Acc:HGNC:50575]	LINC01350	ENST00000665770	LINC01350-213	NA	chr8	18001988	trans	185558372	185628499
R_L1_106	ENST00000558466.5	-4.88876	1.14512e-06	0.00371693	-1.01922	ENST00000558466	ENSG00000157734	15	q22.31	64151715	64157481	sorting nexin 22 [Source:HGNC Symbol;Acc:HGNC:16315]	SNX22	ENST00000558466	SNX22-203	79856	chr8	18001988	trans	64151739	64155833
R_L1_106	ENST00000417250.1	-4.86198	1.30825e-06	0.00410798	-0.229377	ENST00000417250	ENSG00000231812	7	q21.3	97885868	97886074	small nuclear ribonucleoprotein polypeptide C pseudogene 9 [Source:HGNC Symbol;Acc:HGNC:49824]	SNRPCP9	ENST00000417250	SNRPCP9-201	NA	chr8	18001988	trans	97885868	97886074
R_L1_106	ENST00000656471.1	-4.85602	1.34745e-06	0.00420056	-0.0473382	ENST00000656471	ENSG00000257771	12	q13.12	49900311	49932764	long intergenic non-protein coding RNA 2395 [Source:HGNC Symbol;Acc:HGNC:53322]	LINC02395	ENST00000656471	LINC02395-214	101927292	chr8	18001988	trans	49900329	49930324
R_L1_106	ENST00000641550.1	-4.85208	1.37399e-06	0.0042606	-0.0928709	ENST00000641550	ENSG00000109339	4	q21.3	85990007	86594625	mitogen-activated protein kinase 10 [Source:HGNC Symbol;Acc:HGNC:6872]	MAPK10	ENST00000641550	MAPK10-326	5602	chr8	18001988	trans	86300592	86359984
R_L1_106	ENST00000503047.1	-4.84169	1.44648e-06	0.00442779	-0.861943	ENST00000503047	ENSG00000170819	3	q22.1	133400056	133475222	beaded filament structural protein 2 [Source:HGNC Symbol;Acc:HGNC:1041]	BFSP2	ENST00000503047	BFSP2-202	8419	chr8	18001988	trans	133472342	133475206
R_L1_106	ENST00000656213.1	-4.83632	1.4853e-06	0.00451281	-0.995963	ENST00000656213	ENSG00000215374	8	p23.1	7298744	7355359	family with sequence similarity 66 member B [Source:HGNC Symbol;Acc:HGNC:28890]	FAM66B	ENST00000656213	FAM66B-204	NA	chr8	18001988	trans	7298745	7354904
R_L1_106	ENST00000677178.1	-4.83286	1.51092e-06	0.00457127	-3.34393	ENST00000677178	ENSG00000158864	1	q23.3	161197104	161214723	NADH:ubiquinone oxidoreductase core subunit S2 [Source:HGNC Symbol;Acc:HGNC:7708]	NDUFS2	ENST00000677178	NDUFS2-234	4720	chr8	18001988	trans	161197424	161214296
R_L1_106	ENST00000250351.4	-4.81729	1.6314e-06	0.00483696	-0.240979	ENST00000250351	ENSG00000186474	19	q13.41	51029092	51035230	kallikrein related peptidase 12 [Source:HGNC Symbol;Acc:HGNC:6360]	KLK12	ENST00000250351	KLK12-201	43849	chr8	18001988	trans	51029155	51034892
R_L1_106	ENST00000428380.1	-4.81223	1.67243e-06	0.00492844	-0.345407	ENST00000428380	ENSG00000224033	Y	q11.222	18022299	18023908	chromodomain Y-linked 8 pseudogene [Source:HGNC Symbol;Acc:HGNC:23855]	CDY8P	ENST00000428380	CDY8P-201	NA	chr8	18001988	trans	18022299	18023908
R_L1_106	ENST00000395477.6	-4.81051	1.68663e-06	0.00496022	-1.08945	ENST00000395477	ENSG00000165238	9	q22.31	93184122	93320572	WNK lysine deficient protein kinase 2 [Source:HGNC Symbol;Acc:HGNC:14542]	WNK2	ENST00000395477	WNK2-202	65268	chr8	18001988	trans	93184930	93320572
R_L1_106	ENST00000400707.7	-4.80339	1.74666e-06	0.00508897	-0.184156	ENST00000400707	ENSG00000113303	5	q35.3	180899077	180950906	butyrophilin like 8 [Source:HGNC Symbol;Acc:HGNC:26131]	BTNL8	ENST00000400707	BTNL8-203	79908	chr8	18001988	trans	180899122	180950661
R_L1_106	ENST00000596032.1	-4.80249	1.75438e-06	0.00510577	-2.18352	ENST00000596032	ENSG00000269378	19	p13.12	14621634	14622242	integrin subunit beta 1 pseudogene 1 [Source:HGNC Symbol;Acc:HGNC:3781]	ITGB1P1	ENST00000596032	ITGB1P1-201	NA	chr8	18001988	trans	14621634	14622242
R_L1_106	ENST00000665184.1	-4.7953	1.81731e-06	0.00523905	-0.285225	ENST00000665184	ENSG00000267057	18	q21.2	56031830	56135295	long intergenic non-protein coding RNA 1905 [Source:HGNC Symbol;Acc:HGNC:52724]	LINC01905	ENST00000665184	LINC01905-232	102724698	chr8	18001988	trans	56062351	56088718
R_L1_106	ENST00000645435.1	-4.79528	1.81751e-06	0.00523947	-0.343273	ENST00000645435	ENSG00000237125	4	q34.1	173527270	173659696	HAND2 antisense RNA 1 [Source:HGNC Symbol;Acc:HGNC:48872]	HAND2-AS1	ENST00000645435	HAND2-AS1-242	79804	chr8	18001988	trans	173528617	173538531
R_L1_106	ENST00000437445.1	-4.79294	1.83844e-06	0.00528162	-0.118399	ENST00000437445	ENSG00000232135	20	q13.12	45536796	45537014	cytochrome C oxidase subunit VIc (COX6C) pseudogene		ENST00000437445		NA	chr8	18001988	trans	45536796	45537014
R_L1_106	ENST00000537076.5	-4.78475	1.9136e-06	0.00544546	-0.503978	ENST00000537076	ENSG00000071203	11	q12.2	60492778	60507430	membrane spanning 4-domains A12 [Source:HGNC Symbol;Acc:HGNC:13370]	MS4A12	ENST00000537076	MS4A12-205	54860	chr8	18001988	trans	60492778	60507420
R_L1_106	ENST00000489789.3	-4.78333	1.927e-06	0.00547475	-0.316743	ENST00000489789	ENSG00000154529	9	p11.2	41890314	42129510	contactin associated protein family member 3B [Source:HGNC Symbol;Acc:HGNC:32035]	CNTNAP3B	ENST00000489789	CNTNAP3B-209	728577	chr8	18001988	trans	41923869	41953207
R_L1_106	ENST00000467253.1	-4.77991	1.95944e-06	0.00554321	-0.059681	ENST00000467253	ENSG00000163485	1	q32.1	203090654	203167405	adenosine A1 receptor [Source:HGNC Symbol;Acc:HGNC:262]	ADORA1	ENST00000467253	ADORA1-206	134	chr8	18001988	trans	203152646	203166115
R_L1_106	ENST00000680537.1	-4.77098	2.04674e-06	0.00572776	-0.572476	ENST00000680537	ENSG00000110079	11	q12.2	60185657	60318080	membrane spanning 4-domains A4A [Source:HGNC Symbol;Acc:HGNC:13371]	MS4A4A	ENST00000680537	MS4A4A-212	51338	chr8	18001988	trans	60185991	60308960
R_L1_106	ENST00000382895.7	-4.77062	2.05038e-06	0.00573525	-7.2009	ENST00000382895	ENSG00000109685	4	p16.3	1871393	1982207	nuclear receptor binding SET domain protein 2 [Source:HGNC Symbol;Acc:HGNC:12766]	NSD2	ENST00000382895	NSD2-206	7468	chr8	18001988	trans	1892845	1982207
R_L1_106	ENST00000658052.1	-4.76488	2.10847e-06	0.00585772	-0.91292	ENST00000658052	ENSG00000225172	1	q32.1	198973379	198985506	novel transcript		ENST00000658052		NA	chr8	18001988	trans	198973594	198985469
R_L1_106	ENST00000620096.4	-4.74393	2.33463e-06	0.00630818	-0.388933	ENST00000620096	ENSG00000273777	19	q13.31	44501677	44529788	CEA cell adhesion molecule 20 [Source:HGNC Symbol;Acc:HGNC:24879]	CEACAM20	ENST00000620096	CEACAM20-204	125931	chr8	18001988	trans	44506159	44529525
R_L1_106	ENST00000420739.5	-4.72337	2.5791e-06	0.00679578	-0.0343432	ENST00000420739	ENSG00000168314	3	p22.1	39467198	39529479	myelin associated oligodendrocyte basic protein [Source:HGNC Symbol;Acc:HGNC:7189]	MOBP	ENST00000420739	MOBP-204	4336	chr8	18001988	trans	39467605	39513512
R_L1_106	ENST00000664550.1	-4.71219	2.72208e-06	0.00707063	-0.107126	ENST00000664550	ENSG00000257750	12	q21.1	73758657	73846188	long intergenic non-protein coding RNA 2445 [Source:HGNC Symbol;Acc:HGNC:53377]	LINC02445	ENST00000664550	LINC02445-202	NA	chr8	18001988	trans	73758657	73846188
R_L1_106	ENST00000615200.1	-4.69271	2.98973e-06	0.00757042	-0.0884227	ENST00000615200	ENSG00000277119	11	p13	32440109	32440383			ENST00000615200		NA	chr8	18001988	trans	32440109	32440383
R_L1_106	ENST00000505897.5	-4.69095	3.01521e-06	0.00761911	-20.789	ENST00000505897	ENSG00000005882	17	q21.33	50094737	50112152	pyruvate dehydrogenase kinase 2 [Source:HGNC Symbol;Acc:HGNC:8810]	PDK2	ENST00000505897	PDK2-206	5164	chr8	18001988	trans	50095387	50106368
R_L1_106	ENST00000584764.5	-4.68723	3.06956e-06	0.00771781	-0.0553081	ENST00000584764	ENSG00000141668	18	q22.3	72536680	72638521	cerebellin 2 precursor [Source:HGNC Symbol;Acc:HGNC:1544]	CBLN2	ENST00000584764	CBLN2-208	147381	chr8	18001988	trans	72538020	72543554
R_L1_106	ENST00000509450.1	-4.67668	3.22878e-06	0.00800952	-0.371074	ENST00000509450	ENSG00000234111	4	q32.1	157572490	157576154	long intergenic non-protein coding RNA 2433 [Source:HGNC Symbol;Acc:HGNC:27959]	LINC02433	ENST00000509450	LINC02433-203	340017	chr8	18001988	trans	157572536	157575824
R_L1_106	ENST00000416698.1	-4.66933	3.34442e-06	0.00821412	-0.0174815	ENST00000416698	ENSG00000158516	7	q32.2	130266863	130289798	carboxypeptidase A2 [Source:HGNC Symbol;Acc:HGNC:2297]	CPA2	ENST00000416698	CPA2-202	1358	chr8	18001988	trans	130266881	130276738
R_L1_106	ENST00000642735.1	-4.65328	3.61099e-06	0.00869206	-0.100938	ENST00000642735	ENSG00000157103	3	p25.3	10992186	11039247	solute carrier family 6 member 1 [Source:HGNC Symbol;Acc:HGNC:11042]	SLC6A1	ENST00000642735	SLC6A1-209	6529	chr8	18001988	trans	10992754	11039233
R_L1_106	ENST00000661051.1	-4.64424	3.76992e-06	0.008974	-0.32465	ENST00000661051	ENSG00000272142	6	p25.1	5003774	5045666	LYRM4 antisense RNA 1 [Source:NCBI gene (formerly Entrezgene);Acc:100129461]		ENST00000661051	LYRM4-AS1-212	100129461	chr8	18001988	trans	5029990	5043240
R_L1_106	ENST00000662387.1	-4.64226	3.8056e-06	0.00903717	-0.304885	ENST00000662387	ENSG00000262061	17	p13.3	331205	333488	RPH3AL antisense RNA 1 [Source:HGNC Symbol;Acc:HGNC:55345]	RPH3AL-AS1	ENST00000662387	RPH3AL-AS1-206	NA	chr8	18001988	trans	331222	333170
R_L1_106	ENST00000545413.1	-4.63684	3.90505e-06	0.00920753	-0.107585	ENST00000545413	ENSG00000123094	12	p12.1	25958232	26079892	Ras association domain family member 8 [Source:HGNC Symbol;Acc:HGNC:13232]	RASSF8	ENST00000545413	RASSF8-214	11228	chr8	18001988	trans	26052569	26064872
R_L1_106	ENST00000599675.2	-4.63397	3.95865e-06	0.00930005	-0.196723	ENST00000599675	ENSG00000269281	X	p11.22	52770809	52771080	S100A11 pseudogene 8 [Source:HGNC Symbol;Acc:HGNC:54957]	S100A11P8	ENST00000599675	S100A11P8-201	NA	chr8	18001988	trans	52770809	52771080
R_L1_106	ENST00000640558.1	-4.60786	4.48034e-06	0.0101804	-0.185992	ENST00000640558	ENSG00000284042	5	p15.1	17528669	17529265	TATA-box binding protein associated factor 11 like 6 [Source:HGNC Symbol;Acc:HGNC:53849]	TAF11L6	ENST00000640558	TAF11L6-201	391747	chr8	18001988	trans	17528669	17529265
R_L1_106	ENST00000402625.6	-4.60038	4.64151e-06	0.0104417	-0.103848	ENST00000402625	ENSG00000157214	7	q21.13	90167590	90238137	STEAP2 metalloreductase [Source:HGNC Symbol;Acc:HGNC:17885]	STEAP2	ENST00000402625	STEAP2-207	261729	chr8	18001988	trans	90211931	90238137
R_L1_106	ENST00000489804.5	-4.60014	4.64658e-06	0.0104499	-0.0819659	ENST00000489804	ENSG00000124006	2	q35	219550728	219571859	obscurin like cytoskeletal adaptor 1 [Source:HGNC Symbol;Acc:HGNC:29092]	OBSL1	ENST00000489804	OBSL1-211	23363	chr8	18001988	trans	219550729	219552714
R_L1_106	ENST00000554404.1	-4.59507	4.75928e-06	0.0106356	-0.271659	ENST00000554404	ENSG00000140067	14	q32.12	93918894	93929608	family with sequence similarity 181 member A [Source:HGNC Symbol;Acc:HGNC:20491]	FAM181A	ENST00000554404	FAM181A-202	90050	chr8	18001988	trans	93927342	93928982
R_L1_106	ENST00000670366.1	-4.59183	4.83236e-06	0.0107501	-0.519582	ENST00000670366	ENSG00000075711	3	q29	197042560	197299330	discs large MAGUK scaffold protein 1 [Source:HGNC Symbol;Acc:HGNC:2900]	DLG1	ENST00000670366	DLG1-267	1739	chr8	18001988	trans	197042943	197260673
R_L1_106	ENST00000540190.1	-4.5905	4.86275e-06	0.0107996	-0.117489	ENST00000540190	ENSG00000256480	12	p13.31	7237432	7240986	chromosome 10 open reading frame 129 (C10orf129) pseudogene		ENST00000540190		NA	chr8	18001988	trans	7237432	7240986
R_L1_106	ENST00000670765.1	-4.59025	4.86865e-06	0.0108088	-4.50438	ENST00000670765	ENSG00000170919	13	q14.13	45341345	45417975	TPT1 antisense RNA 1 [Source:HGNC Symbol;Acc:HGNC:43686]	TPT1-AS1	ENST00000670765	TPT1-AS1-250	NA	chr8	18001988	trans	45376317	45391686
R_L1_106	ENST00000447367.6	-4.58298	5.03816e-06	0.0110832	-0.495168	ENST00000447367	ENSG00000185774	4	p15.2	20728606	21948772	potassium voltage-gated channel interacting protein 4 [Source:HGNC Symbol;Acc:HGNC:30083]	KCNIP4	ENST00000447367	KCNIP4-206	80333	chr8	18001988	trans	20729206	21948745
R_L1_106	ENST00000549564.1	-4.58064	5.09397e-06	0.0111741	-0.0868978	ENST00000549564	ENSG00000185664	12	q13.2	55954105	55973317	premelanosome protein [Source:HGNC Symbol;Acc:HGNC:10880]	PMEL	ENST00000549564	PMEL-213	6490	chr8	18001988	trans	55954276	55957342
R_L1_106	ENST00000659667.1	-4.58024	5.10357e-06	0.0111899	-0.360934	ENST00000659667	ENSG00000224934	10	q24.2	99430915	99463259	GOT1 divergent transcript [Source:HGNC Symbol;Acc:HGNC:55848]	GOT1-DT	ENST00000659667	GOT1-DT-206	NA	chr8	18001988	trans	99432515	99436221
R_L1_106	ENST00000598239.5	-4.5794	5.12372e-06	0.0112211	-0.0472666	ENST00000598239	ENSG00000174562	19	q13.33	50825289	50837213	kallikrein related peptidase 15 [Source:HGNC Symbol;Acc:HGNC:20453]	KLK15	ENST00000598239	KLK15-204	55554	chr8	18001988	trans	50825289	50833574
R_L1_106	ENST00000586894.1	-4.57532	5.22297e-06	0.0113807	-0.509133	ENST00000586894	ENSG00000267633	19	p13.13	13772118	13774118	novel transcript, antisense to MRI1		ENST00000586894		NA	chr8	18001988	trans	13772118	13773633
R_L1_106	ENST00000420347.1	-4.57377	5.26101e-06	0.0114428	-0.220835	ENST00000420347	ENSG00000230714	1	q41	218031835	218033660	novel transcript		ENST00000420347		NA	chr8	18001988	trans	218031835	218033660
R_L1_106	ENST00000656690.1	-4.55652	5.7043e-06	0.0121234	-0.166804	ENST00000656690	ENSG00000215386	21	q21.1	15928296	16646364	mir-99a-let-7c cluster host gene [Source:HGNC Symbol;Acc:HGNC:1274]	MIR99AHG	ENST00000656690	MIR99AHG-241	388815	chr8	18001988	trans	16070506	16074029
R_L1_106	ENST00000640980.1	-4.55421	5.76633e-06	0.012214	-0.271503	ENST00000640980	ENSG00000112425	6	q24.3	145382535	145736023	EPM2A glucan phosphatase, laforin [Source:HGNC Symbol;Acc:HGNC:3413]	EPM2A	ENST00000640980	EPM2A-228	7957	chr8	18001988	trans	145627279	145735964
R_L1_106	ENST00000528517.5	-4.53965	6.17232e-06	0.0128314	-0.832994	ENST00000528517	ENSG00000143156	1	q24.2	169132531	169367948	NME/NM23 family member 7 [Source:HGNC Symbol;Acc:HGNC:20461]	NME7	ENST00000528517	NME7-213	29922	chr8	18001988	trans	169230714	169367730
R_L1_106	ENST00000413131.1	-4.51673	6.86719e-06	0.0138616	-0.250624	ENST00000413131	ENSG00000174680	21	q21.3	29748175	29764002	GRIK1 antisense RNA 1 [Source:HGNC Symbol;Acc:HGNC:16458]	GRIK1-AS1	ENST00000413131	GRIK1-AS1-203	NA	chr8	18001988	trans	29760394	29764002
R_L1_106	ENST00000538196.1	-4.51422	6.94794e-06	0.013978	-0.101273	ENST00000538196	ENSG00000177084	12	q24.33	132623753	132687376	DNA polymerase epsilon, catalytic subunit [Source:HGNC Symbol;Acc:HGNC:9177]	POLE	ENST00000538196	POLE-209	5426	chr8	18001988	trans	132625298	132632416
R_L1_106	ENST00000535849.1	-4.51298	6.98782e-06	0.0140366	-0.251306	ENST00000535849	ENSG00000256263	12	p13.33	12310	13501	DEAD/H-box helicase 11 like 8 (pseudogene) [Source:HGNC Symbol;Acc:HGNC:37101]	DDX11L8	ENST00000535849	DDX11L8-201	NA	chr8	18001988	trans	12310	13501
R_L1_106	ENST00000550772.1	-4.51277	6.99475e-06	0.014047	-1.48717	ENST00000550772	ENSG00000083454	17	p13.2	3672199	3696240	purinergic receptor P2X 5 [Source:HGNC Symbol;Acc:HGNC:8536]	P2RX5	ENST00000550772	P2RX5-206	5026	chr8	18001988	trans	3685520	3690649
R_L1_106	ENST00000469218.6	-4.50937	7.10587e-06	0.0142055	-0.0739385	ENST00000469218	ENSG00000241163	3	p13	71943592	72279503	long intergenic non-protein coding RNA 877 [Source:HGNC Symbol;Acc:HGNC:27706]	LINC00877	ENST00000469218	LINC00877-204	285286	chr8	18001988	trans	72035762	72235508
R_L1_106	ENST00000474464.5	-4.5061	7.21468e-06	0.0143652	-0.0445904	ENST00000474464	ENSG00000169064	3	q26.1	167239843	167407874	zinc finger B-box domain containing [Source:HGNC Symbol;Acc:HGNC:26245]	ZBBX	ENST00000474464	ZBBX-210	79740	chr8	18001988	trans	167350457	167380297
R_L1_106	ENST00000656468.1	-4.5021	7.34945e-06	0.0145606	-0.478062	ENST00000656468	ENSG00000234261	6	p23	14660285	15090170	novel transcript		ENST00000656468		NA	chr8	18001988	trans	14976209	15090140
R_L1_106	ENST00000527519.2	-4.50171	7.36279e-06	0.0145789	-0.322267	ENST00000527519	ENSG00000255236	11	q13.2	68121624	68130518	CHKA divergent transcript [Source:HGNC Symbol;Acc:HGNC:55504]	CHKA-DT	ENST00000527519	CHKA-DT-201	NA	chr8	18001988	trans	68122053	68130518
R_L1_106	ENST00000658423.1	-4.4952	7.58814e-06	0.0148971	-1.26745	ENST00000658423	ENSG00000255087	11	q24.2	127021736	127172363	novel transcript		ENST00000658423		101929473	chr8	18001988	trans	127055739	127101306
R_L1_106	ENST00000523167.1	-4.46784	8.60894e-06	0.0163013	-18.696	ENST00000523167	ENSG00000034677	8	q22.2	100257060	100336218	ring finger protein 19A, RBR E3 ubiquitin protein ligase [Source:HGNC Symbol;Acc:HGNC:13432]	RNF19A	ENST00000523167	RNF19A-211	25897	chr8	18001988	trans	100287705	100309526
R_L1_106	ENST00000340058.6	-4.46766	8.61579e-06	0.01631	-0.577715	ENST00000340058	ENSG00000165731	10	q11.21	43077064	43130351	ret proto-oncogene [Source:HGNC Symbol;Acc:HGNC:9967]	RET	ENST00000340058	RET-201	5979	chr8	18001988	trans	43077069	43127504
R_L1_106	ENST00000552570.5	-4.46625	8.67193e-06	0.0163861	-1.63652	ENST00000552570	ENSG00000111077	12	q13.13	53046969	53064379	tensin 2 [Source:HGNC Symbol;Acc:HGNC:19737]	TNS2	ENST00000552570	TNS2-219	23371	chr8	18001988	trans	53050186	53064372
R_L1_106	ENST00000590475.1	-4.46128	8.87253e-06	0.0166499	-0.301579	ENST00000590475	ENSG00000129353	19	p13.2	10602457	10644557	solute carrier family 44 member 2 [Source:HGNC Symbol;Acc:HGNC:17292]	SLC44A2	ENST00000590475	SLC44A2-212	57153	chr8	18001988	trans	10642336	10643398
R_L1_106	ENST00000599935.5	-4.45678	9.05762e-06	0.016903	-0.580853	ENST00000599935	ENSG00000269699	19	q13.43	56774547	56840731	zinc finger imprinted 2 [Source:HGNC Symbol;Acc:HGNC:12875]	ZIM2	ENST00000599935	ZIM2-206	23619	chr8	18001988	trans	56774594	56840729
R_L1_107	ENST00000610149.1	5.5884	2.80472e-08	0.000217077	0.0600099	ENST00000610149	ENSG00000001626	7	q31.2	117287120	117715971	CF transmembrane conductance regulator [Source:HGNC Symbol;Acc:HGNC:1884]	CFTR	ENST00000610149	CFTR-211	1080	chr8	18597111	trans	117710132	117715827
R_L1_107	ENST00000647185.1	5.20407	2.27344e-07	0.00108958	0.0187773	ENST00000647185	ENSG00000214049	19	p13.12	15828206	15836328	urothelial cancer associated 1 [Source:HGNC Symbol;Acc:HGNC:37126]	UCA1	ENST00000647185	UCA1-235	NA	chr8	18597111	trans	15829095	15835418
R_L1_107	ENST00000473138.1	5.18992	2.44922e-07	0.00115326	0.102928	ENST00000473138	ENSG00000172995	3	p22.3	35638945	35794496	cAMP regulated phosphoprotein 21 [Source:HGNC Symbol;Acc:HGNC:16968]	ARPP21	ENST00000473138	ARPP21-230	10777	chr8	18597111	trans	35781452	35793800
R_L1_107	ENST00000583083.1	5.10085	3.89814e-07	0.00164589	0.0404704	ENST00000583083	ENSG00000101670	18	q21.1	49560699	49599185	lipase G, endothelial type [Source:HGNC Symbol;Acc:HGNC:6623]	LIPG	ENST00000583083	LIPG-206	9388	chr8	18597111	trans	49561172	49567475
R_L1_107	ENST00000590090.1	5.08418	4.249e-07	0.00175663	0.0844422	ENST00000590090	ENSG00000185761	19	p13.3	1505022	1513604	ADAMTS like 5 [Source:HGNC Symbol;Acc:HGNC:27912]	ADAMTSL5	ENST00000590090	ADAMTSL5-207	339366	chr8	18597111	trans	1506739	1507596
R_L1_107	ENST00000684121.1	4.9455	8.61763e-07	0.00300417	2.24264	ENST00000684121	ENSG00000116128	1	q21.2	147541501	147626216	BCL9 transcription coactivator [Source:HGNC Symbol;Acc:HGNC:1008]	BCL9	ENST00000684121	BCL9-204	607	chr8	18597111	trans	147606785	147626198
R_L1_107	ENST00000503257.1	4.85905	1.32735e-06	0.00415285	0.0770328	ENST00000503257	ENSG00000138813	4	q23	99511012	99542303	chromosome 4 open reading frame 17 [Source:HGNC Symbol;Acc:HGNC:25274]	C4orf17	ENST00000503257	C4orf17-203	84103	chr8	18597111	trans	99519242	99529955
R_L1_107	ENST00000598041.5	4.81263	1.6692e-06	0.00492077	0.0303029	ENST00000598041	ENSG00000142002	19	p13.3	4674341	4724673	dipeptidyl peptidase 9 [Source:HGNC Symbol;Acc:HGNC:18648]	DPP9	ENST00000598041	DPP9-212	91039	chr8	18597111	trans	4714106	4724673
R_L1_107	ENST00000458489.1	4.77348	2.02198e-06	0.00567543	0.049514	ENST00000458489	ENSG00000224817	10	q24.32	101701994	101730037	novel transcript		ENST00000458489		NA	chr8	18597111	trans	101704652	101708401
R_L1_107	ENST00000560488.5	4.76301	2.12786e-06	0.00589297	0.241168	ENST00000560488	ENSG00000140263	15	q21.1	45023147	45077185	sorbitol dehydrogenase [Source:HGNC Symbol;Acc:HGNC:11184]	SORD	ENST00000560488	SORD-207	6652	chr8	18597111	trans	45070301	45073373
R_L1_107	ENST00000495563.5	4.75531	2.20902e-06	0.00605618	0.0229257	ENST00000495563	ENSG00000134590	X	q26.3	135032355	135033546	retrotransposon Gag like 8C [Source:HGNC Symbol;Acc:HGNC:2569]	RTL8C	ENST00000495563	RTL8C-203	8933	chr8	18597111	trans	135032382	135033400
R_L1_107	ENST00000521865.6	4.73389	2.45106e-06	0.00654245	16.2912	ENST00000521865	ENSG00000070756	8	q22.3	100685816	100722809	poly(A) binding protein cytoplasmic 1 [Source:HGNC Symbol;Acc:HGNC:8554]	PABPC1	ENST00000521865	PABPC1-218	26986	chr8	18597111	trans	100702795	100722749
R_L1_107	ENST00000603752.1	4.72361	2.57602e-06	0.00678971	0.116818	ENST00000603752	ENSG00000206561	3	p25.1	15450133	15521751	collagen like tail subunit of asymmetric acetylcholinesterase [Source:HGNC Symbol;Acc:HGNC:2226]	COLQ	ENST00000603752	COLQ-205	8292	chr8	18597111	trans	15450166	15450879
R_L1_107	ENST00000607915.5	4.68755	3.06477e-06	0.00770889	0.0529771	ENST00000607915	ENSG00000229999	22	q13.1	40372664	40388290	SGSM3 antisense RNA 1 [Source:HGNC Symbol;Acc:HGNC:41088]	SGSM3-AS1	ENST00000607915	SGSM3-AS1-202	NA	chr8	18597111	trans	40372732	40388217
R_L1_107	ENST00000433931.7	4.66817	3.36309e-06	0.00824824	9.89691	ENST00000433931	ENSG00000159082	21	q22.11	32628759	32728040	synaptojanin 1 [Source:HGNC Symbol;Acc:HGNC:11503]	SYNJ1	ENST00000433931	SYNJ1-206	8867	chr8	18597111	trans	32628759	32728040
R_L1_107	ENST00000467153.5	4.65533	3.5759e-06	0.00863035	0.658902	ENST00000467153	ENSG00000165863	10	q25.3	116663696	116670264	chromosome 10 open reading frame 82 [Source:HGNC Symbol;Acc:HGNC:28500]	C10orf82	ENST00000467153	C10orf82-202	143379	chr8	18597111	trans	116663786	116669959
R_L1_107	ENST00000639542.1	4.62827	4.06735e-06	0.00948715	0.217681	ENST00000639542	ENSG00000255794	12	q23.1	97430884	97598415	rhabdomyosarcoma 2 associated transcript [Source:HGNC Symbol;Acc:HGNC:29893]	RMST	ENST00000639542	RMST-208	196475	chr8	18597111	trans	97460723	97565035
R_L1_107	ENST00000600516.5	4.61376	4.35697e-06	0.00997486	0.016606	ENST00000600516	ENSG00000229240	10	p14	10917866	10952234	long intergenic non-protein coding RNA 710 [Source:HGNC Symbol;Acc:HGNC:27386]	LINC00710	ENST00000600516	LINC00710-206	NA	chr8	18597111	trans	10927058	10946802
R_L1_107	ENST00000621922.1	4.58349	5.02608e-06	0.0110632	0.228449	ENST00000621922	ENSG00000278586	7	q22.1	102264706	102264979	ribosomal protein L10 (RPL10) pseudogene		ENST00000621922		NA	chr8	18597111	trans	102264706	102264979
R_L1_107	ENST00000445077.1	4.56869	5.38813e-06	0.0116386	0.0987752	ENST00000445077	ENSG00000144642	3	p24.1	28574791	30010391	RNA binding motif single stranded interacting protein 3 [Source:HGNC Symbol;Acc:HGNC:13427]	RBMS3	ENST00000445077	RBMS3-208	27303	chr8	18597111	trans	28576428	28757595
R_L1_107	ENST00000628831.2	4.56481	5.48705e-06	0.0117926	0.174713	ENST00000628831	ENSG00000197099	3	q27.3	186579476	186772986	HRG and FETUB antisense RNA 1 [Source:HGNC Symbol;Acc:HGNC:55915]	HRG-AS1	ENST00000628831	HRG-AS1-241	NA	chr8	18597111	trans	186736416	186743837
R_L1_107	ENST00000381074.8	4.56173	5.56688e-06	0.0119128	0.0632085	ENST00000381074	ENSG00000141485	17	p13.1	6684719	6713377	solute carrier family 13 member 5 [Source:HGNC Symbol;Acc:HGNC:23089]	SLC13A5	ENST00000381074	SLC13A5-202	284111	chr8	18597111	trans	6686080	6713366
R_L1_107	ENST00000544938.1	4.55629	5.71059e-06	0.0121332	0.241324	ENST00000544938	ENSG00000137674	11	q22.2	102576832	102625332	matrix metallopeptidase 20 [Source:HGNC Symbol;Acc:HGNC:7167]	MMP20	ENST00000544938	MMP20-203	9313	chr8	18597111	trans	102594688	102607850
R_L1_107	ENST00000558104.1	4.47308	8.40379e-06	0.0160256	0.350923	ENST00000558104	ENSG00000259482	15	q22.2	60681564	60687248	RORA antisense RNA 2 [Source:HGNC Symbol;Acc:HGNC:51411]	RORA-AS2	ENST00000558104	RORA-AS2-201	100996876	chr8	18597111	trans	60681569	60686888
R_L1_107	ENST00000668279.1	4.47021	8.51526e-06	0.0161752	0.180801	ENST00000668279	ENSG00000226620	13	q33.2	105702699	105797539	long intergenic non-protein coding RNA 343 [Source:HGNC Symbol;Acc:HGNC:42500]	LINC00343	ENST00000668279	LINC00343-294	NA	chr8	18597111	trans	105706921	105764874
R_L1_107	ENST00000653963.1	4.46089	8.88842e-06	0.0166722	0.0342972	ENST00000653963	ENSG00000248599	8	q22.3	101034868	101076407	uncharacterized LOC441374 [Source:NCBI gene (formerly Entrezgene);Acc:441374]		ENST00000653963	FLJ42969-202	441374	chr8	18597111	trans	101034873	101076215
R_L1_108	ENST00000408926.8	-20.8652	2.62449e-83	1.2616e-79	-12.0077	ENST00000408926	ENSG00000221947	8	q13.3	70669339	70790371	XK related 9 [Source:HGNC Symbol;Acc:HGNC:20937]	XKR9	ENST00000408926	XKR9-201	389668	chr8	70671337	cis	70669339	70735942
R_L1_108	ENST00000520273.1	-16.0323	8.53443e-53	2.40612e-49	-1.23704	ENST00000520273	ENSG00000221947	8	q13.3	70669339	70790371	XK related 9 [Source:HGNC Symbol;Acc:HGNC:20937]	XKR9	ENST00000520273	XKR9-205	389668	chr8	70671337	cis	70669408	70790371
R_L1_108	ENST00000521425.5	-12.4003	2.09706e-33	3.60207e-30	-28.1649	ENST00000521425	ENSG00000067167	8	q13.3	70573218	70608416	translocation associated membrane protein 1 [Source:HGNC Symbol;Acc:HGNC:20568]	TRAM1	ENST00000521425	TRAM1-205	23471	chr8	70671337	cis	70573442	70607778
R_L1_108	ENST00000519350.1	-7.58423	6.45677e-14	3.76463e-11	-1.32434	ENST00000519350	ENSG00000221947	8	q13.3	70669339	70790371	XK related 9 [Source:HGNC Symbol;Acc:HGNC:20937]	XKR9	ENST00000519350	XKR9-202	389668	chr8	70671337	cis	70670573	70681325
R_L1_108	ENST00000518553.1	6.89647	8.40374e-12	3.95436e-09	1.08485	ENST00000518553	ENSG00000246366	8	q13.3	70608577	70663279	LACTB2 antisense RNA 1 [Source:HGNC Symbol;Acc:HGNC:27841]	LACTB2-AS1	ENST00000518553	LACTB2-AS1-203	286190	chr8	70671337	cis	70608604	70653990
R_L1_108	ENST00000276590.5	-6.78108	1.82701e-11	8.26516e-09	-13.8018	ENST00000276590	ENSG00000147592	8	q13.3	70635318	70669185	lactamase beta 2 [Source:HGNC Symbol;Acc:HGNC:18512]	LACTB2	ENST00000276590	LACTB2-201	51110	chr8	70671337	cis	70637266	70669185
R_L1_108	ENST00000520092.5	-6.02832	2.17141e-09	7.76707e-07	-0.831271	ENST00000520092	ENSG00000221947	8	q13.3	70669339	70790371	XK related 9 [Source:HGNC Symbol;Acc:HGNC:20937]	XKR9	ENST00000520092	XKR9-204	389668	chr8	70671337	cis	70669365	70734491
R_L1_108	ENST00000300584.8	-4.65626	3.55994e-06	0.00860297	-50.2757	ENST00000300584	ENSG00000167202	15	q25.1	77984036	78077724	TBC1 domain family member 2B [Source:HGNC Symbol;Acc:HGNC:29183]	TBC1D2B	ENST00000300584	TBC1D2B-201	23102	chr8	70671337	trans	77994985	78077711
R_L1_108	ENST00000512026.5	4.59055	4.86166e-06	0.0107978	2.55963	ENST00000512026	NA	NA	NA	NA	NA	NA	NA	NA	NA	NA	chr8	70671337	trans	NA	NA
R_L1_108	ENST00000496029.1	4.57572	5.21312e-06	0.0113649	1.01387	ENST00000496029	ENSG00000122507	7	p14.3	33109557	33877180	Bardet-Biedl syndrome 9 [Source:HGNC Symbol;Acc:HGNC:30000]	BBS9	ENST00000496029	BBS9-214	27241	chr8	70671337	trans	33383754	33390648
R_L1_109	ENST00000502993.1	5.72231	1.3111e-08	0.000120133	0.10726	ENST00000502993	ENSG00000248935	5	q12.1	60021249	60033020	novel transcript		ENST00000502993		NA	chr8	72875530	trans	60021249	60030972
R_L1_109	ENST00000408106.1	5.61446	2.42201e-08	0.000193728	0.0732398	ENST00000408106	ENSG00000221033	15	q22.31	64762387	64762515	microRNA 1272 [Source:HGNC Symbol;Acc:HGNC:35339]	MIR1272	ENST00000408106	MIR1272-201	100302184	chr8	72875530	trans	64762387	64762515
R_L1_109	ENST00000621915.1	5.46772	5.48884e-08	0.000365444	0.0171976	ENST00000621915	ENSG00000213588	6	p21.32	33453970	33457544	zinc finger and BTB domain containing 9 [Source:HGNC Symbol;Acc:HGNC:28323]	ZBTB9	ENST00000621915	ZBTB9-204	221504	chr8	72875530	trans	33454543	33455515
R_L1_109	ENST00000656030.1	5.40246	7.84881e-08	0.000482326	0.126532	ENST00000656030	ENSG00000230533	6	q23.3	137657998	137763984	long intergenic non-protein coding RNA 3004 [Source:HGNC Symbol;Acc:HGNC:56128]	LINC03004	ENST00000656030	LINC03004-206	102723649	chr8	72875530	trans	137673372	137674559
R_L1_109	ENST00000589918.5	5.38558	8.60419e-08	0.000517013	0.225171	ENST00000589918	ENSG00000171124	19	p13.3	5842888	5851471	fucosyltransferase 3 (Lewis blood group) [Source:HGNC Symbol;Acc:HGNC:4014]	FUT3	ENST00000589918	FUT3-209	2525	chr8	72875530	trans	5842891	5851471
R_L1_109	ENST00000571987.5	5.36937	9.39533e-08	0.000552393	0.118449	ENST00000571987	ENSG00000186868	17	q21.31	45894527	46028334	microtubule associated protein tau [Source:HGNC Symbol;Acc:HGNC:6893]	MAPT	ENST00000571987	MAPT-212	4137	chr8	72875530	trans	45962338	46024171
R_L1_109	ENST00000589593.1	5.30478	1.33088e-07	0.000721831	0.113254	ENST00000589593	ENSG00000125740	19	q13.32	45467995	45475179	FosB proto-oncogene, AP-1 transcription factor subunit [Source:HGNC Symbol;Acc:HGNC:3797]	FOSB	ENST00000589593	FOSB-208	2354	chr8	72875530	trans	45470265	45472553
R_L1_109	ENST00000650378.1	5.28906	1.44775e-07	0.000770143	0.249336	ENST00000650378	ENSG00000119139	9	q21.11	69121264	69274615	tight junction protein 2 [Source:HGNC Symbol;Acc:HGNC:11828]	TJP2	ENST00000650378	TJP2-229	9414	chr8	72875530	trans	69212359	69221145
R_L1_109	ENST00000637982.1	5.19744	2.35424e-07	0.00111894	0.910926	ENST00000637982	ENSG00000145020	3	p21.31	49416778	49422685	aminomethyltransferase [Source:HGNC Symbol;Acc:HGNC:473]	AMT	ENST00000637982	AMT-254	275	chr8	72875530	trans	49416836	49422353
R_L1_109	ENST00000677412.1	5.19733	2.35553e-07	0.00111943	0.00507595	ENST00000677412	ENSG00000166548	16	q21	66508003	66552544	thymidine kinase 2 [Source:HGNC Symbol;Acc:HGNC:11831]	TK2	ENST00000677412	TK2-231	7084	chr8	72875530	trans	66541879	66549009
R_L1_109	ENST00000429379.2	5.16725	2.7586e-07	0.00126247	0.102681	ENST00000429379	ENSG00000152254	2	q31.1	168901291	168910000	glucose-6-phosphatase catalytic subunit 2 [Source:HGNC Symbol;Acc:HGNC:28906]	G6PC2	ENST00000429379	G6PC2-204	57818	chr8	72875530	trans	168901291	168907731
R_L1_109	ENST00000522933.5	5.10627	3.79029e-07	0.00161037	0.226413	ENST00000522933	ENSG00000147485	8	q11.23	51319577	51809445	peroxidasin like [Source:HGNC Symbol;Acc:HGNC:26359]	PXDNL	ENST00000522933	PXDNL-204	137902	chr8	72875530	trans	51319579	51408979
R_L1_109	ENST00000680631.1	5.10028	3.90973e-07	0.00164909	0.0252762	ENST00000680631	ENSG00000168003	11	q12.3	62856004	62888880	solute carrier family 3 member 2 [Source:HGNC Symbol;Acc:HGNC:11026]	SLC3A2	ENST00000680631	SLC3A2-230	6520	chr8	72875530	trans	62879891	62888880
R_L1_109	ENST00000532115.5	5.10028	3.90973e-07	0.00164909	0.0244179	ENST00000532115	ENSG00000168000	11	q12.3	62689289	62709845	BSCL2 lipid droplet biogenesis associated, seipin [Source:HGNC Symbol;Acc:HGNC:15832]	BSCL2	ENST00000532115	BSCL2-223	26580	chr8	72875530	trans	62691336	62694711
R_L1_109	ENST00000539533.3	5.09934	3.92879e-07	0.00165522	1.64665	ENST00000539533	ENSG00000255622	5	q31.3	141155996	141158388	protocadherin beta 17 pseudogene [Source:HGNC Symbol;Acc:HGNC:14547]	PCDHB17P	ENST00000539533	PCDHB17P-201	NA	chr8	72875530	trans	141155996	141158388
R_L1_109	ENST00000434068.1	5.09378	4.04331e-07	0.00169127	0.0654149	ENST00000434068	ENSG00000198520	1	p34.1	44674692	44725591	armadillo like helical domain containing 1 [Source:HGNC Symbol;Acc:HGNC:34345]	ARMH1	ENST00000434068	ARMH1-208	339541	chr8	72875530	trans	44689834	44724380
R_L1_109	ENST00000346562.6	5.08954	4.13303e-07	0.00171907	1.10179	ENST00000346562	ENSG00000151322	14	q13.1	32934396	33820863	neuronal PAS domain protein 3 [Source:HGNC Symbol;Acc:HGNC:19311]	NPAS3	ENST00000346562	NPAS3-201	64067	chr8	72875530	trans	32939243	33804176
R_L1_109	ENST00000655835.1	5.03377	5.50547e-07	0.00213667	0.0261703	ENST00000655835	ENSG00000254519	11	p11.2	45722279	45748029	novel transcript		ENST00000655835		100507384	chr8	72875530	trans	45722312	45744254
R_L1_109	ENST00000339503.7	5.03377	5.50547e-07	0.00213667	0.121831	ENST00000339503	ENSG00000189144	19	q13.13	37735833	37817300	zinc finger protein 573 [Source:HGNC Symbol;Acc:HGNC:26420]	ZNF573	ENST00000339503	ZNF573-201	126231	chr8	72875530	trans	37738302	37758596
R_L1_109	ENST00000614281.1	5.03377	5.50547e-07	0.00213667	0.0404383	ENST00000614281	ENSG00000275069	20	q13.32	58850783	58850903			ENST00000614281		NA	chr8	72875530	trans	58850783	58850903
R_L1_109	ENST00000646466.1	5.03377	5.50547e-07	0.00213667	0.0315843	ENST00000646466	ENSG00000127990	7	q21.3	94524204	94656572	sarcoglycan epsilon [Source:HGNC Symbol;Acc:HGNC:10808]	SGCE	ENST00000646466	SGCE-280	8910	chr8	72875530	trans	94585285	94656149
R_L1_109	ENST00000494088.6	5.03377	5.50547e-07	0.00213667	0.0145647	ENST00000494088	ENSG00000163681	3	p14.3	57755450	57930003	sarcolemma associated protein [Source:HGNC Symbol;Acc:HGNC:16643]	SLMAP	ENST00000494088	SLMAP-219	7871	chr8	72875530	trans	57890041	57927393
R_L1_109	ENST00000660171.1	5.03377	5.50547e-07	0.00213667	0.0238513	ENST00000660171	ENSG00000267665	17	q25.3	77516887	77536601	novel transcript		ENST00000660171		400622	chr8	72875530	trans	77529075	77536601
R_L1_109	ENST00000664695.1	5.03377	5.50547e-07	0.00213667	0.0817583	ENST00000664695	ENSG00000226620	13	q33.2	105702699	105797539	long intergenic non-protein coding RNA 343 [Source:HGNC Symbol;Acc:HGNC:42500]	LINC00343	ENST00000664695	LINC00343-275	NA	chr8	72875530	trans	105706879	105761796
R_L1_109	ENST00000363158.1	5.03377	5.50547e-07	0.00213667	0.0193448	ENST00000363158	ENSG00000200028	2	p12	76772909	76773045	RNA, 5S ribosomal pseudogene 98 [Source:HGNC Symbol;Acc:HGNC:42896]	RNA5SP98	ENST00000363158	RNA5SP98-201	NA	chr8	72875530	trans	76772909	76773045
R_L1_109	ENST00000499130.6	5.0241	5.78452e-07	0.00221947	0.148356	ENST00000499130	ENSG00000159217	17	q21.32	48997385	49056145	insulin like growth factor 2 mRNA binding protein 1 [Source:HGNC Symbol;Acc:HGNC:28866]	IGF2BP1	ENST00000499130	IGF2BP1-203	10642	chr8	72875530	trans	49013917	49036833
R_L1_109	ENST00000376180.8	4.90579	1.05178e-06	0.00348714	0.811771	ENST00000376180	ENSG00000198542	13	q33.1	101452593	101720856	integrin subunit beta like 1 [Source:HGNC Symbol;Acc:HGNC:6164]	ITGBL1	ENST00000376180	ITGBL1-202	9358	chr8	72875530	trans	101452675	101716446
R_L1_109	ENST00000408881.1	4.88208	1.18389e-06	0.0038109	0.0980302	ENST00000408881	ENSG00000221808	1	p36.12	20988314	20988432	microRNA 1256 [Source:HGNC Symbol;Acc:HGNC:35321]	MIR1256	ENST00000408881	MIR1256-201	100302155	chr8	72875530	trans	20988314	20988432
R_L1_109	ENST00000428343.6	4.7967	1.80491e-06	0.005212	1.47058	ENST00000428343	ENSG00000196460	2	q11.2	101397359	101475112	regulatory factor X8 [Source:HGNC Symbol;Acc:HGNC:37253]	RFX8	ENST00000428343	RFX8-201	731220	chr8	72875530	trans	101397359	101475112
R_L1_109	ENST00000521694.1	4.78131	1.94606e-06	0.00551558	0.0180629	ENST00000521694	ENSG00000104368	8	p11.21	42174718	42207709	plasminogen activator, tissue type [Source:HGNC Symbol;Acc:HGNC:9051]	PLAT	ENST00000521694	PLAT-209	5327	chr8	72875530	trans	42187465	42195698
R_L1_109	ENST00000564028.1	4.7744	2.01285e-06	0.00565642	0.0527077	ENST00000564028	ENSG00000050820	16	q23.1	75228181	75268053	BCAR1 scaffold protein, Cas family member [Source:HGNC Symbol;Acc:HGNC:971]	BCAR1	ENST00000564028	BCAR1-215	9564	chr8	72875530	trans	75242615	75251880
R_L1_109	ENST00000646078.1	4.76509	2.10638e-06	0.00585339	0.335063	ENST00000646078	ENSG00000186895	11	q13.3	69809968	69819416	fibroblast growth factor 3 [Source:HGNC Symbol;Acc:HGNC:3681]	FGF3	ENST00000646078	FGF3-202	2248	chr8	72875530	trans	69809990	69817550
R_L1_109	ENST00000350009.6	4.76047	2.15433e-06	0.00594751	0.22192	ENST00000350009	ENSG00000149451	20	p13	3667965	3682246	ADAM metallopeptidase domain 33 [Source:HGNC Symbol;Acc:HGNC:15478]	ADAM33	ENST00000350009	ADAM33-201	80332	chr8	72875530	trans	3667974	3682131
R_L1_109	ENST00000540908.1	4.75367	2.22676e-06	0.00609171	0.0460112	ENST00000540908	ENSG00000149506	11	q12.2	60867542	60875693	zona pellucida glycoprotein 1 [Source:HGNC Symbol;Acc:HGNC:13187]	ZP1	ENST00000540908	ZP1-203	22917	chr8	72875530	trans	60869157	60871120
R_L1_109	ENST00000342572.12	4.7497	2.27012e-06	0.00617979	0.728785	ENST00000342572	ENSG00000178927	17	q25.3	82440912	82450829	cytochrome b-245 chaperone 1 [Source:HGNC Symbol;Acc:HGNC:28672]	CYBC1	ENST00000342572	CYBC1-202	79415	chr8	72875530	trans	82442589	82450770
R_L1_109	ENST00000631359.2	4.72953	2.50329e-06	0.0066462	0.0845305	ENST00000631359	ENSG00000242086	3	q29	195658062	195739964	MUC20 overlapping transcript [Source:HGNC Symbol;Acc:HGNC:53807]	MUC20-OT1	ENST00000631359	MUC20-OT1-341	NA	chr8	72875530	trans	195708154	195733260
R_L1_109	ENST00000512011.5	4.72354	2.57696e-06	0.00679153	0.0525541	ENST00000512011	ENSG00000156475	5	q32	146580742	147084784	protein phosphatase 2 regulatory subunit Bbeta [Source:HGNC Symbol;Acc:HGNC:9305]	PPP2R2B	ENST00000512011	PPP2R2B-213	5521	chr8	72875530	trans	146698029	147055931
R_L1_109	ENST00000626805.2	4.72164	2.60072e-06	0.006838	0.0267718	ENST00000626805	ENSG00000237853	1	p31.3	61248945	61253510	NFIA antisense RNA 1 [Source:HGNC Symbol;Acc:HGNC:40402]	NFIA-AS1	ENST00000626805	NFIA-AS1-205	645030	chr8	72875530	trans	61248994	61253510
R_L1_109	ENST00000450763.1	4.72089	2.6102e-06	0.00685665	0.0395452	ENST00000450763	ENSG00000170485	2	q11.2	100820139	100996829	neuronal PAS domain protein 2 [Source:HGNC Symbol;Acc:HGNC:7895]	NPAS2	ENST00000450763	NPAS2-205	4862	chr8	72875530	trans	100974866	100993527
R_L1_109	ENST00000639823.1	4.71601	2.67244e-06	0.00697645	0.0677961	ENST00000639823	ENSG00000156113	10	q22.3	76869601	77638369	potassium calcium-activated channel subfamily M alpha 1 [Source:HGNC Symbol;Acc:HGNC:6284]	KCNMA1	ENST00000639823	KCNMA1-271	3778	chr8	72875530	trans	76887069	77637447
R_L1_109	ENST00000663223.1	4.59479	4.7654e-06	0.0106455	0.598724	ENST00000663223	ENSG00000241449	7	q36.1	150033653	150076655	novel transcript		ENST00000663223		NA	chr8	72875530	trans	150040531	150074244
R_L1_109	ENST00000596351.5	4.57533	5.22268e-06	0.0113802	0.293012	ENST00000596351	ENSG00000090006	19	q13.2	40592883	40629818	latent transforming growth factor beta binding protein 4 [Source:HGNC Symbol;Acc:HGNC:6717]	LTBP4	ENST00000596351	LTBP4-215	8425	chr8	72875530	trans	40614144	40622462
R_L1_109	ENST00000454517.1	4.5714	5.32006e-06	0.011537	0.0757874	ENST00000454517	ENSG00000214135	3	q29	197619740	197627848	SDHA pseudogene 4 [Source:HGNC Symbol;Acc:HGNC:55782]	SDHAP4	ENST00000454517	SDHAP4-201	NA	chr8	72875530	trans	197619740	197627848
R_L1_109	ENST00000417252.2	4.56821	5.4001e-06	0.0116574	0.383001	ENST00000417252	ENSG00000223698	Y	q11.23	24168187	24174494	golgin A6 family like 11, pseudogene [Source:HGNC Symbol;Acc:HGNC:23958]	GOLGA6L11P	ENST00000417252	GOLGA6L11P-201	NA	chr8	72875530	trans	24168187	24174494
R_L1_109	ENST00000618477.1	4.55757	5.67626e-06	0.0120807	0.0192013	ENST00000618477	ENSG00000166716	15	q25.3	84748592	84806445	zinc finger protein 592 [Source:HGNC Symbol;Acc:HGNC:28986]	ZNF592	ENST00000618477	ZNF592-204	9640	chr8	72875530	trans	84803734	84804799
R_L1_109	ENST00000659719.1	4.5537	5.78001e-06	0.0122355	0.123264	ENST00000659719	ENSG00000250056	5	p15.31	6582136	6600288	long intergenic non-protein coding RNA 1018 [Source:HGNC Symbol;Acc:HGNC:27394]	LINC01018	ENST00000659719	LINC01018-212	NA	chr8	72875530	trans	6583303	6589013
R_L1_109	ENST00000454864.5	4.53688	6.2526e-06	0.0129567	0.845754	ENST00000454864	ENSG00000170615	7	q22.1	103352730	103446207	solute carrier family 26 member 5 [Source:HGNC Symbol;Acc:HGNC:9359]	SLC26A5	ENST00000454864	SLC26A5-213	375611	chr8	72875530	trans	103374207	103443196
R_L1_109	ENST00000466671.5	4.53569	6.28741e-06	0.0130101	0.078117	ENST00000466671	ENSG00000149499	11	q12.3	62602218	62612775	EMAP like 3 [Source:HGNC Symbol;Acc:HGNC:26666]	EML3	ENST00000466671	EML3-209	256364	chr8	72875530	trans	62610977	62612280
R_L1_109	ENST00000533131.5	4.51325	6.97924e-06	0.0140238	0.288455	ENST00000533131	ENSG00000176697	11	p14.1	27654893	27722058	brain derived neurotrophic factor [Source:HGNC Symbol;Acc:HGNC:1033]	BDNF	ENST00000533131	BDNF-215	627	chr8	72875530	trans	27654893	27699667
R_L1_109	ENST00000637080.1	4.49505	7.59338e-06	0.014904	0.329784	ENST00000637080	ENSG00000116748	1	p13.2	114673090	114695618	adenosine monophosphate deaminase 1 [Source:HGNC Symbol;Acc:HGNC:468]	AMPD1	ENST00000637080	AMPD1-204	270	chr8	72875530	trans	114673090	114695473
R_L1_109	ENST00000540276.1	4.48891	7.81176e-06	0.0152089	0.0323337	ENST00000540276	ENSG00000006118	11	q12.2	60924460	60937159	transmembrane protein 132A [Source:HGNC Symbol;Acc:HGNC:31092]	TMEM132A	ENST00000540276	TMEM132A-211	54972	chr8	72875530	trans	60924498	60927858
R_L1_109	ENST00000653300.1	4.45238	9.24244e-06	0.0171495	0.191477	ENST00000653300	ENSG00000256422	11	q22.3	104445868	104609498	long intergenic non-protein coding RNA 2552 [Source:HGNC Symbol;Acc:HGNC:53587]	LINC02552	ENST00000653300	LINC02552-204	NA	chr8	72875530	trans	104568485	104609329
R_L1_109	ENST00000484530.5	4.43752	9.89304e-06	0.0180065	0.496441	ENST00000484530	ENSG00000187672	3	p14.3	55508311	56469095	ELKS/RAB6-interacting/CAST family member 2 [Source:HGNC Symbol;Acc:HGNC:31922]	ERC2	ENST00000484530	ERC2-209	26059	chr8	72875530	trans	55509234	55610910
R_L1_11	ENST00000487074.5	-8.39576	1.22768e-16	8.95534e-14	-18.706	ENST00000487074	ENSG00000135842	1	q25.3	184790724	184974508	niban apoptosis regulator 1 [Source:HGNC Symbol;Acc:HGNC:16784]	NIBAN1	ENST00000487074	NIBAN1-204	116496	chr1	184845610	cis	184794118	184868041
R_L1_11	ENST00000461167.1	-6.20921	7.21167e-10	2.74412e-07	-39.5764	ENST00000461167	ENSG00000135842	1	q25.3	184790724	184974508	niban apoptosis regulator 1 [Source:HGNC Symbol;Acc:HGNC:16784]	NIBAN1	ENST00000461167	NIBAN1-203	116496	chr1	184845610	cis	184823650	184868558
R_L1_11	ENST00000555329.1	4.65589	3.56635e-06	0.0086144	0.224758	ENST00000555329	ENSG00000012963	14	q32.12	93207241	93229215	ubiquitin protein ligase E3 component n-recognin 7 [Source:HGNC Symbol;Acc:HGNC:20344]	UBR7	ENST00000555329	UBR7-206	55148	chr1	184845610	trans	93218681	93227225
R_L1_11	ENST00000554910.5	-4.45157	9.2767e-06	0.0171941	-0.589483	ENST00000554910	ENSG00000100462	14	q11.2	22920525	22929408	protein arginine methyltransferase 5 [Source:HGNC Symbol;Acc:HGNC:10894]	PRMT5	ENST00000554910	PRMT5-217	10419	chr1	184845610	trans	22926275	22929081
R_L1_111	ENST00000412640.6	-6.68467	3.4644e-11	1.14582e-06	-0.0166634	ENST00000412640	ENSG00000228639	17	q24.3	72021851	72058073	regulator of chondrogenesis RNA [Source:HGNC Symbol;Acc:HGNC:52946]	ROCR	ENST00000412640	ROCR-201	NA	chr8	91520166	trans	72037314	72057719
R_L1_111	ENST00000680515.1	-6.10799	1.34108e-09	2.02566e-05	-0.289802	ENST00000680515	ENSG00000125875	20	p13	423596	462566	TBC1 domain family member 20 [Source:HGNC Symbol;Acc:HGNC:16133]	TBC1D20	ENST00000680515	TBC1D20-216	128637	chr8	91520166	trans	436328	462516
R_L1_111	ENST00000504112.5	-5.67523	1.71611e-08	0.000148406	-0.0228321	ENST00000504112	ENSG00000156219	4	q21.1	76011184	76114048	ADP-ribosyltransferase 3 (inactive) [Source:HGNC Symbol;Acc:HGNC:725]	ART3	ENST00000504112	ART3-205	419	chr8	91520166	trans	76075881	76112537
R_L1_111	ENST00000684129.1	-5.64578	2.0288e-08	0.000169054	-0.211648	ENST00000684129	ENSG00000171503	4	q32.1	158671968	158710742	electron transfer flavoprotein dehydrogenase [Source:HGNC Symbol;Acc:HGNC:3483]	ETFDH	ENST00000684129	ETFDH-236	2110	chr8	91520166	trans	158672332	158710716
R_L1_111	ENST00000530094.5	-5.55671	3.34965e-08	0.000248765	-2.05728	ENST00000530094	ENSG00000198561	11	q12.1	57753243	57819546	catenin delta 1 [Source:HGNC Symbol;Acc:HGNC:2515]	CTNND1	ENST00000530094	CTNND1-224	1500	chr8	91520166	trans	57761797	57819178
R_L1_111	ENST00000467128.5	-5.54832	3.51049e-08	0.000258246	-0.161885	ENST00000467128	ENSG00000115464	2	p15	61187463	61471087	ubiquitin specific peptidase 34 [Source:HGNC Symbol;Acc:HGNC:20066]	USP34	ENST00000467128	USP34-208	9736	chr8	91520166	trans	61206788	61214663
R_L1_111	ENST00000379743.8	-5.49179	4.8059e-08	0.000329087	-1.11316	ENST00000379743	ENSG00000133110	13	q13.3	37562583	37598844	periostin [Source:HGNC Symbol;Acc:HGNC:16953]	POSTN	ENST00000379743	POSTN-202	10631	chr8	91520166	trans	37562591	37598750
R_L1_111	ENST00000519013.1	-5.47962	5.14023e-08	0.000346954	-0.624582	ENST00000519013	ENSG00000233609	8	p23.1	8961200	8979025	ribosomal protein L10 pseudogene 19 [Source:HGNC Symbol;Acc:HGNC:52350]	RPL10P19	ENST00000519013	RPL10P19-201	NA	chr8	91520166	trans	8961757	8962057
R_L1_111	ENST00000417310.1	-5.33134	1.15384e-07	0.000647276	-0.16309	ENST00000417310	ENSG00000239402	2	q21.1	130439285	130440296	cytochrome P450 family 4 subfamily F member 62, pseudogene [Source:HGNC Symbol;Acc:HGNC:39956]	CYP4F62P	ENST00000417310	CYP4F62P-201	NA	chr8	91520166	trans	130439285	130440296
R_L1_111	ENST00000448944.1	-5.18768	2.47827e-07	0.00116377	-0.398401	ENST00000448944	ENSG00000132821	20	q11.23	37903111	37945350	V-set and transmembrane domain containing 2 like [Source:HGNC Symbol;Acc:HGNC:16096]	VSTM2L	ENST00000448944	VSTM2L-203	128434	chr8	91520166	trans	37903142	37944136
R_L1_111	ENST00000426488.6	-5.06447	4.70322e-07	0.00189685	-1.4552	ENST00000426488	ENSG00000167394	16	p11.2	31060843	31074240	zinc finger protein 668 [Source:HGNC Symbol;Acc:HGNC:25821]	ZNF668	ENST00000426488	ZNF668-205	79759	chr8	91520166	trans	31060848	31064969
R_L1_111	ENST00000409461.5	-4.95007	8.42165e-07	0.00295194	-0.38045	ENST00000409461	ENSG00000151164	12	q24.11	110501655	110533556	RAD9 checkpoint clamp component B [Source:HGNC Symbol;Acc:HGNC:21700]	RAD9B	ENST00000409461	RAD9B-206	144715	chr8	91520166	trans	110502328	110508141
R_L1_111	ENST00000338508.8	-4.90837	1.03832e-06	0.00345391	-0.105319	ENST00000338508	ENSG00000162105	11	q13.4	70467854	71252577	SH3 and multiple ankyrin repeat domains 2 [Source:HGNC Symbol;Acc:HGNC:14295]	SHANK2	ENST00000338508	SHANK2-201	22941	chr8	91520166	trans	70469435	70661818
R_L1_111	ENST00000615374.5	-4.90179	1.07303e-06	0.00354036	-0.908776	ENST00000615374	ENSG00000259332	15	q25.1	79845150	79923754	ST20-MTHFS readthrough [Source:HGNC Symbol;Acc:HGNC:44655]	ST20-MTHFS	ENST00000615374	ST20-MTHFS-203	100528021	chr8	91520166	trans	79845150	79923106
R_L1_111	ENST00000640160.1	-4.86564	1.28469e-06	0.00405063	-0.131506	ENST00000640160	ENSG00000188580	6	q22.31	123803865	124825640	sodium/potassium transporting ATPase interacting 2 [Source:HGNC Symbol;Acc:HGNC:16443]	NKAIN2	ENST00000640160	NKAIN2-206	154215	chr8	91520166	trans	124818399	124823623
R_L1_111	ENST00000678199.1	-4.76957	2.06084e-06	0.00575703	-0.17366	ENST00000678199	ENSG00000135486	12	q13.13	54280193	54287088	heterogeneous nuclear ribonucleoprotein A1 [Source:HGNC Symbol;Acc:HGNC:5031]	HNRNPA1	ENST00000678199	HNRNPA1-253	3178	chr8	91520166	trans	54284258	54286732
R_L1_111	ENST00000488542.6	-4.74195	2.35713e-06	0.00635479	-0.139222	ENST00000488542	ENSG00000161249	19	q13.12	35497220	35513658	dermokine [Source:HGNC Symbol;Acc:HGNC:25063]	DMKN	ENST00000488542	DMKN-251	93099	chr8	91520166	trans	35497220	35510427
R_L1_111	ENST00000664753.1	-4.69354	2.97791e-06	0.00754895	-0.183569	ENST00000664753	ENSG00000225791	6	p12.2	52576787	52643058	TRAM2 antisense RNA 1 (head to head) [Source:HGNC Symbol;Acc:HGNC:48663]	TRAM2-AS1	ENST00000664753	TRAM2-AS1-212	401264	chr8	91520166	trans	52577307	52583974
R_L1_111	ENST00000519931.5	-4.67945	3.18628e-06	0.00793415	-0.97207	ENST00000519931	ENSG00000155506	5	q33.2	154682986	154817605	La ribonucleoprotein 1, translational regulator [Source:HGNC Symbol;Acc:HGNC:29531]	LARP1	ENST00000519931	LARP1-210	23367	chr8	91520166	trans	154756411	154793824
R_L1_111	ENST00000565702.1	-4.67475	3.25884e-06	0.00806495	-0.539361	ENST00000565702	ENSG00000261792	15	q13.2	30098826	30102093	dynamin 1 pseudogene 28 [Source:HGNC Symbol;Acc:HGNC:35175]	DNM1P28	ENST00000565702	DNM1P28-201	NA	chr8	91520166	trans	30098826	30102093
R_L1_111	ENST00000429533.6	-4.67201	3.30181e-06	0.00814265	-0.939824	ENST00000429533	ENSG00000116871	1	p34.3	36155579	36180849	MAP7 domain containing 1 [Source:HGNC Symbol;Acc:HGNC:25514]	MAP7D1	ENST00000429533	MAP7D1-205	55700	chr8	91520166	trans	36155579	36175008
R_L1_111	ENST00000641306.1	-4.66328	3.44263e-06	0.0083915	-0.244939	ENST00000641306	ENSG00000109339	4	q21.3	85990007	86594625	mitogen-activated protein kinase 10 [Source:HGNC Symbol;Acc:HGNC:6872]	MAPK10	ENST00000641306	MAPK10-299	5602	chr8	91520166	trans	86016799	86359997
R_L1_111	ENST00000520042.5	-4.66183	3.46663e-06	0.00843566	-0.12608	ENST00000520042	ENSG00000105808	7	q22.1	102579646	102616756	RAS p21 protein activator 4 [Source:HGNC Symbol;Acc:HGNC:23181]	RASA4	ENST00000520042	RASA4-207	10156	chr8	91520166	trans	102602324	102612142
R_L1_111	ENST00000392764.5	-4.61283	4.37605e-06	0.0100073	-0.150374	ENST00000392764	ENSG00000169064	3	q26.1	167239843	167407874	zinc finger B-box domain containing [Source:HGNC Symbol;Acc:HGNC:26245]	ZBBX	ENST00000392764	ZBBX-202	79740	chr8	91520166	trans	167240632	167380283
R_L1_111	ENST00000668967.1	-4.60109	4.62585e-06	0.0104167	-0.642201	ENST00000668967	ENSG00000228208	1	q41	218459265	218525978	long intergenic non-protein coding RNA 2869 [Source:HGNC Symbol;Acc:HGNC:32045]	LINC02869	ENST00000668967	LINC02869-204	440714	chr8	91520166	trans	218494822	218525976
R_L1_111	ENST00000536926.5	-4.59091	4.85356e-06	0.0107845	-0.845678	ENST00000536926	NA	NA	NA	NA	NA	NA	NA	NA	NA	NA	chr8	91520166	trans	NA	NA
R_L1_111	ENST00000491205.1	-4.58429	5.00715e-06	0.0110333	-1.61924	ENST00000491205	ENSG00000155962	X	q28	155276211	155334657	chloride intracellular channel 2 [Source:HGNC Symbol;Acc:HGNC:2063]	CLIC2	ENST00000491205	CLIC2-204	1193	chr8	91520166	trans	155279269	155334427
R_L1_111	ENST00000607931.1	-4.57374	5.2619e-06	0.0114444	-0.149321	ENST00000607931	ENSG00000204054	9	q34.11	129476946	129513687	long intergenic non-protein coding RNA 963 [Source:HGNC Symbol;Acc:HGNC:48716]	LINC00963	ENST00000607931	LINC00963-209	NA	chr8	91520166	trans	129495445	129502608
R_L1_111	ENST00000513328.6	-4.5701	5.3526e-06	0.0115843	-0.465013	ENST00000513328	ENSG00000087274	4	p16.3	2843844	2930076	adducin 1 [Source:HGNC Symbol;Acc:HGNC:243]	ADD1	ENST00000513328	ADD1-216	118	chr8	91520166	trans	2843973	2929307
R_L1_111	ENST00000266039.7	-4.56012	5.60905e-06	0.0119745	-11.4501	ENST00000266039	ENSG00000007402	3	p21.31	50362613	50504244	calcium voltage-gated channel auxiliary subunit alpha2delta 2 [Source:HGNC Symbol;Acc:HGNC:1400]	CACNA2D2	ENST00000266039	CACNA2D2-201	9254	chr8	91520166	trans	50362802	50503597
R_L1_111	ENST00000586004.1	-4.5573	5.68358e-06	0.0120925	-0.0782253	ENST00000586004	ENSG00000105376	19	p13.2	10289952	10296778	intercellular adhesion molecule 5 [Source:HGNC Symbol;Acc:HGNC:5348]	ICAM5	ENST00000586004	ICAM5-202	7087	chr8	91520166	trans	10290024	10291708
R_L1_111	ENST00000488100.6	-4.55152	5.83929e-06	0.0123282	-0.085722	ENST00000488100	ENSG00000180999	1	q24.3	172420685	172468831	chromosome 1 open reading frame 105 [Source:HGNC Symbol;Acc:HGNC:29591]	C1orf105	ENST00000488100	C1orf105-205	92346	chr8	91520166	trans	172445139	172465681
R_L1_111	ENST00000680684.1	-4.53829	6.21168e-06	0.0128922	-0.194775	ENST00000680684	ENSG00000123983	2	q36.1	222860942	222944639	acyl-CoA synthetase long chain family member 3 [Source:HGNC Symbol;Acc:HGNC:3570]	ACSL3	ENST00000680684	ACSL3-227	2181	chr8	91520166	trans	222861628	222944609
R_L1_111	ENST00000441649.1	-4.5325	6.38146e-06	0.0131522	-0.494008	ENST00000441649	ENSG00000188859	1	q24.1	166057426	166167001	family with sequence similarity 78 member B [Source:HGNC Symbol;Acc:HGNC:13495]	FAM78B	ENST00000441649	FAM78B-204	149297	chr8	91520166	trans	166059901	166166234
R_L1_111	ENST00000419020.1	-4.51303	6.9864e-06	0.0140345	-3.32839	ENST00000419020	ENSG00000198563	6	p21.33	31530219	31542448	DExD-box helicase 39B [Source:HGNC Symbol;Acc:HGNC:13917]	DDX39B	ENST00000419020	DDX39B-205	7919	chr8	91520166	trans	31538882	31542003
R_L1_111	ENST00000589913.6	-4.49783	7.49625e-06	0.0147674	-17.6027	ENST00000589913	ENSG00000131469	17	q21.31	42998273	43002959	ribosomal protein L27 [Source:HGNC Symbol;Acc:HGNC:10328]	RPL27	ENST00000589913	RPL27-206	6155	chr8	91520166	trans	42998471	43002959
R_L1_111	ENST00000510340.5	-4.49666	7.53697e-06	0.0148238	-0.182081	ENST00000510340	ENSG00000109576	4	q33	170060222	170091699	aminoadipate aminotransferase [Source:HGNC Symbol;Acc:HGNC:17929]	AADAT	ENST00000510340	AADAT-207	51166	chr8	91520166	trans	170070619	170089394
R_L1_111	ENST00000614750.1	-4.48536	7.94095e-06	0.0153915	-23.4219	ENST00000614750	ENSG00000143862	1	q32.1	202133404	202144743	ADP ribosylation factor like GTPase 8A [Source:HGNC Symbol;Acc:HGNC:25192]	ARL8A	ENST00000614750	ARL8A-204	127829	chr8	91520166	trans	202133404	202144743
R_L1_111	ENST00000641379.1	-4.47063	8.49885e-06	0.0161518	-0.14509	ENST00000641379	ENSG00000109339	4	q21.3	85990007	86594625	mitogen-activated protein kinase 10 [Source:HGNC Symbol;Acc:HGNC:6872]	MAPK10	ENST00000641379	MAPK10-308	5602	chr8	91520166	trans	86016491	86360055
R_L1_111	ENST00000502744.1	-4.46885	8.56889e-06	0.0162477	-0.013363	ENST00000502744	ENSG00000164035	4	q24	100395341	100880126	endomucin [Source:HGNC Symbol;Acc:HGNC:16041]	EMCN	ENST00000502744	EMCN-205	51705	chr8	91520166	trans	100483377	100517998
R_L1_111	ENST00000670985.1	-4.46839	8.58688e-06	0.0162706	-0.0487514	ENST00000670985	ENSG00000204334	2	q31.1	170766878	170798977	glutamate rich 2 [Source:HGNC Symbol;Acc:HGNC:44395]	ERICH2	ENST00000670985	ERICH2-213	285141	chr8	91520166	trans	170771277	170778655
R_L1_111	ENST00000630181.2	-4.45704	9.04677e-06	0.0168879	-1.63698	ENST00000630181	ENSG00000185420	1	q44	245749342	246507312	SET and MYND domain containing 3 [Source:HGNC Symbol;Acc:HGNC:15513]	SMYD3	ENST00000630181	SMYD3-218	64754	chr8	91520166	trans	245749342	246417409
R_L1_111	ENST00000426579.2	-4.45508	9.1285e-06	0.0169993	-0.0149173	ENST00000426579	ENSG00000225727	13	q14.11	44437057	44464921	filamin A interacting protein 1-like (FILIP1L) pseudogene		ENST00000426579		NA	chr8	91520166	trans	44437207	44452827
R_L1_111	ENST00000675509.1	-4.44428	9.59202e-06	0.0176141	-0.0144624	ENST00000675509	ENSG00000185900	8	p11.21	43093498	43131180	protein O-mannose kinase [Source:HGNC Symbol;Acc:HGNC:26267]	POMK	ENST00000675509	POMK-214	84197	chr8	91520166	trans	43093504	43097615
R_L1_111	ENST00000625395.1	-4.44031	9.76773e-06	0.0178428	-0.0118246	ENST00000625395	ENSG00000100934	14	q21.1	39031919	39109646	SEC23 homolog A, COPII coat complex component [Source:HGNC Symbol;Acc:HGNC:10701]	SEC23A	ENST00000625395	SEC23A-215	10484	chr8	91520166	trans	39094978	39096118
R_L1_112	ENST00000665641.1	5.26822	1.61818e-07	0.000838524	0.0537641	ENST00000665641	ENSG00000189238	12	q24.32	126723412	126749027	long intergenic non-protein coding RNA 943 [Source:HGNC Symbol;Acc:HGNC:48639]	LINC00943	ENST00000665641	LINC00943-237	100507206	chr8	125582877	trans	126736986	126745332
R_L1_112	ENST00000417355.1	5.11059	3.70637e-07	0.00158443	0.0425151	ENST00000417355	ENSG00000230432	2	q35	219299002	219304130	novel transcript		ENST00000417355		NA	chr8	125582877	trans	219299002	219304130
R_L1_112	ENST00000531959.5	4.90189	1.07248e-06	0.00353885	0.0158902	ENST00000531959	ENSG00000135365	11	p11.2	45929319	46121454	PHD finger protein 21A [Source:HGNC Symbol;Acc:HGNC:24156]	PHF21A	ENST00000531959	PHF21A-215	51317	chr8	125582877	trans	45971348	46092205
R_L1_112	ENST00000659209.1	4.85568	1.3497e-06	0.00420586	0.0305427	ENST00000659209	ENSG00000215386	21	q21.1	15928296	16646364	mir-99a-let-7c cluster host gene [Source:HGNC Symbol;Acc:HGNC:1274]	MIR99AHG	ENST00000659209	MIR99AHG-261	388815	chr8	125582877	trans	16420381	16627208
R_L1_112	ENST00000624649.1	4.77421	2.01471e-06	0.00566057	11.5829	ENST00000624649	ENSG00000279453	6	q22.31	122436789	122439223	TEC		ENST00000624649		NA	chr8	125582877	trans	122436789	122439223
R_L1_112	ENST00000528315.1	4.77139	2.04264e-06	0.00571906	0.040216	ENST00000528315	ENSG00000177685	11	p15.5	826144	831991	calcium release activated channel regulator 2B [Source:HGNC Symbol;Acc:HGNC:28703]	CRACR2B	ENST00000528315	CRACR2B-206	283229	chr8	125582877	trans	826144	828711
R_L1_112	ENST00000594625.5	4.58838	4.91174e-06	0.010878	0.0421758	ENST00000594625	ENSG00000130479	19	p13.11	17719242	17734513	microtubule associated protein 1S [Source:HGNC Symbol;Acc:HGNC:15715]	MAP1S	ENST00000594625	MAP1S-207	55201	chr8	125582877	trans	17719242	17725953
R_L1_112	ENST00000265854.12	-4.5651	5.4796e-06	0.0117808	-41.2535	ENST00000265854	ENSG00000002822	7	p22.3	1815793	2233243	mitotic arrest deficient 1 like 1 [Source:HGNC Symbol;Acc:HGNC:6762]	MAD1L1	ENST00000265854	MAD1L1-201	8379	chr8	125582877	trans	1815795	2232945
R_L1_112	ENST00000621231.4	4.52971	6.4651e-06	0.0132777	1.4052	ENST00000621231	ENSG00000111879	6	q22.31	118959763	119149387	family with sequence similarity 184 member A [Source:HGNC Symbol;Acc:HGNC:20991]	FAM184A	ENST00000621231	FAM184A-214	79632	chr8	125582877	trans	118959829	119078647
R_L1_114	ENST00000677630.1	7.26877	6.33801e-13	4.38093e-08	0.0403718	ENST00000677630	ENSG00000102359	X	q22.1	100644195	100675788	sushi repeat containing protein X-linked 2 [Source:HGNC Symbol;Acc:HGNC:30668]	SRPX2	ENST00000677630	SRPX2-210	27286	chr8	128452923	trans	100650577	100667407
R_L1_114	ENST00000637469.1	7.14851	1.48002e-12	8.93488e-08	0.0118831	ENST00000637469	ENSG00000111961	6	q24.3	148272304	148552044	SAM and SH3 domain containing 1 [Source:HGNC Symbol;Acc:HGNC:19182]	SASH1	ENST00000637469	SASH1-208	23328	chr8	128452923	trans	148440377	148519762
R_L1_114	ENST00000626451.2	7.14851	1.48002e-12	8.93488e-08	0.0129464	ENST00000626451	ENSG00000226312	2	q33.1	201140278	201157823	CFLAR antisense RNA 1 [Source:HGNC Symbol;Acc:HGNC:14437]	CFLAR-AS1	ENST00000626451	CFLAR-AS1-212	65072	chr8	128452923	trans	201140328	201151160
R_L1_114	ENST00000485930.1	7.14851	1.48002e-12	8.93488e-08	0.0160785	ENST00000485930	ENSG00000100023	22	q11.21	21666000	21700015	peptidylprolyl isomerase like 2 [Source:HGNC Symbol;Acc:HGNC:9261]	PPIL2	ENST00000485930	PPIL2-209	23759	chr8	128452923	trans	21672330	21673609
R_L1_114	ENST00000677702.1	7.11449	1.87698e-12	1.09331e-07	0.0301773	ENST00000677702	ENSG00000105723	19	q13.2	42226225	42242625	glycogen synthase kinase 3 alpha [Source:HGNC Symbol;Acc:HGNC:4616]	GSK3A	ENST00000677702	GSK3A-219	2931	chr8	128452923	trans	42230222	42232149
R_L1_114	ENST00000581842.5	6.59499	6.23636e-11	1.8122e-06	0.150753	ENST00000581842	ENSG00000087191	17	q23.3	63827152	63832026	proteasome 26S subunit, ATPase 5 [Source:HGNC Symbol;Acc:HGNC:9552]	PSMC5	ENST00000581842	PSMC5-211	5705	chr8	128452923	trans	63827446	63830925
R_L1_114	ENST00000595880.5	6.38565	2.39283e-10	5.22197e-06	0.0523956	ENST00000595880	ENSG00000104774	19	p13.13	12646511	12666742	mannosidase alpha class 2B member 1 [Source:HGNC Symbol;Acc:HGNC:6826]	MAN2B1	ENST00000595880	MAN2B1-213	4125	chr8	128452923	trans	12652199	12657379
R_L1_114	ENST00000528934.5	6.34711	3.05207e-10	6.31219e-06	0.0728736	ENST00000528934	ENSG00000149582	11	q23.3	118531041	118547280	transmembrane protein 25 [Source:HGNC Symbol;Acc:HGNC:25890]	TMEM25	ENST00000528934	TMEM25-218	84866	chr8	128452923	trans	118531203	118533477
R_L1_114	ENST00000652652.2	6.34457	3.10122e-10	6.39485e-06	0.188771	ENST00000652652	ENSG00000180769	4	q21.23	84965534	85011277	WDFY3 antisense RNA 2 [Source:HGNC Symbol;Acc:HGNC:21603]	WDFY3-AS2	ENST00000652652	WDFY3-AS2-225	404201	chr8	128452923	trans	84967017	85008707
R_L1_114	ENST00000409242.5	5.95427	3.381e-09	4.19812e-05	1.00539	ENST00000409242	ENSG00000081177	14	q24.1	69191498	69244020	exonuclease 3'-5' domain containing 2 [Source:HGNC Symbol;Acc:HGNC:20217]	EXD2	ENST00000409242	EXD2-204	55218	chr8	128452923	trans	69191806	69241449
R_L1_114	ENST00000650161.1	5.94113	3.65547e-09	4.45893e-05	0.0620864	ENST00000650161	ENSG00000227036	17	q24.3	72290091	72640472	long intergenic non-protein coding RNA 511 [Source:HGNC Symbol;Acc:HGNC:43564]	LINC00511	ENST00000650161	LINC00511-284	400619	chr8	128452923	trans	72428267	72592692
R_L1_114	ENST00000506343.5	5.71763	1.34678e-08	0.000122733	0.050482	ENST00000506343	ENSG00000145555	5	p15.1	16661907	16936288	myosin X [Source:HGNC Symbol;Acc:HGNC:7593]	MYO10	ENST00000506343	MYO10-204	4651	chr8	128452923	trans	16702999	16741910
R_L1_114	ENST00000657133.1	5.57022	3.10588e-08	0.000234754	0.0660097	ENST00000657133	ENSG00000226995	20	p12.3	5426892	5471094	long intergenic non-protein coding RNA 658 [Source:HGNC Symbol;Acc:HGNC:44315]	LINC00658	ENST00000657133	LINC00658-224	100507629	chr8	128452923	trans	5431989	5445740
R_L1_114	ENST00000440009.1	5.48452	5.00293e-08	0.000339435	0.112625	ENST00000440009	ENSG00000226609	9	q32	112748902	112750565	SNX30 divergent transcript [Source:HGNC Symbol;Acc:HGNC:55835]	SNX30-DT	ENST00000440009	SNX30-DT-201	NA	chr8	128452923	trans	112748902	112750456
R_L1_114	ENST00000409820.2	5.37026	9.35016e-08	0.000550252	0.0278013	ENST00000409820	ENSG00000198130	2	q32.2	190189735	190344193	3-hydroxyisobutyryl-CoA hydrolase [Source:HGNC Symbol;Acc:HGNC:4908]	HIBCH	ENST00000409820	HIBCH-205	26275	chr8	128452923	trans	190208880	190250503
R_L1_114	ENST00000586624.1	5.30933	1.29878e-07	0.000708167	0.046064	ENST00000586624	ENSG00000011332	19	q13.2	38211006	38229714	double PHD fingers 1 [Source:HGNC Symbol;Acc:HGNC:20225]	DPF1	ENST00000586624	DPF1-216	8193	chr8	128452923	trans	38219029	38228693
R_L1_114	ENST00000537702.5	5.30927	1.2992e-07	0.000708355	0.0602027	ENST00000537702	ENSG00000172915	13	q13.3	34942270	35673022	neurobeachin [Source:HGNC Symbol;Acc:HGNC:7648]	NBEA	ENST00000537702	NBEA-206	26960	chr8	128452923	trans	35476675	35672720
R_L1_114	ENST00000515245.5	5.30787	1.30902e-07	0.000712699	0.317108	ENST00000515245	ENSG00000291081	3	q22.1	130097782	130111506	novel transcript		ENST00000515245		NA	chr8	128452923	trans	130098965	130111431
R_L1_114	ENST00000630724.2	5.27738	1.54104e-07	0.000807748	0.0217063	ENST00000630724	ENSG00000226674	2	q22.3	144666312	145262988	testis expressed 41 [Source:HGNC Symbol;Acc:HGNC:48667]	TEX41	ENST00000630724	TEX41-297	401014	chr8	128452923	trans	145023253	145073690
R_L1_114	ENST00000514310.5	5.23094	1.97256e-07	0.000977112	0.178551	ENST00000514310	ENSG00000031003	5	q31.2	137937960	138051961	family with sequence similarity 13 member B [Source:HGNC Symbol;Acc:HGNC:1335]	FAM13B	ENST00000514310	FAM13B-211	51306	chr8	128452923	trans	138011890	138038606
R_L1_114	ENST00000684724.1	5.15245	2.98058e-07	0.00133951	0.224396	ENST00000684724	ENSG00000169031	2	q36.3	227164624	227314792	collagen type IV alpha 3 chain [Source:HGNC Symbol;Acc:HGNC:2204]	COL4A3	ENST00000684724	COL4A3-212	1285	chr8	128452923	trans	227309035	227314202
R_L1_114	ENST00000647136.1	5.11899	3.5481e-07	0.00153266	0.138573	ENST00000647136	ENSG00000111913	6	p22.3	24804282	25042170	RHO family interacting cell polarization regulator 2 [Source:HGNC Symbol;Acc:HGNC:13872]	RIPOR2	ENST00000647136	RIPOR2-216	9750	chr8	128452923	trans	24839994	24910885
R_L1_114	ENST00000512297.1	5.01171	6.16196e-07	0.00232805	0.334661	ENST00000512297	ENSG00000075539	4	p11	48497357	48780322	FRY like transcription coactivator [Source:HGNC Symbol;Acc:HGNC:29127]	FRYL	ENST00000512297	FRYL-214	285527	chr8	128452923	trans	48531301	48540535
R_L1_114	ENST00000554334.5	5.00239	6.46146e-07	0.00241297	9.55348	ENST00000554334	ENSG00000257365	14	q23.3	64986895	65062652	farnesyltransferase, CAAX box, beta [Source:HGNC Symbol;Acc:HGNC:3785]	FNTB	ENST00000554334	FNTB-203	2342	chr8	128452923	trans	65015538	65062652
R_L1_114	ENST00000289290.7	4.99852	6.58974e-07	0.00245047	0.423912	ENST00000289290	ENSG00000102024	X	q23	115561174	115650861	plastin 3 [Source:HGNC Symbol;Acc:HGNC:9091]	PLS3	ENST00000289290	PLS3-201	5358	chr8	128452923	trans	115561228	115649758
R_L1_114	ENST00000667855.1	4.99598	6.67547e-07	0.00247557	0.0412491	ENST00000667855	ENSG00000188825	17	q21.31	43338741	43389226	long intergenic non-protein coding RNA 910 [Source:HGNC Symbol;Acc:HGNC:44361]	LINC00910	ENST00000667855	LINC00910-222	NA	chr8	128452923	trans	43371082	43388334
R_L1_114	ENST00000638150.1	4.97704	7.34873e-07	0.0026624	0.059338	ENST00000638150	ENSG00000182389	2	q23.3	151832771	152099167	calcium voltage-gated channel auxiliary subunit beta 4 [Source:HGNC Symbol;Acc:HGNC:1404]	CACNB4	ENST00000638150	CACNB4-274	785	chr8	128452923	trans	151839001	151973940
R_L1_114	ENST00000680308.1	4.93599	9.04003e-07	0.00311466	0.103482	ENST00000680308	ENSG00000058056	3	q26.33	179653032	179804366	ubiquitin specific peptidase 13 [Source:HGNC Symbol;Acc:HGNC:12611]	USP13	ENST00000680308	USP13-233	8975	chr8	128452923	trans	179784048	179789142
R_L1_114	ENST00000649939.1	4.91521	1.00335e-06	0.00336809	0.1478	ENST00000649939	ENSG00000119139	9	q21.11	69121264	69274615	tight junction protein 2 [Source:HGNC Symbol;Acc:HGNC:11828]	TJP2	ENST00000649939	TJP2-224	9414	chr8	128452923	trans	69204990	69221081
R_L1_114	ENST00000494277.5	4.88182	1.18541e-06	0.00381468	0.0596722	ENST00000494277	ENSG00000107984	10	q21.1	52314281	52318042	dickkopf WNT signaling pathway inhibitor 1 [Source:HGNC Symbol;Acc:HGNC:2891]	DKK1	ENST00000494277	DKK1-204	22943	chr8	128452923	trans	52315057	52318042
R_L1_114	ENST00000530714.6	4.8612	1.31328e-06	0.00412003	0.0724872	ENST00000530714	ENSG00000007372	11	p13	31784779	31817961	paired box 6 [Source:HGNC Symbol;Acc:HGNC:8620]	PAX6	ENST00000530714	PAX6-222	5080	chr8	128452923	trans	31801464	31803673
R_L1_114	ENST00000482307.1	4.84867	1.39736e-06	0.00431478	0.0573487	ENST00000482307	ENSG00000151576	3	q13.31	114005833	114088422	queuine tRNA-ribosyltransferase accessory subunit 2 [Source:HGNC Symbol;Acc:HGNC:25771]	QTRT2	ENST00000482307	QTRT2-210	79691	chr8	128452923	trans	114065244	114076844
R_L1_114	ENST00000466617.5	4.82077	1.60368e-06	0.00477532	0.11878	ENST00000466617	ENSG00000173175	3	q21.1	123282296	123449090	adenylate cyclase 5 [Source:HGNC Symbol;Acc:HGNC:236]	ADCY5	ENST00000466617	ADCY5-203	111	chr8	128452923	trans	123282320	123404561
R_L1_114	ENST00000656528.1	4.78001	1.95854e-06	0.00554118	0.0297481	ENST00000656528	ENSG00000267337	18	q12.3	44280768	44579953	long intergenic non-protein coding RNA 1478 [Source:HGNC Symbol;Acc:HGNC:51121]	LINC01478	ENST00000656528	LINC01478-207	101927921	chr8	128452923	trans	44280774	44531655
R_L1_114	ENST00000528282.5	4.7795	1.96343e-06	0.00555178	1.56098	ENST00000528282	ENSG00000079819	6	q23.2	130839347	131063322	erythrocyte membrane protein band 4.1 like 2 [Source:HGNC Symbol;Acc:HGNC:3379]	EPB41L2	ENST00000528282	EPB41L2-220	2037	chr8	128452923	trans	130839347	131000767
R_L1_114	ENST00000492627.5	4.76811	2.07554e-06	0.00578869	0.0681741	ENST00000492627	ENSG00000110651	11	p15.5	2376177	2397802	CD81 molecule [Source:HGNC Symbol;Acc:HGNC:1701]	CD81	ENST00000492627	CD81-209	975	chr8	128452923	trans	2382460	2397016
R_L1_114	ENST00000569244.6	4.75766	2.18398e-06	0.00600796	0.513979	ENST00000569244	ENSG00000168872	16	q22.1	70346861	70373383	DEAD-box helicase 19A [Source:HGNC Symbol;Acc:HGNC:25628]	DDX19A	ENST00000569244	DDX19A-212	55308	chr8	128452923	trans	70346901	70360865
R_L1_114	ENST00000503457.1	4.73879	2.39351e-06	0.00642807	0.0520006	ENST00000503457	ENSG00000129116	4	q32.3	168497052	168928457	palladin, cytoskeletal associated protein [Source:HGNC Symbol;Acc:HGNC:17068]	PALLD	ENST00000503457	PALLD-204	23022	chr8	128452923	trans	168654732	168690701
R_L1_114	ENST00000639199.1	4.73695	2.41502e-06	0.00647036	0.900357	ENST00000639199	ENSG00000108433	17	q21.32	46923075	46975524	golgi SNAP receptor complex member 2 [Source:HGNC Symbol;Acc:HGNC:4431]	GOSR2	ENST00000639199	GOSR2-225	9570	chr8	128452923	trans	46923130	46966960
R_L1_114	ENST00000679136.1	4.73247	2.46792e-06	0.00657526	0.629092	ENST00000679136	ENSG00000256043	4	q32.1	155921580	155953912	cathepsin O [Source:HGNC Symbol;Acc:HGNC:2542]	CTSO	ENST00000679136	CTSO-204	1519	chr8	128452923	trans	155924384	155953863
R_L1_114	ENST00000670327.1	4.71643	2.66696e-06	0.00696567	0.79847	ENST00000670327	ENSG00000203875	6	q14.3	85650491	85678932	small nucleolar RNA host gene 5 [Source:HGNC Symbol;Acc:HGNC:21026]	SNHG5	ENST00000670327	SNHG5-280	NA	chr8	128452923	trans	85677096	85678736
R_L1_114	ENST00000675314.1	4.71052	2.74416e-06	0.00711305	0.0888322	ENST00000675314	ENSG00000130294	2	q37.3	240713761	240824293	kinesin family member 1A [Source:HGNC Symbol;Acc:HGNC:888]	KIF1A	ENST00000675314	KIF1A-242	547	chr8	128452923	trans	240788051	240789312
R_L1_114	ENST00000509742.1	4.70541	2.81247e-06	0.00724275	0.120469	ENST00000509742	ENSG00000071242	6	q27	166409364	166906451	ribosomal protein S6 kinase A2 [Source:HGNC Symbol;Acc:HGNC:10431]	RPS6KA2	ENST00000509742	RPS6KA2-210	6196	chr8	128452923	trans	166412296	166423984
R_L1_114	ENST00000629464.2	4.67875	3.19689e-06	0.00795172	0.163717	ENST00000629464	ENSG00000231731	2	q14.3	127455394	127514623	novel transcript, antisense to IWS1		ENST00000629464		NA	chr8	128452923	trans	127467825	127505808
R_L1_114	ENST00000466290.1	4.67762	3.2143e-06	0.00798357	0.890366	ENST00000466290	ENSG00000204351	6	p21.33	31959116	31969818	Ski2 like RNA helicase [Source:HGNC Symbol;Acc:HGNC:10898]	SKIV2L	ENST00000466290	SKIV2L-205	6499	chr8	128452923	trans	31961497	31963010
R_L1_114	ENST00000673745.1	4.66258	3.45423e-06	0.00841294	0.0652593	ENST00000673745	ENSG00000099139	9	q21.13	75890644	76362975	proprotein convertase subtilisin/kexin type 5 [Source:HGNC Symbol;Acc:HGNC:8747]	PCSK5	ENST00000673745	PCSK5-206	5125	chr8	128452923	trans	76296748	76321577
R_L1_114	ENST00000532025.1	4.65823	3.52659e-06	0.0085435	0.301987	ENST00000532025	ENSG00000185627	11	p15.5	236966	252984	proteasome 26S subunit, non-ATPase 13 [Source:HGNC Symbol;Acc:HGNC:9558]	PSMD13	ENST00000532025	PSMD13-211	5719	chr8	128452923	trans	251227	252845
R_L1_114	ENST00000555270.5	4.64285	3.79499e-06	0.00901812	1.60876	ENST00000555270	ENSG00000165804	14	q11.2	21090077	21104722	zinc finger protein 219 [Source:HGNC Symbol;Acc:HGNC:13011]	ZNF219	ENST00000555270	ZNF219-208	51222	chr8	128452923	trans	21092663	21094500
R_L1_114	ENST00000378702.8	4.63471	3.94474e-06	0.00927568	0.117562	ENST00000378702	ENSG00000198947	X	p21.1	31097677	33339609	dystrophin [Source:HGNC Symbol;Acc:HGNC:2928]	DMD	ENST00000378702	DMD-209	1756	chr8	128452923	trans	31121184	31266857
R_L1_114	ENST00000664162.1	4.60404	4.56196e-06	0.000908825	0.0588687	ENST00000664162	ENSG00000229140	8	q24.21	128634199	129683770	CCDC26 long non-coding RNA [Source:HGNC Symbol;Acc:HGNC:28416]	CCDC26	ENST00000664162	CCDC26-249	137196	chr8	128452923	cis	129216467	129574759
R_L1_114	ENST00000392461.7	4.60373	4.56848e-06	0.0103265	0.0597474	ENST00000392461	ENSG00000073282	3	q28	189631389	189897276	tumor protein p63 [Source:HGNC Symbol;Acc:HGNC:15979]	TP63	ENST00000392461	TP63-205	8626	chr8	128452923	trans	189789801	189894231
R_L1_114	ENST00000512373.5	4.60062	4.63611e-06	0.0104328	0.234749	ENST00000512373	ENSG00000138772	4	q21.21	78551747	78610451	annexin A3 [Source:HGNC Symbol;Acc:HGNC:541]	ANXA3	ENST00000512373	ANXA3-207	306	chr8	128452923	trans	78551827	78582291
R_L1_114	ENST00000655293.1	4.5944	4.77433e-06	0.0106593	0.0618907	ENST00000655293	ENSG00000261260	16	q22.2	71288775	71309963	novel transcript		ENST00000655293		102723786	chr8	128452923	trans	71288789	71309963
R_L1_114	ENST00000511035.5	4.59022	4.8692e-06	0.0108098	0.0299795	ENST00000511035	ENSG00000114547	3	q21.2	125969160	125983454	rhophilin associated tail protein 1B [Source:HGNC Symbol;Acc:HGNC:31927]	ROPN1B	ENST00000511035	ROPN1B-206	152015	chr8	128452923	trans	125969213	125973143
R_L1_114	ENST00000513430.5	4.57633	5.19808e-06	0.0113409	0.0598829	ENST00000513430	ENSG00000168743	4	q24	105894775	106004027	nephronectin [Source:HGNC Symbol;Acc:HGNC:27405]	NPNT	ENST00000513430	NPNT-213	255743	chr8	128452923	trans	105898102	105938314
R_L1_114	ENST00000416660.1	4.57064	5.33896e-06	0.0115649	0.0998286	ENST00000416660	ENSG00000163959	3	q29	196211487	196243178	solute carrier family 51 subunit alpha [Source:HGNC Symbol;Acc:HGNC:29955]	SLC51A	ENST00000416660	SLC51A-203	200931	chr8	128452923	trans	196211487	196217870
R_L1_114	ENST00000667918.1	4.52555	6.59132e-06	0.013461	8.54123	ENST00000667918	ENSG00000245498	11	q24.2	124800424	124834487	MSANTD2 antisense RNA 1 [Source:HGNC Symbol;Acc:HGNC:55601]	MSANTD2-AS1	ENST00000667918	MSANTD2-AS1-216	100507283	chr8	128452923	trans	124800454	124809517
R_L1_114	ENST00000669303.1	4.52205	6.69953e-06	0.0136162	0.0143544	ENST00000669303	ENSG00000257771	12	q13.12	49900311	49932764	long intergenic non-protein coding RNA 2395 [Source:HGNC Symbol;Acc:HGNC:53322]	LINC02395	ENST00000669303	LINC02395-251	101927292	chr8	128452923	trans	49911903	49930337
R_L1_114	ENST00000505375.5	4.50117	7.38117e-06	0.0146055	0.0593552	ENST00000505375	ENSG00000150625	4	q34.2	175632934	176002664	glycoprotein M6A [Source:HGNC Symbol;Acc:HGNC:4460]	GPM6A	ENST00000505375	GPM6A-207	2823	chr8	128452923	trans	175651940	175812264
R_L1_114	ENST00000627784.2	4.48893	7.81131e-06	0.0152084	0.34135	ENST00000627784	ENSG00000196628	18	q21.2	55222185	55664787	transcription factor 4 [Source:HGNC Symbol;Acc:HGNC:11634]	TCF4	ENST00000627784	TCF4-260	6925	chr8	128452923	trans	55350902	55588150
R_L1_114	ENST00000504008.1	4.47429	8.35689e-06	0.0159629	0.12079	ENST00000504008	ENSG00000163633	4	q21.3	86876205	86892422	chromosome 4 open reading frame 36 [Source:HGNC Symbol;Acc:HGNC:28386]	C4orf36	ENST00000504008	C4orf36-203	132989	chr8	128452923	trans	86887871	86892413
R_L1_114	ENST00000412901.5	4.46806	8.60014e-06	0.0162887	0.297928	ENST00000412901	ENSG00000163702	3	p25.3	9917074	9933630	interleukin 17 receptor C [Source:HGNC Symbol;Acc:HGNC:18358]	IL17RC	ENST00000412901	IL17RC-204	84818	chr8	128452923	trans	9917098	9933233
R_L1_114	ENST00000619207.1	4.46751	8.62181e-06	0.0163184	0.533875	ENST00000619207	ENSG00000163214	2	p22.1	38797729	38875934	DExH-box helicase 57 [Source:HGNC Symbol;Acc:HGNC:20086]	DHX57	ENST00000619207	DHX57-209	90957	chr8	128452923	trans	38861786	38875934
R_L1_114	ENST00000436754.5	4.43825	9.86032e-06	0.0179624	0.146494	ENST00000436754	ENSG00000120913	8	p21.3	22578279	22598025	PDZ and LIM domain 2 [Source:HGNC Symbol;Acc:HGNC:13992]	PDLIM2	ENST00000436754	PDLIM2-211	64236	chr8	128452923	trans	22580151	22585162
[truncated: 7,511 more rows]
