# Supplementary material for: Reference LINE-1 insertion polymorphisms correlate with Parkinson’s disease progression and differential transcript expression in the PPMI cohort
Source: Sci Rep. 2023 Aug 24;13:13857. doi: 10.1038/s41598-023-41052-1 (PMC10449770; doi:10.1038/s41598-023-41052-1)
Supplement: Supplementary file 3 — Dataset S3. [file 41598_2023_41052_MOESM3_ESM.xlsx]

## Sheet: Sheet1
Supplementary Data 3: Description of 114 clinical, biochemical and imaging traits used in this study.
Variable	Description
ab_asyn	Ratio of CSF A-beta 1-42 to CSF Alpha-synuclein (2016 assay)
abeta	CSF A-beta 1-42 (2016 assay)
ai_caudate	Caudate Asymmetry Index
ai_putamen	Putamen Asymmetry Index
ai_striatum	Striatum Asymmetry Index
asyn	CSF Alpha-synuclein (2016 assay)
bjlot	Benton Judgement of Line Orientation Score
caudate_l	Left caudate
caudate_r	Right caudate
changeDX	Change in Primary Diagnosis from Baseline to current visit
cogstate	Investigator Diagnosis of Cognitive State
con_caudate	Contralateral caudate
con_cdr	Contralateral count density ratio
con_putamen	Contralateral putamen
con_striatum	Contralateral striatum
ess	Epworth Sleepiness Scale Score
ess_cat	Categorical Epworth Sleepiness Scale Score
gds	Geriatric Depression Scale Score
gds_cat	Categorical Geriatric Depression Scale
hemo	CSF Hemoglobin (2016 assay)
hemohi	Categorical CSF hemoglobin
hi_caudate	Highest caudate measure
hi_putamen	Highest putamen measure
hi_striatum	Highest striatum measure
hvlt_discrimination	HVLT Discrimination Recognition
hvlt_immediaterecall	HVLT Immediate/Total Recall
hvlt_retention	HVLT Retention
hvltfprl	HVLT False Alarms
hvltrdly	HVLT Delayed Recall
hvltrec	HVLT Delayed Recognition
hy	Categorical Hoehn & Yahr (OFF State)
hy_on	Categorical Hoehn & Yahr (ON State)
ips_caudate	Ipsliateral caudate
ips_cdr	Ipsliateral count density ratio
ips_putamen	Ipsilateral putamen
ips_striatum	Ipsilateral striatum
l_cdr	Left count density ratio
l_striatum	Left striatum
LEDD	Total Levodopa Equivalent Daily Dose
lns	Letter Number Sequencing Score
low_caudate	Lowest caudate measure
low_putamen	Lowest putamen measure
low_striatum	Lowest striatum measure
MCI_testscores	MCI based on cognitive test scores (at least two cognitive test scores >1.5 SD below standardized mean)
mean_caudate	Mean caudate measure
mean_putamen	Mean putamen measure
mean_striatum	Mean striatum measure
moca	MOCA Score (adjusted for education)
mseadlg	Modified Schwab & England ADL Score
nhy	Hoehn & Yahr Stage
nhy_on	Hoehn & Yahr Stage (ON State)
np1anxs	MDS-UPDRS Part I Anxious Mood
np1apat	MDS-UPDRS Part I Apathy
np1cog	MDS-UPDRS Part I Cognitive Impairment
np1dds	MDS-UPDRS Part I Features of Dopamine Dysregulation Syndrome
np1dprs	MDS-UPDRS Part I Depressed Mood
np1fatg	MDS-UPDRS Part I Fatigue
np1hall	MDS-UPDRS Part I Hallucinations and Psychosis
pd_med_use	Use of PD Medications at the time of the Study Visit
primdiag	Most likely Primary Diagnosis
ptau	CSF p-tau (2016 assay)
ptau_ab	Ratio of CSF p-tau to CSF A-beta 1-42
ptau_asyn	Ratio of CSF p-tau to CSF Alpha-synuclein
ptau_tau	Ratio of CSF p-tau to CSF t-tau
putamen_l	Left putamen
putamen_r	Right putamen
quip	QUIP Score
quip_any	Any QUIP disorder
quip_buy	QUIP disorder - Buying
quip_eat	QUIP disorder - Eating
quip_gamble	QUIP disorder - Gambling
quip_hobby	QUIP disorder - Hobbies
quip_pund	QUIP disorder - Punding
quip_sex	QUIP disorder - Sex
quip_walk	QUIP disorder - Walking or Driving
r_cdr	Right count density ratio
r_striatum	Right striatum
rem	REM Sleep Behavior Disorder Questionnaire Score
rem_cat	Categorical REM Sleep Behavior Disorder
rem_q6	Categorical REM Sleep Behavior Disorder based on Question 6 only
rigidity	Total Rigidity Score (OFF State)
rigidity_on	Total Rigidity Score (ON State)
scopa	SCOPA-AUT Total Score
scopa_cv	SCOPA-AUT Cardiovascular Score
scopa_gi	SCOPA-AUT Gastrointestinal (GI) Score
scopa_pm	SCOPA-AUT Pupillomotor Score
scopa_sex	SCOPA-AUT Sexual Dysfunction Score
scopa_therm	SCOPA-AUT Thermoregulatory Score
scopa_ur	SCOPA-AUT Urinary Score
sdmtotal	Symbol Digit Modalities Score
sft	Semantic Fluency Total Score
stai	STAI Total Score
stai_state	STAI State Sub-score
stai_trait	STAI Trait Sub-score
tau	CSF t-tau (2016 assay)
tau_ab	Ratio of CSF t-tau to CSF A-beta 1-42
tau_asyn	Ratio of CSF t-tau to CSF Alpha-synuclein
td_pigd	TD/PIGD classification (OFF) - new categories
td_pigd_old	TD/PIGD classification (OFF) - original categories
td_pigd_old_on	TD/PIGD classification (ON) - original categories
td_pigd_on	TD/PIGD classification (ON) - new categories
tremor	Tremor Score (OFF)
tremor_on	Tremor Score (ON)
updrs_totscore	MDS-UPDRS Total Score (OFF)
updrs_totscore_on	MDS-UPDRS Total Score (ON)
updrs1_score	MDS-UPDRS Part I Score
updrs2_score	MDS-UPDRS Part II Score
updrs3_score	MDS-UPDRS Part III Score (OFF)
updrs3_score_on	MDS-UPDRS Part III Score (ON)
updrs4_score	MDS-UPDRS Part IV Score
urate	Serum Uric Acid
vltanim	Semantic Fluency Score - Animal subscore
vltfruit	Semantic Fluency Score - Fruit subscore
vltveg	Semantic Fluency Score - Vegetable subscore
