# Supplementary material for: Reference LINE-1 insertion polymorphisms correlate with Parkinson’s disease progression and differential transcript expression in the PPMI cohort
Source: Sci Rep. 2023 Aug 24;13:13857. doi: 10.1038/s41598-023-41052-1 (PMC10449770; doi:10.1038/s41598-023-41052-1)
Supplement: Supplementary file 4 — Dataset S4. [file 41598_2023_41052_MOESM4_ESM.xlsx]

## Sheet: AllTESpositionsPPMI
Supplementary Data 4: Chromosomal coordinates of reference LINE-1 elements. Subclass and intronic location are indicated.
LINE-1	chrom	chromosomal coordinates	subclass	location
R_L1_1	chr1	chr1:30567814-30568750	L1HS	intergenic
R_L1_102	chr7	chr7:96846651-96852680	L1HS	intergenic
R_L1_103	chr7	chr7:113776123-113782152	L1HS	intergenic
R_L1_105	chr7	chr7:141920660-141926712	L1HS	intergenic
R_L1_111	chr8	chr8:91520161-91521376	L1HS	intergenic
R_L1_112	chr8	chr8:125582887-125588889	L1HS	intergenic
R_L1_115	chr8	chr8:134070757-134076773	L1HS	intergenic
R_L1_117	chr9	chr9:12556931-12558893	L1HS	intergenic
R_L1_12	chr1	chr1:199469610-199470448	L1HS	intergenic
R_L1_120	chr10	chr10:6369618-6375667	L1HS	intergenic
R_L1_124	chr10	chr10:76586842-76591752	L1HS	intergenic
R_L1_125	chr10	chr10:79965585-79966876	L1HS	intergenic
R_L1_127	chr11	chr11:24327952-24334001	L1HS	intergenic
R_L1_128	chr11	chr11:49104094-49106078	L1HS	intergenic
R_L1_129	chr11	chr11:61084375-61086370	L1HS	intergenic
R_L1_13	chr1	chr1:218009228-218015252	L1HS	intergenic
R_L1_130	chr11	chr11:93136639-93142673	L1HS	intergenic
R_L1_131	chr11	chr11:95436217-95442246	L1HS	intergenic
R_L1_135	chr12	chr12:97717934-97718957	L1HS	intergenic
R_L1_138	chr13	chr13:58512333-58513869	L1HS	intergenic
R_L1_14	chr1	chr1:218072295-218073147	L1HS	intergenic
R_L1_141	chr14	chr14:83169530-83170119	L1HS	intergenic
R_L1_142	chr15	chr15:19816956-19818197	L1HS	intergenic
R_L1_143	chr15	chr15:29119272-29119609	L1HS	intergenic
R_L1_148	chr16	chr16:34214325-34218873	L1HS	intergenic
R_L1_15	chr1	chr1:238689073-238689321	L1HS	intergenic
R_L1_151	chr18	chr18:836733-837110	L1HS	intergenic
R_L1_153	chr18	chr18:37819738-37825798	L1HS	intergenic
R_L1_155	chr18	chr18:54426597-54426985	L1HS	intergenic
R_L1_156	chr19	chr19:51672692-51673783	L1HS	intergenic
R_L1_159	chr20	chr20:55859567-55865521	L1HS	intergenic
R_L1_160	chrX	chrX:16409574-16410062	L1HS	intergenic
R_L1_17	chr2	chr2:4733730-4739760	L1HS	intergenic
R_L1_19	chr2	chr2:53398641-53399666	L1HS	intergenic
R_L1_26	chr2	chr2:175481952-175487994	L1HS	intergenic
R_L1_29	chr3	chr3:26398018-26404045	L1HS	intergenic
R_L1_30	chr3	chr3:27092903-27093667	L1HS	intergenic
R_L1_33	chr3	chr3:80876160-80877455	L1HS	intergenic
R_L1_34	chr3	chr3:83803985-83806197	L1HS	intergenic
R_L1_35	chr3	chr3:105587318-105589642	L1HS	intergenic
R_L1_39	chr3	chr3:137353525-137354601	L1HS	intergenic
R_L1_40	chr3	chr3:152593947-152594831	L1HS	intergenic
R_L1_42	chr4	chr4:16942777-16944630	L1HS	intergenic
R_L1_43	chr4	chr4:19077912-19083929	L1HS	intergenic
R_L1_47	chr4	chr4:57221182-57221568	L1HS	intergenic
R_L1_48	chr4	chr4:58021105-58022135	L1HS	intergenic
R_L1_50	chr4	chr4:70328907-70334307	L1HS	intergenic
R_L1_51	chr4	chr4:74717540-74723587	L1HS	intergenic
R_L1_56	chr4	chr4:87562746-87562955	L1HS	intergenic
R_L1_61	chr4	chr4:107355537-107356629	L1HS	intergenic
R_L1_62	chr4	chr4:124022432-124023190	L1HS	intergenic
R_L1_66	chr4	chr4:181774004-181775008	L1HS	intergenic
R_L1_68	chr5	chr5:13416498-13422525	L1HS	intergenic
R_L1_69	chr5	chr5:24370507-24371469	L1HS	intergenic
R_L1_70	chr5	chr5:41599345-41600018	L1HS	intergenic
R_L1_71	chr5	chr5:42165872-42166610	L1HS	intergenic
R_L1_72	chr5	chr5:58384175-58390206	L1HS	intergenic
R_L1_75	chr5	chr5:122240436-122244924	L1HS	intergenic
R_L1_8	chr1	chr1:86275300-86276007	L1HS	intergenic
R_L1_87	chr6	chr6:84608437-84614463	L1HS	intergenic
R_L1_88	chr6	chr6:85999047-86000000	L1HS	intergenic
R_L1_9	chr1	chr1:91448552-91448993	L1HS	intergenic
R_L1_96	chr7	chr7:31484220-31485639	L1HS	intergenic
R_L1_97	chr7	chr7:32350595-32353501	L1HS	intergenic
R_L1_98	chr7	chr7:49680246-49686300	L1HS	intergenic
R_L1_99	chr7	chr7:71746934-71747113	L1HS	intergenic
R_L1_86	chr6	chr6:74155743-74156868	L1HS	intron 1 of ENSG00000223786
R_L1_119	chr10	chr10:5245355-5251383	L1HS	intron 1 of ENSG00000231039
R_L1_157	chr20	chr20:7116195-7122199	L1HS	intron 1 of ENSG00000232271
R_L1_100	chr7	chr7:88462059-88462437	L1HS	intron 1 of ENSG00000233420
R_L1_16	chr1	chr1:247687174-247693204	L1HS	intron 1 of ENSG00000235749
R_L1_77	chr5	chr5:145093710-145094074	L1HS	intron 1 of ENSG00000251031
R_L1_133	chr12	chr12:41844329-41845075	L1HS	intron 1 of ENSG00000257239
R_L1_7	chr1	chr1:84052390-84058406	L1HS	intron 1 of ENSG00000285201
R_L1_27	chr2	chr2:238717562-238718069	L1HS	intron 1 of ENSG00000286160
R_L1_93	chr6	chr6:159547225-159549811	L1HS	intron 1 of ENSG00000286533
R_L1_63	chr4	chr4:151419569-151420408	L1HS	intron 1 of FHIP1A
R_L1_101	chr7	chr7:93787625-93793679	L1HS	intron 1 of GNGT1
R_L1_90	chr6	chr6:128998386-129000000	L1HS	intron 1 of LAMA2
R_L1_114	chr8	chr8:128453003-128459020	L1HS	intron 1 of LINC00824
R_L1_10	chr1	chr1:113500001-113503257	L1HS	intron 1 of MAGI
R_L1_22	chr2	chr2:134209191-134212559	L1HS	intron 1 of MGAT5
R_L1_92	chr6	chr6:152708861-152712430	L1HS	intron 1 of MYCT1
R_L1_79	chr5	chr5:156061920-156067966	L1HS	intron 1 of SGCD
R_L1_144	chr15	chr15:70729654-70729750	L1HS	intron 1 of UACA
R_L1_108	chr8	chr8:70671333-70671800	L1HS	intron 1 of XKR9
R_L1_54	chr4	chr4:82008161-82010240	L1HS	intron 1 RASGEF1B
R_L1_85	chr6	chr6:70010348-70016552	L1HS	intron 11 of COL19A1
R_L1_107	chr8	chr8:18597108-18598423	L1HS	intron 12 of PSD3
R_L1_126	chr10	chr10:126056627-126057213	L1HS	intron 14 of ADAM12
R_L1_58	chr4	chr4:93638308-93644337	L1HS	intron 14 of GRID2
R_L1_41	chr4	chr4:7994081-7994774	L1HS	intron 16 of ABLIM2
R_L1_53	chr4	chr4:79966908-79972933	L1HS	intron 16 of ANTXR2
R_L1_24	chr2	chr2:169248624-169254656	L1HS	intron 19 of LRP2
R_L1_104	chr7	chr7:134665253-134665611	L1HS	intron 2 of BPGM
R_L1_46	chr4	chr4:46794992-46796316	L1HS	intron 2 of COX7B2
R_L1_67	chr5	chr5:1968296-1968621	L1HS	intron 2 of ENSG00000248994
R_L1_136	chr12	chr12:126299024-126305038	L1HS	intron 2 of ENSG0000025595
R_L1_140	chr14	chr14:39629225-39630238	L1HS	intron 2 of ENSG00000258526
R_L1_20	chr2	chr2:82839678-82840246	L1HS	intron 2 of ENSG00000286211
R_L1_84	chr6	chr6:68432309-68433197	L1HS	intron 2 of ENSG00000288088
R_L1_123	chr10	chr10:57103789-57104106	L1HS	intron 2 of ENSG00000289158
R_L1_83	chr6	chr6:65550340-65551058	L1HS	intron 2 of EYS
R_L1_76	chr5	chr5:133583289-133589299	L1HS	intron 2 of FSTL4
R_L1_118	chr9	chr9:101681702-101682445	L1HS	intron 2 of GRIN3A
R_L1_145	chr15	chr15:82882882-82888919	L1HS	intron 2 of HOMER2
R_L1_109	chr8	chr8:72875539-72881588	L1HS	intron 2 of KCNB2
R_L1_122	chr10	chr10:29423270-29423768	L1HS	intron 2 of SVIL-AS1
R_L1_23	chr2	chr2:166988455-166994509	L1HS	intron 2 of XIRP2
R_L1_28	chr3	chr3:22050868-22053197	L1HS	intron 2 of ZNF385D
R_L1_52	chr4	chr4:78347981-78354013	L1HS	intron 20 of FRAS1
R_L1_81	chr6	chr6:24811658-24817706	L1HS	intron 20 of RIPOR2
R_L1_32	chr3	chr3:41776583-41777857	L1HS	intron 21 of ULK4
R_L1_4	chr1	chr1:74518882-74519571	L1HS	intron 23 of TNNI3K
R_L1_106	chr8	chr8:18002054-18002950	L1HS	intron 29 of PCM1
R_L1_74	chr5	chr5:109259388-109265418	L1HS	intron 3 of ENSG00000249476
R_L1_38	chr3	chr3:134955120-134955521	L1HS	intron 3 of EPHB1
R_L1_78	chr5	chr5:152076869-152082891	L1HS	intron 3 of LINC01933
R_L1_80	chr6	chr6:19764893-19770918	L1HS	intron 3 of LNC-LBCS
R_L1_132	chr11	chr11:122476874-122478553	L1HS	intron 3 of MIR100HG
R_L1_116	chr9	chr9:10136558-10137714	L1HS	intron 3 of PTPRD
R_L1_60	chr4	chr4:102951968-102954450	L1HS	intron 3 of SLC9B1
R_L1_89	chr6	chr6:110155537-110158535	L1HS	intron 3 of WASF1
R_L1_31	chr3	chr3:33511667-33512570	L1HS	intron 36 of CLASP2
R_L1_59	chr4	chr4:101866629-101867173	L1HS	intron 4 of BANK1
R_L1_6	chr1	chr1:82660286-82661790	L1HS	intron 4 of ENSG00000233290
R_L1_64	chr4	chr4:163737216-163737633	L1HS	intron 4 of MARCHF1
R_L1_21	chr2	chr2:88729713-88732741	L1HS	intron 4 of RPIA
R_L1_82	chr6	chr6:51874784-51880802	L1HS	intron 46 of PKHD1
R_L1_139	chr14	chr14:29258916-29259150	L1HS	intron 5 of ENSG00000257522
R_L1_55	chr4	chr4:87347104-87353146	L1HS	intron 5 of HSD17B11
R_L1_11	chr1	chr1:184845617-184851641	L1HS	intron 5 of NIBAN1
R_L1_94	chr6	chr6:161982232-161983919	L1HS	intron 5 of PRKN
R_L1_36	chr3	chr3:125171201-125171924	L1HS	intron 5 of SLC12A8
R_L1_147	chr16	chr16:18821267-18827058	L1HS	intron 55 of SMG1
R_L1_57	chr4	chr4:90675740-90681757	L1HS	intron 6 of CCSER1
R_L1_152	chr18	chr18:24323549-24324057	L1HS	intron 7 of OSBPL1A
R_L1_65	chr4	chr4:166755896-166761908	L1HS	intron 7 of SPOCK3
R_L1_149	chr16	chr16:83637253-83643296	L1HS	intron 8 of CDH13
R_L1_18	chr2	chr2:34572558-34575548	L1HS	intron LINC01320
